# Supplementary material for: Clostridium innocuum, an opportunistic gut pathogen, inactivates host gut progesterone and arrests ovarian follicular development
Source: Gut Microbes. 2024 Nov 7;16(1):2424911. doi: 10.1080/19490976.2024.2424911 (PMC11545266; doi:10.1080/19490976.2024.2424911)
Supplement: Supplemental Material [file KGMI_A_2424911_SM3095.zip]

Archive with 4 entries (3 files):
- Supplementary file-KGMI 2424911/
- Supplementary file-KGMI 2424911/ID246109777_Clostridium_Progesterone_Dataset S1_R1.xlsx
- Supplementary file-KGMI 2424911/ID246109777_Clostridium_Progesterone_Dataset S2_R2.xlsx
- Supplementary file-KGMI 2424911/ID246109777_Clostridium_Progesterone_Supplemental_InformationI_R1.docx
