# Supplementary material for: Clostridium innocuum, an opportunistic gut pathogen, inactivates host gut progesterone and arrests ovarian follicular development
Source: Gut Microbes. 2024 Nov 7;16(1):2424911. doi: 10.1080/19490976.2024.2424911 (PMC11545266; doi:10.1080/19490976.2024.2424911)
Supplement: Supplemental Material [file KGMI_A_2424911_SM3095.zip › Supplementary file-KGMI 2424911/ID246109777_Clostridium_Progesterone_Dataset S1_R1.xlsx]

## Sheet: Sheet1
Prokka_ID	Source	Feature	Start	End	Strand	Unitig	EC_number	Gene	Product	refID	BLASTP	Nucl seq	Prot seq	COGs	GOs	KEGG_Pathway	vfdb_evalue	vfdb_anno	Cut_Off	Pass_Bitscore	Best_Hit_Bitscore	Best_Hit_ARO	Best_Identities	ARO	Model_type	SNPs_in_Best_Hit_ARO	Other_SNPs	Drug Class	Resistance Mechanism	AMR Gene Family
LMAICMKE_00001	Prodigal:002006	CDS	1	1359	+	gnl|X|LMAICMKE_1		dnaA	Chromosomal replication initiator protein DnaA	N9VD28	Chromosomal replication initiator protein DnaA OS=[Clostridium] innocuum 2959 OX=999413 GN=dnaA PE=3 SV=1	ATGTCTAATTTTGCCAAGGTACAGCTTGAGCAGATCTGGCAGAAGACACTTCAGCTCATAAATGAAAGTGCACATTTCGATGATGCCGTATTCAACGCATGGTATAAAGAAGATTCTCATCTCTTTGATATAGAGGATGATTTTGCGACCATTGTTGTTCCTTATAAGATCAACAAGCAGATCATGATGGATTCCATCGATCTGATTCAGCAAAAGCTGTCTGATGTTCTGGATATGAAGGTCTCCTGTCAAATCCTGCTCAAGAGCGAAGTGGATATGCTTCAGCCATCATCTGTCATTAAAAGAAGAAATGAAATTTTATTTGAAGACAAAGTAAAAAAAGAGTACACCTTCGACAGCTTTGTCGTAGGGAAAAACAACCGGGAGGCTCACGCTGCG…	MSNFAKVQLEQIWQKTLQLINESAHFDDAVFNAWYKEDSHLFDIEDDFATIVVPYKINKQIMMDSIDLIQQKLSDVLDMKVSCQILLKSEVDMLQPSSVIKRRNEILFEDKVKKEYTFDSFVVGKNNREAHAAALSVCYYPGKFNNPLFIFGNSGLGKTHLLHAIGNYVKANKADEKVLYIYSEDFVTLLIEAMKNKTVEDVKEMICSVDYLLIDDIQRLKQSTSQEIFFNMYNKLISDNKQIVITSDIHPTELKGIENRLISRFSSGLSVSVGSPEFETAKAILQKKMEGRSDEIMIDDEVLDYLATRFASDVRKLEGTLNELFFKAILYNPERIDITFAKEIFKENPIVVKQEDELTPKRIKNAVCEYYGLTRTQIESKSRTKNIANARHIAIYLCR…	COG0593,COG1484	GO:0005524,GO:0006270,GO:0006275,GO:0043565	ko02020,ko04112,map02020,map04112	0.001	VFG008310(gi:15826902) (eccCb1) hypothetical protein [ESX-1 (T7SS) (CVF298)] [Mycobacterium leprae TN]	Loose	1020	25.0238	vgaD	54.55	3002832	protein homolog model	n/a	n/a	streptogramin antibiotic; pleuromutilin antibiotic	antibiotic target protection	ABC-F ATP-binding cassette ribosomal protection protein
LMAICMKE_00002	Prodigal:002006	CDS	1510	2628	+	gnl|X|LMAICMKE_1		dnaN	Beta sliding clamp	A0A099I9M0	Beta sliding clamp OS=Clostridium innocuum OX=1522 GN=dnaN PE=3 SV=1	ATGTACTTTAAGGTGTCTAAAAAAGAATTCTACAATGCATTATCTGTGGCATCCCGTGCCATCTCTACATTTTCACCACTTCCTGCGTTCTCCGGTATTAAGATTGACGCAAAAGAAGATTGTCTGATTCTGACCGGAAGTGATTCGGATGTATCCATTCAGACGAAACTGACAAAATCGGAAGAATGTGTTCTTGAGATTCGTGATATGGGATCAATCGTTATTGAAGCTAAGTATATTCTGGAAATCGTTCGTAAGATTGATGCTGATGAAATCGAGTTTGAAATGATTGACGGTTCCCTGACTAAAATCAGTGGAAACACTGCAGAGTTCAGAATCAATGGAATGCGTGCAAATGAGTATCCGGCTATCGACTTCTCCAAACCGAAGGAATGCTTT…	MYFKVSKKEFYNALSVASRAISTFSPLPAFSGIKIDAKEDCLILTGSDSDVSIQTKLTKSEECVLEIRDMGSIVIEAKYILEIVRKIDADEIEFEMIDGSLTKISGNTAEFRINGMRANEYPAIDFSKPKECFALKEETLKKVILQTSFATSDKETRPVLTGVNFHCEGNTLHCVATDSYRLAKKTIDISESLNFNITIPAKSLSEVVKTLEGEGEVEIAVNDKKAQFIIHDTIVQTRLIDGVYPETSRLIPLQFDYELTIDSRDLLNAIDRASFIKNDGVSVIKFSLSEQECVLSSKSVEVGSSTEVLSSASFTGSSLEISCNGRYVFDAIKALSGSLVTFRLCGEMKPFIIKSVDDDNVLQLVLPVRTYA	COG0592	GO:0003677,GO:0003887,GO:0006260,GO:0008408,GO:0009360,GO:0003887,GO:0006260,GO:0008408,GO:0009360,GO:0003677,GO:0003887,GO:0006260,GO:0008408,GO:0009360	ko00230,ko00240,ko01100,ko03030,ko03430,ko03440,map00230,map00240,map01100,map03030,map03430,map03440	0.96	VFG045729(gi:289164577) (letS) Legionella transmission sensor LetS [LetA/LetS two component (CVF363)] [Legionella longbeachae NSW150]	Loose	600	27.335	vanHF	30.77	3002945	protein homolog model	n/a	n/a	glycopeptide antibiotic	antibiotic target alteration	vanH; glycopeptide resistance gene cluster
LMAICMKE_00003	Prodigal:002006	CDS	3062	4342	-	gnl|X|LMAICMKE_1			IS30 family transposase ISSpn9	A0A223MK28	IS30 family transposase OS=Clostridium innocuum OX=1522 GN=ADH65_05365 PE=4 SV=1	ATGGCAACGAACAAAAACAAACATCTGACTCAGGACGATCGCAATGTCATCGCGATCGGCATCGTTAATGGTTCTTCTAAAAAAGCTATTGCTGATAATCTAGGCAAAGATAAATCTACGATAGGTAAGGAAATCCGTGCTCACCGTTATCTCTCTCATAAATCTACACTTTCTCTAGAATGCGAGAACTATGCTCACTGTAAGTTTAAGAGAAAGAATTGTACTGTCAACTGCCCTGATTATTCTAAGTTCCGCTGTAAACGCAGAGATCGTACTCCGGGAGCTTGTAATGGCTGTGAGAAACTGAAAAGCTGCCGCTTTGATAAATACCTCTATAAACCTACGATCGCCTATGAGGAATACCGTAGCGAACTCGTTGAGTCTCGAACCGGAATCAAT…	MATNKNKHLTQDDRNVIAIGIVNGSSKKAIADNLGKDKSTIGKEIRAHRYLSHKSTLSLECENYAHCKFKRKNCTVNCPDYSKFRCKRRDRTPGACNGCEKLKSCRFDKYLYKPTIAYEEYRSELVESRTGINLTSSEAVELGNTIKPLLLKGHSPYQIIAAHPELGISEKTLYNYIEQGVFECVGIANIDLRIKVKRKMTAKKKTIYKKRQDRKFLVGRLYTDYQSYVESEEITHILQMDTVYNDISNGPFIQTFKFIKYGLLFAVYHDTKTAADMVDGLAVLDSILGKSLFEQEAHITLTDRGGEFTDAEHMEKRDDGTRRTRVFYCDPMQSGQKGSLENMHRELRYILPNEVDLRSIGLTDQTSLNVAISHINSSAKEHLNGKSPFELCEFMCPEL…	COG2826	-	-	-	-	-	-	-	-	-	-	-	-	-	-	-	-
LMAICMKE_00004	Prodigal:002006	CDS	4601	4804	+	gnl|X|LMAICMKE_1			hypothetical protein	A0A099I8R5	RNA-binding protein OS=Clostridium innocuum OX=1522 GN=ADH65_15480 PE=4 SV=1	ATGGATATAAAGATAACCGGTGAATACATAACATTAGGTCAGCTGCTTAAAATGACGGATTTTATCCAGAGCGGCGGTGAAGCAAAATTTGCGGTAAAATCCCTGAAAATCAAAGTGAACGGGGAACAGGAAAACCGCAGAGGACGCAAGCTGTATGCAGGTGATGTCATTGACATTGAGGGCAGCGTATTTTCTTTGTCATGA	MDIKITGEYITLGQLLKMTDFIQSGGEAKFAVKSLKIKVNGEQENRRGRKLYAGDVIDIEGSVFSLS	COG2501	-	-	3.7	VFG012176(gi:118444316) (NT01CX_1984) hemolysin A [Hemolysin (CVF417)] [Clostridium novyi NT]	Loose	275	21.557	AAC(6')-Iu	33.33	3002565	protein homolog model	n/a	n/a	aminoglycoside antibiotic	antibiotic inactivation	AAC(6')
LMAICMKE_00005	Prodigal:002006	CDS	4801	5901	+	gnl|X|LMAICMKE_1		recF	DNA replication and repair protein RecF	A0A099IBQ4	DNA replication and repair protein RecF OS=Clostridium innocuum OX=1522 GN=recF PE=3 SV=1	ATGAGACTGGAATCACTTCGTCTTCATGATTTTCGCAATTATGCAGATGTAAATGTCAGTTTTACCGACGGCATTCATATTCTGACAGGAAAGAATGCACAGGGAAAGACCAACCTGCTGGAATCTATCCTTTATTTATCAACGACCAGATCCCATCGAACCAGTGAAGATAAAGATCTAATCAAAGAAGGTGAGCAGGCCTTCTTTATTAAAGCCTTGATTGCAAAGGAACAGAAAACGGAGGAAATCCGTGTGACGGTAAATGAAAAGGGGAAAAATCTTTTTATTTATCAGAGTCCCGTGAATCGCGTCAGTGACTTCATAGGTGAATTTAACTCCGTTATGTTCTGTCCGGATGATATGAATCTGTTCCAGGCCTCTCCCCGCGTCAGAAGACGC…	MRLESLRLHDFRNYADVNVSFTDGIHILTGKNAQGKTNLLESILYLSTTRSHRTSEDKDLIKEGEQAFFIKALIAKEQKTEEIRVTVNEKGKNLFIYQSPVNRVSDFIGEFNSVMFCPDDMNLFQASPRVRRRFVDMELSKISKKYVSTLYVATRLLKERNAYLKQERVDRSYLEVLTSQLVDASVVIMKQRHFFLEELLDKCRTFYRQLSNDDTDITVRYLSCVPFSDSEEALKEALLKKYQKHQDRDLLLKQTTAGIHKEDFIFEMNGHELVSFASQGQKRSVLLALKIGMIHMIHEIIQEYPVLLLDDVFSELDSYRKQELLKSLPKEVQIFISTTDFVEMDDMKSDRRVTLWNVSNGTIERC	COG1195,COG1106,COG0419,COG1196,COG3593,COG3950	-	ko03440,map03440	0.82	VFG018662(gi:157151177) (eno) enolase [Streptococcal enolase (CVF153)] [Streptococcus gordonii str. Challis substr. CH1]	Loose	550	24.2534	KPC-14	26.79	3002324	protein homolog model	n/a	n/a	monobactam; carbapenem; cephalosporin; penam	antibiotic inactivation	KPC beta-lactamase
LMAICMKE_00006	Prodigal:002006	CDS	5913	7856	+	gnl|X|LMAICMKE_1	5.6.2.2	gyrB	DNA gyrase subunit B	N9VDQ4	DNA gyrase subunit B OS=[Clostridium] innocuum 2959 OX=999413 GN=gyrB PE=3 SV=1	ATGGATGAGAATCAGATGAAAGAAATCGAAGAAATGGAAGATAAGGTTGATCATTCTTATACGGCTGATGATATTCAGGTCCTGGAAGGACTGGAAGCTGTACGGAAACGACCTGGTATGTATATCGGTTCTACCAGTGAGAGAGGTCTTCATCACCTTGTCTGGGAAATTGTTGATAACTCGATCGATGAGGCTCTTGCCGGATTCGCTACGGATATTGAAATAACGATTGAAAAAAATAACATCATCCGTGTAGAGGATAATGGTCGAGGAATGCCGACGGGAATCGTTGAAAAGACAGGAATATCCGGTGTGGAAACGATTTTTACTGTACTGCATGCCGGTGGTAAATTCGGCGGTGGTGCTTATAAGGTTTCCGGAGGTCTGCATGGTGTCGGT…	MDENQMKEIEEMEDKVDHSYTADDIQVLEGLEAVRKRPGMYIGSTSERGLHHLVWEIVDNSIDEALAGFATDIEITIEKNNIIRVEDNGRGMPTGIVEKTGISGVETIFTVLHAGGKFGGGAYKVSGGLHGVGASVVNALSEWLEVNVHQNGHEFFLRFEDGGKATGPLKIINDSEKHGSIVRFKADPEIFQETQEYDFDTLNARIRQLAFLNKSIRLVLCDEREAEPKRIEYKYDGGIRQYVEYLNKNKTPLHEEVVYVEGIEDGILAEIAMQYNDGYIPSIYSFCNNINTMEGGTHEDGFRLALTRIINAYAREQGMIKKDETLAGDDVREGLTAIISVKHPDPQYEGQTKTKLGNSEVRKIVSSILGEQLDRFFMENPETAKIIVDKAILASKARL…	COG0187,COG0323,COG1389,COG3290	GO:0003677,GO:0003918,GO:0005524,GO:0006265,GO:0003677,GO:0003918,GO:0005524,GO:0006265	-	0.1	VFG043100(gi:15802356) (fliZ) flagella biosynthesis protein FliZ [peritrichous flagella (AI140)] [Escherichia coli O157:H7 str. EDL933]	Loose	230	25.0238	ramA	27.78	3000823	protein homolog model	n/a	n/a	fluoroquinolone antibiotic; monobactam; carbapenem; cephalosporin; glycylcycline; cephamycin; penam; tetracycline antibiotic; rifamycin antibiotic; phenicol antibiotic; triclosan; penem	antibiotic efflux; reduced permeability to antibiotic	resistance-nodulation-cell division (RND) antibiotic efflux pump; General Bacterial Porin with reduced permeability to beta-lactams
LMAICMKE_00007	Prodigal:002006	CDS	7873	10386	+	gnl|X|LMAICMKE_1	5.6.2.2	gyrA	DNA gyrase subunit A	A0A6B1RXC0	DNA gyrase subunit A OS=Clostridium innocuum OX=1522 GN=gyrA PE=3 SV=1	ATGGATTTAAACAAGGAAAAACTGATTCAGGTAGATATTTCAAAAGAAATGAAAACCTCCTTTCTGGACTATTCAATGTCTGTAATCGTAGATCGTGCACTGCCTGATGTTCGTGATGGAATGAAGCCTGTTCATCGCCGTATTCTGCATGCGATGAATGAGCTGGGAATTGTGGCAAGCAAGCCGTTTAAAAAGTCAGCGCGTATCGTTGGTGAAGTAATCGGTAAGTATCATCCGCACGGTGATACAGCCGTATATGATGCCATGGTTCGTATGGCACAGGACTTCAGCTACCGCTACATGCTGGTACAGGGACATGGTAACTTCGGTTCCATGGATGGTGACGGTGCGGCGGCAATGCGTTATACCGAAGCCCGTATGTCTAAAATCGCTATGGAA…	MDLNKEKLIQVDISKEMKTSFLDYSMSVIVDRALPDVRDGMKPVHRRILHAMNELGIVASKPFKKSARIVGEVIGKYHPHGDTAVYDAMVRMAQDFSYRYMLVQGHGNFGSMDGDGAAAMRYTEARMSKIAMEMMKDINKDTVDFIPNYDNEETEPAVLPARFPNLLVNGSVGIAVGMATNIPPHNLTETIDATFAIMDNPEISVVELMDNYIKGPDFPTGGIILGRAGIRQAFETGRGSIMVRSKHHLEDMGNGKTRIVVTEIPYQVNKANLITKIADLVREKQIEGITYLNDESNREGIRIVIELRKDAQPDVILNQLYRMTQLQTSFGVNMLALVEKTPKQMGIREALQHYVNHQIDVTVRRTKFELKKAEDRAHILEGLRIALDHIDEIIHLIRS…	COG0188,COG1196	GO:0003677,GO:0003916,GO:0005524,GO:0005694,GO:0006265,GO:0003677,GO:0003916,GO:0005524,GO:0005694,GO:0006265,GO:0003677,GO:0003916,GO:0005524,GO:0005694,GO:0006265,GO:0003677,GO:0003916,GO:0005524,GO:0005694,GO:0006265,GO:0003677,GO:0003916,GO:0005524,GO:0005694,GO:0006265,GO:0003677,GO:0003916,GO:0005524,GO:0005694,GO:0006265,GO:0003677,GO:0003918,GO:0005524,GO:0006265	-	4.3	VFG003108(gi:45440280) (fliP1) putative type III secretion apparatus protein [TTSS (chromosomally encoded) (CVF046)] [Yersinia pestis biovar Microtus str. 91001]	Loose	480	25.7942	adeR	26.13	3000553	protein homolog model	n/a	n/a	glycylcycline; tetracycline antibiotic	antibiotic efflux	resistance-nodulation-cell division (RND) antibiotic efflux pump
LMAICMKE_00008	Infernal:001001	misc_RNA	10395	10604	+	gnl|X|LMAICMKE_1			T-box	-	-	AATAAAACGTTGAAAAGGTCAAGTAAGAAAGCAGGCTACTTTCAGAGATATAACGGTAGGTGTGAGTTATAATAGCTGCTTATGAAATCCGCCTTTGAGTGAATCAATGAACTATTAGTAGTTGATTACGGTAGCACCGTTATAGCTATGAGAGGGTATATCTTTATAGGTATATCAAAAAGGGTGGCAACACGAGGTATCGTCCCTTTA	-	-	-	-	-	-	-	-	-	-	-	-	-	-	-	-	-	-
LMAICMKE_00009	Prodigal:002006	CDS	10644	11930	+	gnl|X|LMAICMKE_1	6.1.1.11	serS	Serine--tRNA ligase	A0A174Z4N1	serine--tRNA ligase OS=Clostridium innocuum OX=1522 GN=serS PE=4 SV=1	ATGCTTGATATGAAATTTTTACGCGAAAATCCTGAAATTGTAAAAGAAAACATAAAAAAGAAGTTTCAGGATCACAAGATTGAGCTTGTAGATAAAGTGATTGCTATGGATAAAGAGAATCGCTCTCTTAAACAACGAGGGGATGAGCTGCGAAGCAAGAGAAATGCTATGAGCAAGGAAATCGGCGGTCTGATGGCCAAAGGTTTAAAGGATGAGGCAAATGCTATTAAAGCCAAGGTTCAGGCTATGGCAGATGAAATGAAGGAAACAGAGGTTAAGGAAACTGAGCTTGCTGAGAAAATCAAGGAAATGATGATGCAGATTCCAAATATCATTCATCCTACGGTCCCGGTTGGTAAGGATGATTCAGAAAATGTTGAACTGCAGAAGTACGGCGAG…	MLDMKFLRENPEIVKENIKKKFQDHKIELVDKVIAMDKENRSLKQRGDELRSKRNAMSKEIGGLMAKGLKDEANAIKAKVQAMADEMKETEVKETELAEKIKEMMMQIPNIIHPTVPVGKDDSENVELQKYGEPVIPDFEIPYHTDIMERFEGIDLDSARKVAGNGFYYLMGDIARLHSAVISYARDFMIDRGFTYVVPPFMIRSNVVTGVMSFAEMEGMMYKIEGEDLYLIGTSEHSMIGKFIDTILDEKKLPYTYTSYSPCFRKEKGAHGIEERGVYRIHQFEKQEMIVVCKPEESADWFVKLYTNTVDLFRSLDIPVRTLECCSGDLADLKNKSVDVEAWSPRQKKYFEVGSCSNLTDAQARRLGIRVKGENGKYFAHTLNNTVVAPPRMLIAFLE…	COG0172	GO:0000166,GO:0004812,GO:0005524,GO:0006418	ko00970,map00970	0.006	VFG004508(gi:49483625) (ebh) very large surface anchored protein [Cell wall associated fibronectin binding protein (CVF107)] [Staphylococcus aureus subsp. aureus MRSA252]	Loose	350	25.7942	APH(3')-VIII	28.09	3004086	protein homolog model	n/a	n/a	aminoglycoside antibiotic	antibiotic inactivation	APH(3')
LMAICMKE_00010	Infernal:001001	misc_RNA	12773	12870	+	gnl|X|LMAICMKE_1			Bacteria_small_SRP	-	-	TATATAAGCTACTACAATGGTATCTACTGAATTAGGTCAGATTGGGAACAAAGCAGCCTTAAGGGAGCTCTATCATGTGTGGTAGCCCTTTTTTATAT	-	-	-	-	-	-	-	-	-	-	-	-	-	-	-	-	-	-
LMAICMKE_00011	Prodigal:002006	CDS	12884	13339	+	gnl|X|LMAICMKE_1	3.5.4.33	tadA_1	tRNA-specific adenosine deaminase	A0A6B1RXL1	tRNA-specific adenosine deaminase OS=Clostridium innocuum OX=1522 GN=tadA PE=3 SV=1	ATGAAAGAAGAATATATGCGGGCTGCTTTAAGAGAGGCAGAGAAGGCTAAAAAAATAGATGAGGTACCCATTGGCTGTGTTATTGTTAAGGATGATAAAATTATAGCAAGAGGTCATAATCTCAGAGAAACAAAACAGCAGTCAATAAACCATGCTGAAATCATTGCAATTCAAAAAGCTTGTAAAAAGGTAGGAAGCTGGCGTCTTGAGGATTGTGATTTATATGTTACTCTGGAGCCCTGTTGCATGTGTGCCGGTGCTATTCTGCAATCACGTATCAGAACTGTTATCTATGGAACTGCTGATCCAAAGGGTGGAAGCATTGAAAGTACCTTGCATATGTATGAACAGCCGGGATATAACCATTATCCGAAAGTTGAATCCGGTGTTCTTCAAAAC…	MKEEYMRAALREAEKAKKIDEVPIGCVIVKDDKIIARGHNLRETKQQSINHAEIIAIQKACKKVGSWRLEDCDLYVTLEPCCMCAGAILQSRIRTVIYGTADPKGGSIESTLHMYEQPGYNHYPKVESGVLQNECSQLLKNFFKEKRLKKK	COG0590,COG0117,COG2131	GO:0002100,GO:0008251	-	0.89	VFG040359(gi:478693697) (rvhB11) Type IV secretion system protein VirD4 [Rvh T4SS (CVF804)] [Rickettsia prowazekii Breinl]	Loose	700	23.8682	vanSB	26.67	3002932	protein homolog model	n/a	n/a	glycopeptide antibiotic	antibiotic target alteration	vanS; glycopeptide resistance gene cluster
LMAICMKE_00012	Prodigal:002006	CDS	13434	15242	+	gnl|X|LMAICMKE_1	3.6.4.12	ruvB_1	Holliday junction ATP-dependent DNA helicase RuvB	A0A223MQF4	DNA polymerase III subunit gamma/tau OS=Clostridium innocuum OX=1522 GN=dnaX PE=3 SV=1	ATGGCATATAAAGCGTTATATCGTACTTATCGTCCAAACAGTTTTGATGAAGTAGCAGGACAAAAGCACGTTGTACAAACCTTGCAGCATGCAGTGGAACAGCATAAGATTGCACATGCTTATTTGTTCTGCGGCCCCCGTGGTACAGGAAAAACATCAATTGCGAAAATCTTTGCGAAAACTATAAATTGTGAGAATCCAAATCATAAACCATGTTTGGAATGTGATAACTGTAGGGCAGTACAGGATGGAAGCCATCCGGATATTATTGAGATAGATGCTGCCAGCAATAATGGTGTAGAAGAAGTACGTACACTGATAGAAAAAGTTAAGTATGCGCCATTGAAGGGTAAATATAAAATTTATATTATTGATGAGGTCCATATGATGTCAACGGGT…	MAYKALYRTYRPNSFDEVAGQKHVVQTLQHAVEQHKIAHAYLFCGPRGTGKTSIAKIFAKTINCENPNHKPCLECDNCRAVQDGSHPDIIEIDAASNNGVEEVRTLIEKVKYAPLKGKYKIYIIDEVHMMSTGAFNALLKTIEEPPEHVIFILATTEPHKVLPTIISRCQRFDFTKVPREEIVQRIHTILEREQITCEEEVIRIIAQLADGGLRDALSILDQCIAYAQNHIQVHHINEIYGITTIQEKLDLYRYIYGKDAVSLLNAIDQLIEKGIDIKRLTVDLIEILKESIIFEYTKDASLLHILNSEEVLTLIDGKSIAERFQMIHLLMETYDKYRSAANAGSYFEVCLLQMLDVKATVVTTTISHPLETPRQEQKPVSTVNNVSRETSKKKPILEV…	COG2812,COG2256,COG0470,COG2255,COG1466,COG0464,COG1224	GO:0003887	ko00230,ko00240,ko01100,ko03030,ko03430,ko03440,map00230,map00240,map01100,map03030,map03430,map03440	0.001	VFG022027(gi:118616918) (eccA3) hypothetical protein [ESX-3 (T7SS) (CVF635)] [Mycobacterium ulcerans Agy99]	Loose	1020	25.409	vgaE	41.38	3002833	protein homolog model	n/a	n/a	streptogramin antibiotic; pleuromutilin antibiotic	antibiotic target protection	ABC-F ATP-binding cassette ribosomal protection protein
LMAICMKE_00013	Prodigal:002006	CDS	15247	15555	+	gnl|X|LMAICMKE_1		ybaB	Nucleoid-associated protein YbaB	N9VD38	Nucleoid-associated protein HMPREF1094_00991 OS=[Clostridium] innocuum 2959 OX=999413 GN=HMPREF1094_00991 PE=3 SV=1	ATGAATATGCAGGGATTATTAAAACAGGCACAGAAAATGCAAAAGGAACTTACTAAGCTGGAAGATGAATTAAATGAAAAAGTATATGAAACAACAATGGGTGGTGGCGTTATCAAGGTAGAAGTAAAAGGAAGCATGTCTGTAGAAAGTATCTCAATTGATGAAAGCTTGCTGGAGAAAGATAACAAAGAAGATTTAGAGGATATGCTGAAATCTGCCTTGAATGATGCATTCGCTAAAGCAGTCGAGGATAAAGAAAAAAATATGAATCAAATTACAGGCGGAGTGAAAATGCCAGGTGGCTTCTAA	MNMQGLLKQAQKMQKELTKLEDELNEKVYETTMGGGVIKVEVKGSMSVESISIDESLLEKDNKEDLEDMLKSALNDAFAKAVEDKEKNMNQITGGVKMPGGF	COG0718	-	-	0.42	VFG021901(gi:118468461) (espL) hypothetical protein [ESX-1 (T7SS) (CVF298)] [Mycobacterium smegmatis str. MC2 155]	Loose	600	22.3274	TriB	37.93	3003680	protein homolog model	n/a	n/a	triclosan	antibiotic efflux	resistance-nodulation-cell division (RND) antibiotic efflux pump
LMAICMKE_00014	Prodigal:002006	CDS	15555	16151	+	gnl|X|LMAICMKE_1		recR	Recombination protein RecR	A0A175A5L6	Recombination protein RecR OS=Clostridium innocuum OX=1522 GN=recR PE=3 SV=1	ATGTATCCTAAGAAATTTGAAGCACTTGTTGAATGCTATCGGAGACTACCGGGTGTAGGAATAAAAACTGCAGAACGCTATGCATTTCAAACGCTCGAATGGGATGATGAAACTATGGACTCTTGGATTCATGCATTTCAAAACGCAAAAGAAGGCTTAAAAAAATGTGCGGTATGCGGCAACTTATCGGAAGATGACACATGTGATATTTGTGGTGATAAAAGTAGAAATAGTCAGATTATATGTGTTGTACAAAGTCCAAAGGATGTTATCGCAATGGAGAAAACTAAAGAATACTCTGGAGTATATCATGTGTTGAATGGTGTTATCTCAACATCAAAAGGTATACTGCCTGAGGATATCAACATAGACTCTCTATTAAACAGAATCAGTGAGGAA…	MYPKKFEALVECYRRLPGVGIKTAERYAFQTLEWDDETMDSWIHAFQNAKEGLKKCAVCGNLSEDDTCDICGDKSRNSQIICVVQSPKDVIAMEKTKEYSGVYHVLNGVISTSKGILPEDINIDSLLNRISEETEEIIIATNPTVEGETTALYLSKLLEKYPVTVTRIAHGLPMGGHLDYADELTLIKAIEGRKKMEP	COG0353	-	ko03440,map03440	0.048	VFG004500(gi:57867844) (ebh) cell wall associated fibronectin-binding protein [Cell wall associated fibronectin binding protein (CVF107)] [Staphylococcus epidermidis RP62A]	Loose	2000	23.483	Staphylococcus mupA conferring resistance to mupirocin	23.71	3000521	protein homolog model	n/a	n/a	mupirocin	antibiotic target alteration	antibiotic resistant isoleucyl-tRNA synthetase (ileS)
LMAICMKE_00015	Prodigal:002006	CDS	16456	17391	+	gnl|X|LMAICMKE_1			hypothetical protein	A0A175A115	EVE domain-containing protein OS=Clostridium innocuum OX=1522 GN=GT649_02325 PE=4 SV=1	ATGGGCTCAATTGCTTATATTACTGATAAAAATATGATGGAGTACCATAGACTTCATGGTAACTCTGTTATCAATTTCTGGAACCCAAGTATCAAAAGTATTACTGATTTTAAAAAGGGAGACATGCTGTTTTTCTTGACAAAGGGGACAGAGCGTGGGAAAAAAAGAGAAAAGGGAATACTTGGATACGGTCATCTTCGAAAGCAACAAAACATGGGGTTTACACAAATGTGGAATGTATATAAAACTCTGAGTGGCTATCCGGATAAGGAATCATTAAAGCAGGCAATCTGCAAAATTACAAAACAGGAGGAAGTACCTGAGCTACTTTCCTGCATGGAATTAGAAAATGTTATCTATTTTCAATATCCGATTTACCTAAGTGAAATCGGTATGAAA…	MGSIAYITDKNMMEYHRLHGNSVINFWNPSIKSITDFKKGDMLFFLTKGTERGKKREKGILGYGHLRKQQNMGFTQMWNVYKTLSGYPDKESLKQAICKITKQEEVPELLSCMELENVIYFQYPIYLSEIGMKISNNIESFFYIDKEDIQNTGRLLHLASSIGTDMWVNSTVITKEKNMQEDAVLQILENLSRRIETSFYSEYEESKIRHYIQKLQDANIQSIRNSKTEYWTKRDGKIMILLPCLLNFIDAESKMQYSIGHYQLFKVYINQSEYADQISIKLLFNQKIHSNWRLALSYLKIEYEERLVEED	-	-	-	0.22	VFG025776(gi:53724310) (flhF) flagellar biosynthesis regulator FlhF [Flagella (CVF643)] [Burkholderia mallei ATCC 23344]	Loose	3000	24.2534	abcA	35.29	3003942	protein homolog model	n/a	n/a	cephalosporin; penam; peptide antibiotic	antibiotic efflux	ATP-binding cassette (ABC) antibiotic efflux pump
LMAICMKE_00016	Prodigal:002006	CDS	17622	18179	-	gnl|X|LMAICMKE_1	3.6.1.-	yjbK	Putative triphosphatase YjbK	A0A223MQN6	CYTH domain-containing protein OS=Clostridium innocuum OX=1522 GN=ADH65_15540 PE=4 SV=1	ATGAATAAACATGTTGAAAAAGAATATAAAATGCTTGTGAGTAAGGAACAGTTTGATAAGCTGTGTGGTTTGTATGAAAATCTGAATTTTATAACCCAGACCAATACCTATTATGATACGGTAAACGGGGACATTCAGAAAAAGAAGGGTGCAATGCGTATACGGGAGCGAAATGGAAGGTTTCTGTTTACATTAAAGATGCGGCAGGAGAATCTTGATGGGCTGTGCGAGTGTGAGTGTGAAGTATCTGAAAACAGTGTTCATGCTCTGCAATCAAAGGAAATTGTTCAGCTATTGCATGAGTATCAAATTGAAGCTGCAATCATTCCGTTAACTACTCTGGTGACAAAAAGAGCTGTTGTAGAAACAGAGAATGCTGAACTATGCTTTGATATCAGC…	MNKHVEKEYKMLVSKEQFDKLCGLYENLNFITQTNTYYDTVNGDIQKKKGAMRIRERNGRFLFTLKMRQENLDGLCECECEVSENSVHALQSKEIVQLLHEYQIEAAIIPLTTLVTKRAVVETENAELCFDISSYGSHTDYEIEYEYKQPHDGLSVFQKLLSHVQLVYEKNCTSKIQRALQAVEE	COG4116,COG3025	-	-	2.8	VFG015893(gi:71736968) (PSPPH_4309) Deoxycytidine triphosphate deaminase (dCTP deaminase) [Phytotoxin phaseolotoxin (CVF546)] [Pseudomonas syringae pv. phaseolicola 1448A]	Loose	600	23.0978	APH(9)-Ia	43.48	3002662	protein homolog model	n/a	n/a	aminoglycoside antibiotic	antibiotic inactivation	APH(9)
LMAICMKE_00017	Prodigal:002006	CDS	18239	19012	+	gnl|X|LMAICMKE_1	2.7.1.23	nadK	NAD kinase	A0A175A8V4	NAD kinase OS=Clostridium innocuum OX=1522 GN=nadK PE=3 SV=1	ATGAAATATTCAGTAGTTGCGAAAAAAGATGCAAAATCACATGCAGTAGAGGAGAAAATCAAAGAGCGTCTGCAGTCTTCTGGCTGGATTTATGACAAAGCAGAACCACAGCTTGTTATCTGTGTGGGAGGAGACGGTACACTGCTGTATGGCGTGCATCAGTATCTGCATCGAATCAGCGAAGTAAACTTCCTTGGCATTCATACAGGAACCCTTGGCTTTTTCACGGACTATACGGAAGAGGAGCTGGAGGAATGCCTGCATGATGTATTGGAAAAGGAGCCTGTGATATTTGAATCCGGTTTATTGAAAATAAAGCTGGATAATAATCCAAACCCTTATTATGCATTAAATGAGATGCGTGTTGAGAATATTGTGAAATCTCAAATCATGGATATA…	MKYSVVAKKDAKSHAVEEKIKERLQSSGWIYDKAEPQLVICVGGDGTLLYGVHQYLHRISEVNFLGIHTGTLGFFTDYTEEELEECLHDVLEKEPVIFESGLLKIKLDNNPNPYYALNEMRVENIVKSQIMDIYVDGEFFETCRGSGICLSTQAGSTAYNRSLGGAVIDCGLSLMQLAEITAIQHSKHRSLGNPYIMMENRHVTMKSETFDTAILCYDHLNVPLEATKEIYCEMSDRKVRFARYRHYSYLRRLKNLY	COG0061	GO:0003951,GO:0006741,GO:0008152	ko00760,ko01100,map00760,map01100	0.18	VFG018404(gi:161505358) (sseK1) hypothetical protein [TTSS-2 translocated effectors (CVF035)] [Salmonella enterica subsp. arizonae serovar 62:z4,z23:-- str. RSK2980]	Loose	450	23.8682	cphA8	28.57	3003104	protein homolog model	n/a	n/a	carbapenem	antibiotic inactivation	CphA beta-lactamase
LMAICMKE_00018	Prodigal:002006	CDS	19287	20507	-	gnl|X|LMAICMKE_1	2.4.1.129	rodA	Peptidoglycan glycosyltransferase RodA	A0A6B1RXA9	FtsW/RodA/SpoVE family cell cycle protein OS=Clostridium innocuum OX=1522 GN=GT649_02305 PE=4 SV=1	ATGAAAGTAGGATTATCCAGGGCAAAGAGTCCGGATAAGTTCGATTTTGTTTTAGTTACATATTTGATTTTAACGATTGGCATGAGTCTTCTGTCCATCTATTCCGCTTTTGGTATTATCGGTCAGGCAGCCGGTATAGACTATATGATGAAGCAGGCAATGTGGTTTATTATCGGATCAATCGCGATCGGTGTGATTATGTATCTCGGTAATGATTCCATGCTGCAGTTCGCAAAAATAGGATACTGGTTTCTTATGGTTTGTCTTGTGGTGCTGCTGATTGGTAAGGTATACAATATGTTGACCGGAGGCAGTCTGCTGGGAATGATCATCACAACAAACGGTGCCACATCCTGGTTTAAGCTGGGGCCGTTCGGTTCTTTTCAGCCCAGTGAGTTT…	MKVGLSRAKSPDKFDFVLVTYLILTIGMSLLSIYSAFGIIGQAAGIDYMMKQAMWFIIGSIAIGVIMYLGNDSMLQFAKIGYWFLMVCLVVLLIGKVYNMLTGGSLLGMIITTNGATSWFKLGPFGSFQPSEFMKIVLILITAGVIDEHNNNKLTESYEMDFSLFMNVAKWAVPPILLILAQPDTGVVLIIAISLVAMIVCSGIKKQWFVIIGILIVIVLVLFFYMYYYHFNVLNELIGGEGGYRLKRITAWLNPETDINGEGHQLYMALLALGSAGLTGHGMGIELVSIPEAQTDFIFAVIGQSWGLIGTLFIVVLCLGLDIHLCRIASMSKNMFEKYFILGILGMLLYQQIQNIGMIIGLLPITGITLPMISYGGSSLLSYLIAFGIIMNASAKAKK…	COG0772	GO:0016021,GO:0051301	-	7.2	VFG038001(gi:215485087) (ABBFA_003456) Capsular polysaccharide biosynthesis protein capF [Capsule (CVF775)] [Acinetobacter baumannii AB307-0294]	Loose	500	24.6386	GOB-18	33.33	3004213	protein homolog model	n/a	n/a	carbapenem; cephalosporin; penam	antibiotic inactivation	GOB beta-lactamase
LMAICMKE_00019	Prodigal:002006	CDS	20732	23263	+	gnl|X|LMAICMKE_1		mutS_1	DNA mismatch repair protein MutS	A0A099I9K3	DNA mismatch repair protein MutS OS=Clostridium innocuum OX=1522 GN=mutS PE=3 SV=1	ATGACAAAAAAAGCTACCTATACACCGATGATGAAGCATTATCTGGAATTAAAAGAACAGCATGAGGATGCAATCATATTCTATCGTCTCGGTGATTTTTATGAAATGTTTTTCGAAGATGCAAAGACGGCATCCAGTGAGCTTGATCTGGTTCTGACAGGAAGAAATGCCGGTGTAGAAGAACGGGTACCGATGTGTGGAATTCCACATCATGCCGCAAAGGGATATATACAGCGACTGATTCAAAAAGGATATAAAGTCGCAATTGTTGAGCAGTTGGAGGATCCGGCACTGGCAAAGGGACTGGTGAAGCGGGATGTCATCAAAATCGTTACACCCGGAACCATCATGGATGAAGTAAGTGATGAGAAAACAACTGTCTATATTGCTTCTCTGCAT…	MTKKATYTPMMKHYLELKEQHEDAIIFYRLGDFYEMFFEDAKTASSELDLVLTGRNAGVEERVPMCGIPHHAAKGYIQRLIQKGYKVAIVEQLEDPALAKGLVKRDVIKIVTPGTIMDEVSDEKTTVYIASLHDFQFGLAVILCEMTTGELRAQLIDKHVMAIQKVLLGNNVREIVIQEKFDKKIVKMIEEMQTITVSYHNDNALKEEYRHLLNGIEDDRVETAFGVLTNYLDETQKRNMAHLNAVEMVYENDFLQMDFSTKQNLELTSSLRSNSRSQTLWSFLDKCRSSMGSRLLKKWIEYPLVDTAMINRRLDAVEYLNDNFITKDELREHLGFVYDMERLSARVAYGSANPRDILRLIKTLEHTPQIFELFHDCSAYEEFQSIDPCRELYDMIEGA…	COG0249,COG1193	GO:0005524,GO:0006298,GO:0030983,GO:0005524,GO:0006298,GO:0030983,GO:0005524,GO:0006298,GO:0030983,GO:0005524,GO:0006298,GO:0030983	ko03430,map03430	0.002	VFG042145(gi:15618736) (CPn0827) hypothetical protein [T3SS (SS002)] [Chlamydophila pneumoniae CWL029]	Loose	675	26.1794	emrA	31.94	3000027	protein homolog model	n/a	n/a	fluoroquinolone antibiotic	antibiotic efflux	major facilitator superfamily (MFS) antibiotic efflux pump
LMAICMKE_00020	Prodigal:002006	CDS	23324	25411	+	gnl|X|LMAICMKE_1		mutL	DNA mismatch repair protein MutL	A0A6B1RXK3	DNA mismatch repair protein MutL OS=Clostridium innocuum OX=1522 GN=mutL PE=3 SV=1	ATGGGTAGAATCAATCGACTGGACGAACATCTCAGCAATATGATTGCGGCTGGAGAGGTCGTGGAACGTCCGCAGGGTATTGTAAAGGAACTGGTTGAAAACTGTATCGATGCACACGCATCAAATATAGAAATACAAATATCACAGGGTGGTATTGCGACCATTACGATTATAGATGATGGTGACGGTATGGATCCTGTGGATGCCACGCTGGCATTTGAGCGGCATGCCACAAGCAAGCTGAAAGAGGTTAATGATCTCTGGAATATACATACAATGGGATTTCGCGGGGAGGCACTGCCTTCCATCGCATCTGTTTCTCATGTACTGCTGCGAACAAATGACGGCACAAGCTCTACCGAGGTGGAGATCAACTACGGCAAGCTGATTAGTGCCAGA…	MGRINRLDEHLSNMIAAGEVVERPQGIVKELVENCIDAHASNIEIQISQGGIATITIIDDGDGMDPVDATLAFERHATSKLKEVNDLWNIHTMGFRGEALPSIASVSHVLLRTNDGTSSTEVEINYGKLISARPCGTPKGTMIEIQNLFQKTPARFKHLKSPQYEFSLISDVVQKFALSHPEIGFCLSHDGRTVFKTKGSGNLLEVLMQIYGRDSAKSAISLDGSDQDYKIKGYIMQPQFNRATKYYMLLYINGRMIRNYHLQKAILDAYSPYMPKDRYPIVVIDLLMDAQLVDVNVHPSKWEIRLSKEKQLEKLLYETIRKALQEQLEVPRVNITKETVKEKVEEQELQFTYERDDSISRLHEEVNDSFIHPEKNEKPSLDMEELRRKIEADKNRRKE…	COG0323,COG0187	GO:0005524,GO:0006298,GO:0005524,GO:0006298,GO:0030983	ko03430,map03430	2.7	VFG019825(gi:218892938) (fleS) two-component sensor [Flagella (CVF521)] [Pseudomonas aeruginosa LESB58]	Loose	550	25.7942	RlmA(II)	25.45	3001301	protein homolog model	n/a	n/a	macrolide antibiotic; lincosamide antibiotic	antibiotic target alteration	non-erm 23S ribosomal RNA methyltransferase (G748)
LMAICMKE_00021	Prodigal:002006	CDS	25544	26455	+	gnl|X|LMAICMKE_1	2.5.1.75	miaA	tRNA dimethylallyltransferase	N9WY40	tRNA dimethylallyltransferase OS=[Clostridium] innocuum 2959 OX=999413 GN=miaA PE=3 SV=1	ATGGAAAAAGTACTGGTGATTGCAGGTCCCACAGGCGTAGGAAAAACAAGCCTTAGTGTGGAGCTGGCAAAAGCCTGTCATGGAGAGGTTATCAGCGGAGATTCCATGCAGGTTTATAAAGAAATGAGTATCGGAACAGCAAAAATAACAAAGGAGGAAATGCAGGAGGTACCGCATTATCTGATTGATTTCTGTTCCTTTATAGAGGAATACAATGTTAAAATTTTTCAGGAGAAGGCCAGAGAATACATAGCGGAAATCACCAAACATGGGCATCTTCCCATCATATGTGGAGGAACAGGGCTATATATAAAGTCCTGTCTGTATGATTATCAGTTTGTCGATCAGCCACAGGATACGGAGTTTATGAATTTTCTGGCAGAGCGAAGTACGGATGAA…	MEKVLVIAGPTGVGKTSLSVELAKACHGEVISGDSMQVYKEMSIGTAKITKEEMQEVPHYLIDFCSFIEEYNVKIFQEKAREYIAEITKHGHLPIICGGTGLYIKSCLYDYQFVDQPQDTEFMNFLAERSTDEIWGMLSVIDPKACENLHPHNRQRIVRALAMAHTGEKKSEIIESQEHRPVYDAYIIGLTMDRSRLYERINARVDTMMEQGLLQEIEQLHTLQEDVWSLQSFQGIGYKEWKAYIEDRESVATCVERIKKNSRNFAKRQYTWFRNQMQVHWYDVEDENYREKILEDVKAWMEN	COG0324	GO:0008033	ko00908,ko01100,ko01110,map00908,map01100,map01110	0.079	VFG038240(gi:469820883) (bfmS) sensory histidine kinase in two-component regulatory system with RstA [Two-component system (CVF778)] [Acinetobacter baumannii D1279779]	Loose	1000	24.2534	vgaA	26.42	3002829	protein homolog model	n/a	n/a	streptogramin antibiotic; pleuromutilin antibiotic	antibiotic target protection	ABC-F ATP-binding cassette ribosomal protection protein
LMAICMKE_00022	Prodigal:002006	CDS	26457	27197	+	gnl|X|LMAICMKE_1	6.1.-.-	tcdA	tRNA threonylcarbamoyladenosine dehydratase	N9VDS1	ThiF domain-containing protein OS=[Clostridium] innocuum 2959 OX=999413 GN=HMPREF1094_01000 PE=4 SV=1	ATGGAAACACCTTTACAGAGAATGGAGCTTCTGATTGGAGAAAACAATCTGGAAATATTAAAGCGTTCCACCGTCATGGTTGTAGGTGTCGGAGGTGTTGGCTCCTATGCTGCGGAGGCACTGGCAAGAAGTGGAGTCGGAACCCTGATTCTTGTTGATGGTGATACCGTTGCACCCAGCAATCTGAACCGTCAGATACATGCCGTCTATGCTACCATCGGTCGATCAAAAACAGAGGTTATGAAGGAACGGATGGAAAGCTATCGCAGGGACTGTACAATCATCTGCAAGGATATATTTTATAAGGAAGAGGAAAATGCAGTCCTCTTTGATAAACCGGTGGATTTCGTTATCGACGCAATTGATACCATGAGCAGTAAGCTTTCCTTAATCACATAC…	METPLQRMELLIGENNLEILKRSTVMVVGVGGVGSYAAEALARSGVGTLILVDGDTVAPSNLNRQIHAVYATIGRSKTEVMKERMESYRRDCTIICKDIFYKEEENAVLFDKPVDFVIDAIDTMSSKLSLITYCLKHKIPFISSMGMANRLDPTKVECCELMKTSYDPVAKIMRNLIRKHHIKGKIPVVFSSEQPSVQTKIINENGVTRKQKMPPASSPFVPSAAGLAAASYAMRILLEKGEHHGQ	COG1179,COG0476	GO:0008641	-	4.41e-13	VFG044378(gi:28192388) (qbsC) QbsC [thioquinolobactin (IA009)] [Pseudomonas fluorescens ATCC 17400]	Loose	550	24.2534	VEB-1b	42.86	3003712	protein homolog model	n/a	n/a	monobactam; cephalosporin	antibiotic inactivation	VEB beta-lactamase
LMAICMKE_00023	Prodigal:002006	CDS	27187	27966	+	gnl|X|LMAICMKE_1			hypothetical protein	A0A175A8U1	Nitroreductase OS=Clostridium innocuum OX=1522 GN=GT649_02280 PE=3 SV=1	ATGGACAATGAAACTCTGAAGGTTATTCGTAGCCGTACATCCCTGCGTACCTACGATGCGAAACCGCTGCGTGAGGAAGAAGAAAACGCCATTATCGAGAGTGCTCTTCTTGCCCCTACTGCTGGAAATCAGATGCTGTATTCCATGATCATCATCCGTGATCAGGAAAAGAAAAAGAAGCTAAGTAAGCTTTGTGACTATCAGATGTTTATACAGGATGCCCCACTTGTTATTGTATTTGTCGCAGATCATCACCGCTGGTTTGATTACTATCGTATGAACGGCGTAAAGAGGTATGCGGAAAAGCACGGATTATCATTTACATCACCTGCGGAGGGGGATTTAATGCTTGCGGTGGAGGATGCGATGGCTGCAGCGCAAAACAGTGTCATAGCTGCG…	MDNETLKVIRSRTSLRTYDAKPLREEEENAIIESALLAPTAGNQMLYSMIIIRDQEKKKKLSKLCDYQMFIQDAPLVIVFVADHHRWFDYYRMNGVKRYAEKHGLSFTSPAEGDLMLAVEDAMAAAQNSVIAAESMGIGSCYIGDILENYETIKDLLQLPDETFPIAMLCYGHYKQEHKKVFRKRFDRRFVVFEDSYRQLQKEEYEQMFAERAEKEFLTQNKYAAKNYAQQFYARKTGASFSKEMTRSVKEALKAWTGK	COG0778	-	ko00740,ko01100,map00740,map01100	2.1	VFG045597(gb|YP_096810) (mavN) Dot/Icm type IV secretion system effector MavN [Dot/Icm (VF0156)] [Legionella pneumophila subsp. pneumophila str. Philadelphia 1]	Loose	2100	24.6386	adeJ	32.43	3000781	protein homolog model	n/a	n/a	macrolide antibiotic; fluoroquinolone antibiotic; lincosamide antibiotic; carbapenem; cephalosporin; tetracycline antibiotic; rifamycin antibiotic; diaminopyrimidine antibiotic; phenicol antibiotic; penem	antibiotic efflux	resistance-nodulation-cell division (RND) antibiotic efflux pump
LMAICMKE_00024	Prodigal:002006	CDS	28005	28850	+	gnl|X|LMAICMKE_1			hypothetical protein	A0A099I9J6	GNAT family N-acetyltransferase OS=Clostridium innocuum OX=1522 GN=CIAN88_04155 PE=4 SV=1	ATGAGACAAATAGATGTTGTCTATTCGCCGATGTGTGAAGCTACAGCTGCAATGGTTGAAAAGCTTCGAATCTGGCTGGAGGGCACAGACATACAAATCAATTTAATTCCATATCATCAGCTGCCATCGGATAAAAAAAATTTGCGAAAATGTGAAAATTGCTTTATCGATGTATACGATCGTGGTCGAAAAATAGACACGGTACCGTTGCATAAGCAACAGCTGTATGCAGCCCTGCAGATTGAAAGAAATGCAGAGGATGAAGAACCTGTATTCTCAAAATGGAATGGTTTGACAGAAGAGCAGTTTAAAAATTGTTTACATAAGGATGAAATTTCATTCATACCTATCACAAAACATAATTATCTCAGAGAAATGTCGATGTGTCTTACCAATTAT…	MRQIDVVYSPMCEATAAMVEKLRIWLEGTDIQINLIPYHQLPSDKKNLRKCENCFIDVYDRGRKIDTVPLHKQQLYAALQIERNAEDEEPVFSKWNGLTEEQFKNCLHKDEISFIPITKHNYLREMSMCLTNYPFGNPSEQYHQSCISLKSKVFSEIWQKEDIAGIFAVLNDRVIGLLEVMPREILQKYGYMTGTAGNSDSYLTIGCYEVGYGVPRVEMLDALMENLEKVYPLFHRKYLEGIGIYEWRDGFNPYWVYEKHGYSRTEKLADNIIVMSKKLCK	-	-	-	1.4	VFG038913(gb|YP_008042605) (rtxA) structural toxin protein RtxA [RtxA (VF0482)] [Aeromonas hydrophila ML09-119]	Loose	1200	25.0238	tetQ	38.46	3000191	protein homolog model	n/a	n/a	tetracycline antibiotic	antibiotic target protection	tetracycline-resistant ribosomal protection protein
LMAICMKE_00025	Prodigal:002006	CDS	29170	29508	+	gnl|X|LMAICMKE_1			hypothetical protein	A0A175A4D6	PadR family transcriptional regulator OS=Clostridium innocuum OX=1522 GN=GT649_02265 PE=4 SV=1	ATGGATGAAAAACTAAGACGTGTTTATGTGCCGATGACAGAAACCGGTTTTTATATTCTGTTTTCCCTGCAGGAGGAACGCCATGGTTATCATGTAATTCAATATGTGAAAAAAATTACAGATAACGAAATCATTATAAGTGCAGGAACCTTGTATGGAACTCTTTCAAAAATGGAAAAGGATCAGCTGATCAGGTTTACAAGAGAGGAAGAAAAAAGAAAATATTATCAAATTACAGAGCTTGGCAGTACGGTACTGCAGCTGGAGCTGGCACGTATTAACCGCTTATATATCAACAGTAAAGGAGGATGCTATCATGGAAACAAAGAGAATCTTTAG	MDEKLRRVYVPMTETGFYILFSLQEERHGYHVIQYVKKITDNEIIISAGTLYGTLSKMEKDQLIRFTREEEKRKYYQITELGSTVLQLELARINRLYINSKGGCYHGNKENL	COG1695	-	-	6.3	VFG001406(gb|NP_217227) (ideR) Iron-dependent repressor and activator IdeR [IdeR (VF0300)] [Mycobacterium tuberculosis H37Rv]	Loose	300	23.0978	dfrA10	28.57	3003011	protein homolog model	n/a	n/a	diaminopyrimidine antibiotic	antibiotic target replacement	trimethoprim resistant dihydrofolate reductase dfr
LMAICMKE_00026	Prodigal:002006	CDS	29486	30046	+	gnl|X|LMAICMKE_1			hypothetical protein	A0A175A8D3	DUF2812 domain-containing protein OS=Clostridium innocuum OX=1522 GN=ADH65_15590 PE=4 SV=1	ATGGAAACAAAGAGAATCTTTAGATTCTTCTCACTTGCGGAATATGGCGAAGAACAGAAGTTTCTGGAAGAAATGCATCAAAAGGGCTGGAAGCTGAAAAGCTATACGGTTTTCAGGGGGTATGTCTTTGAGAAATGCATACCGGAAAACTGGATTTATCAACTGGATTATCGTGATGAAGTAGAGGATCTGAATGCTTATATTCAGCTGTTTCAGGATTGCGGATGGGAATATGTCATGATGTTTAATTCCTTCTATTATTTTCGCAGAAAAGAGAATGGGGAAGAAAACAATTCGGAGATTTTCAGTGATCGTGAAACGCGGCGGGAATATTGTGAGTCTATTTATAAGCGAAGTGTATTTCTTACCTTGTTTTGTGCAATCATATTTTCTATTATC…	METKRIFRFFSLAEYGEEQKFLEEMHQKGWKLKSYTVFRGYVFEKCIPENWIYQLDYRDEVEDLNAYIQLFQDCGWEYVMMFNSFYYFRRKENGEENNSEIFSDRETRREYCESIYKRSVFLTLFCAIIFSIIIVPGLWKALQMFDRDPWFLVVYSLISGIMLFELLFLIKCTLKLYAAKKEQEST	-	-	-	0.92	VFG022813(gi:333989792) (narI) respiratory nitrate reductase subunit gamma NarI [Nitrate reductase (CVF318)] [Mycobacterium sp. JDM601]	Loose	225	22.7126	FosB	50	3000172	protein homolog model	n/a	n/a	fosfomycin	antibiotic inactivation	fosfomycin thiol transferase
LMAICMKE_00027	Prodigal:002006	CDS	30228	30878	-	gnl|X|LMAICMKE_1			Pyridoxal phosphate homeostasis protein	N9VD54	Pyridoxal phosphate homeostasis protein OS=[Clostridium] innocuum 2959 OX=999413 GN=HMPREF1094_01006 PE=3 SV=1	ATGGATAAAAAGAAACTTCAGGAAATACAGAAACATCTTCCGGATCATGTTACACTGATTGCAGTAAGTAAAACACATACGAAAGAAGAAATTGATGAAGCCTATGCCTGCGGATGTCGGGTGTTTGGTGAAAATAAGGTACAGGAATTAAAAGAAAAATATGATGATCGCTATCAATGGCATATGATTGGTCATTTACAGCGCAATAAAGTAAAGGATGTTGTTCCTCTCGCTGATATGATCCAAAGTCTCGACAGTCTGCGTCTGGCTGAGGAAATAGAAAAGCAGTGTGCGAAAATCGATAAAATTATGCCGGTACTGATTGAAGTAAATATATCAAGAGAAGCAAACAAGACTGGTGTGTATATGGAAGAATGTCCTGCCTTTGTAAAACAGTGC…	MDKKKLQEIQKHLPDHVTLIAVSKTHTKEEIDEAYACGCRVFGENKVQELKEKYDDRYQWHMIGHLQRNKVKDVVPLADMIQSLDSLRLAEEIEKQCAKIDKIMPVLIEVNISREANKTGVYMEECPAFVKQCMQYKHLDVQGLMCVGPLDADRDRIEECFERMNILFHKLQSEYGSEQIRYLSMGMSDDYPIALKHGSNMIRLGTVIFGKRNYSI	COG0325,COG0019	-	-	4.5	VFG015491(gi:152989614) (clpV1) type VI secretion ATPase, ClpV1 family [Hcp secretion island-1 encoded type VI secretion system (H-T6SS) (CVF535)] [Pseudomonas aeruginosa PA7]	Loose	2110	25.0238	MexF	30.19	3000804	protein homolog model	n/a	n/a	fluoroquinolone antibiotic; diaminopyrimidine antibiotic; phenicol antibiotic	antibiotic efflux	resistance-nodulation-cell division (RND) antibiotic efflux pump
LMAICMKE_00028	Prodigal:002006	CDS	31615	32247	+	gnl|X|LMAICMKE_1	2.7.4.9	tmk	Thymidylate kinase	N9WYL1	Thymidylate kinase OS=[Clostridium] innocuum 2959 OX=999413 GN=tmk PE=3 SV=1	ATGAACAAGGGATTGTTTATCACATTTGAAGGAAATGACGGAAGCGGGAAAACAACCATCAGTAAGCTTGCATATGAAAAGCTGAAAGCGATGGGGTATCCTGTACTATATACAAGAGAACCGGGAGGCATAGATATTGCGGAACAGATTCGCAGCATCATACTGGACCCGGCCAATACGGCAATGGATGAACGCTGTGAGGCATTGCTGTATGCCGCCAGCCGCCGCCAGCATCTTATAGAAAAGGTACTGCCTGCGCTGAAGGAAGGAAAAATCGTTCTCTGCGACCGCTTCGTGGACAGCTCTCTGGTTTATCAGGGAATTGCCAGAGGTATCGGTGTTGAGGAGGTCTTTGCTATCAATCAGTTCGCAATTGAAGGGCATCTGCCGGATGCTACG…	MNKGLFITFEGNDGSGKTTISKLAYEKLKAMGYPVLYTREPGGIDIAEQIRSIILDPANTAMDERCEALLYAASRRQHLIEKVLPALKEGKIVLCDRFVDSSLVYQGIARGIGVEEVFAINQFAIEGHLPDATVFLSVDFETGLSRVTSRGNKDRLDNESMEFHKLVAQGYELIKDKFKERMHIVDANPDVDTVLNNTVACLMEIIENHV	COG0125,COG0529,COG0552,COG0132	-	ko00240,ko01100,map00240,map01100	1.1	VFG017740(gi:153952431) (JJD26997_1748) adenylylsulfate kinase [Capsule biosynthesis and transport (CVF393)] [Campylobacter jejuni subsp. doylei 269.97]	Loose	1100	23.483	oleB	33.96	3003036	protein homolog model	n/a	n/a	macrolide antibiotic	antibiotic target protection	ABC-F ATP-binding cassette ribosomal protection protein
LMAICMKE_00029	Prodigal:002006	CDS	32240	33217	+	gnl|X|LMAICMKE_1			hypothetical protein	A0A175A8B7	DNA polymerase III subunit delta OS=Clostridium innocuum OX=1522 GN=GT649_02245 PE=4 SV=1	ATGTTTAAAGATATTCTGAGAGAACAGCAGCCGGTGGTATATCACACTCTGGGAAATGCTCTGGAGCATAACCGTCTTGCGCATGCCTATATGTTCAGCGGTCCCAGCGGTACGCCCAAAAAAGAAACTGCATATCTGCTGGCCCAGAGTCTGGTTTGCAGGGAATCAGGCTTTGCCTGTGAGGTATGTGATACGTGTGAGCGTATTGCACACAACGAATATGCCGATATGATATATCTGGATGGAACAAGTGTTTCCATTAAGAAGGACGATATTCTGAAGCTGCAGCATGCATTCGCAAAAACCGGTCTTGAAAAAACCGGAAAGAAAATATATGTGCTGGATCATGCGGAAAATGCGACACCGGATGCATTAAACTCCCTGTTGAAATTTCTGGAG…	MFKDILREQQPVVYHTLGNALEHNRLAHAYMFSGPSGTPKKETAYLLAQSLVCRESGFACEVCDTCERIAHNEYADMIYLDGTSVSIKKDDILKLQHAFAKTGLEKTGKKIYVLDHAENATPDALNSLLKFLEEPGSDMIAILIVEQLDRVLPTIISRCQNIPFTPLSASQCHAAVQEELEALDAYLLSSMIRQKSEILEASESEDYQHARFLMKGMLERYLSSPYDALLFLQLEGFPSKQKKHGKQAMLYLLDMLTIFFRDCLRGSRRQSDTWYQNMLKEYQKKNMDMAAILQILMQTKDTLLRSVNLQLLVDQMLYRMKEVTE	COG2812,COG0470	-	-	0.47	VFG000079(gb|NP_463763) (clpC) endopeptidase Clp ATP-binding chain C [ClpC (VF0072)] [Listeria monocytogenes EGD-e]	Loose	500	23.8682	OXA-9	30	3001404	protein homolog model	n/a	n/a	cephalosporin; penam	antibiotic inactivation	OXA beta-lactamase
LMAICMKE_00030	Prodigal:002006	CDS	33214	34284	+	gnl|X|LMAICMKE_1			hypothetical protein	A0A099I8N7	Stage 0 sporulation protein OS=Clostridium innocuum OX=1522 GN=CIAN88_04125 PE=4 SV=1	ATGAATCAGTCGGAAGACAGGAACGGGATTTCAAAAGGAAATCCGAATCCGAAGCAGGATAAAAAGAAGCATCATGACAGAGGCTTTGAACAGAAACGGGATATGAAGCATCATCCAAAGCATGATGGAAAAGCCAATATGAAGTCGGAAGCGAAGGAACCACGACAGGAAATAAAGAAGGAAATGAAGCAGGAACAAAGGCCTGCACAAAAGCCGGAGCACAAGAAGGGAAACCACAATGAACGCAAGCCGGAAGGCAGAATTTATAAATACATCGCGTTTGTATCCTTTAAGGATTCAAAAAAAATCTATACCTTCGGTACCGATGTGGATGAGTACCGGGTGGGTGATGATGTGGTGGTTGAAACGATTCGTGGTCTGGAGCTTGGAAAAATCGTT…	MNQSEDRNGISKGNPNPKQDKKKHHDRGFEQKRDMKHHPKHDGKANMKSEAKEPRQEIKKEMKQEQRPAQKPEHKKGNHNERKPEGRIYKYIAFVSFKDSKKIYTFGTDVDEYRVGDDVVVETIRGLELGKIVKETETFLSNGMEIKPITRKATERDLKQAQENIEKAGKAMEICAECIRKLGLDMNLIEAEYTLDCSKIIFVYVADERVDFRELLKELASIFKCRIELRQIGPRNKSKIIGGLGTCGMETCCSRFMNDFDVVSINMAKNQLLALNIQKLSGQCGKLMCCLKFEDSQYKRLREGLPKMNSQIEYKGSRYRITSMNVLLQQVKIENKEDVQFLSFKELWPDIDFSDR	COG1774	-	-	0.058	VFG043607(gi:22538198) (bibA) pathogenicity protein [Group B Streptococcus immunogenic bacterial adhesin (BibA) (AI439)] [Streptococcus agalactiae 2603V/R]	Loose	1500	24.6386	rphB	47.62	3003992	protein homolog model	n/a	n/a	rifamycin antibiotic	antibiotic inactivation	rifampin phosphotransferase
LMAICMKE_00031	Prodigal:002006	CDS	34294	35151	+	gnl|X|LMAICMKE_1	2.1.1.198	rsmI	Ribosomal RNA small subunit methyltransferase I	A0A223MQH1	Ribosomal RNA small subunit methyltransferase I OS=Clostridium innocuum OX=1522 GN=rsmI PE=3 SV=1	ATGAATCGTCAGAAGAGCTTCGAAAACGAGAAAGCAACCCTGTATGTGGTGGCAACGCCAATCGGGAATCTGCAGGAAATGACACCAAGAGCATTGAAAGTGCTGGAGTCTGTCGATGTAATTGCGGCAGAGGATACCAGAAACACACTGAAGCTGTTAACGCATTTCGGTATTCATACCAGACTGATTTCCCATCATCAGCATAATGAGACTCAAAGTGCGAACGGTCTTTTGGAGCTGCTGCGTCAGGGACAGGATATCGCGCTTGTGAGTGATGCCGGCTATCCTTTGATCAGCGATCCGGGCTGTGTTGTAACACAGAAGGTGATCGAGGAGGGCTTTAATGTCGTTCCGATATCCGGAAGCAATGCGATGCTGAATGCCCTGGTATCCAGTGGC…	MNRQKSFENEKATLYVVATPIGNLQEMTPRALKVLESVDVIAAEDTRNTLKLLTHFGIHTRLISHHQHNETQSANGLLELLRQGQDIALVSDAGYPLISDPGCVVTQKVIEEGFNVVPISGSNAMLNALVSSGMDTRHFLFYGFLKSGEKERIRELYELKYYPFTMVFYEAPHRVKKMLASCLEVLGNRNICLARELTKKHEEFLRGTIEEILEIAEELKGEMVIVMEGSRETKDPGEDSAMPLVHEQINTYIKEGLTTNEAIKRVARERGLSKNEIYKQYHGLC	COG0313,COG1010	GO:0008152,GO:0008168	-	0.88	VFG000969(gb|NP_269989) (mf/spd) deoxyribonuclease [DNase (VF0252)] [Streptococcus pyogenes M1 GAS]	Loose	500	25.7942	vanYG1	30.51	3002959	protein homolog model	n/a	n/a	glycopeptide antibiotic	antibiotic target alteration	vanY; glycopeptide resistance gene cluster
LMAICMKE_00032	Prodigal:002006	CDS	35261	35956	+	gnl|X|LMAICMKE_1			hypothetical protein	A0A6B1RXE3	GNAT family N-acetyltransferase OS=Clostridium innocuum OX=1522 GN=GT649_02230 PE=4 SV=1	ATGAATTTAACAAAGGAACCCTGTCTGTATGCGGATATGCTGCAGTGCAGGAATGCAGGCGGGTTAGTTTTATATGAAACAGAGACAGCCCTGCTTTTACAGGGAAGAATTTCAAAGATTTTATATAGTGCTGCGGCAGATGATCAGGCAGGGAAAGAAATCGTGGAGCACCTGCCAAAGCAGTTTGGCATACTGGTTGCCCATGACACCTATACGGATCCCTGGCTGAAATCCATGCGAAAGCTGGAAAGCGAGCTGGAGTGTGTTCACTGTGTATATGTTGAGGATGTACCCCCTGCAGTAGCCCTTCCGGAAGGCTTTGTAATAAATAGGCTGGATGCATCACATACACAGAAAATCATTGCATTATACAGGCATTCAATGGAATCTCTGGCAAAT…	MNLTKEPCLYADMLQCRNAGGLVLYETETALLLQGRISKILYSAAADDQAGKEIVEHLPKQFGILVAHDTYTDPWLKSMRKLESELECVHCVYVEDVPPAVALPEGFVINRLDASHTQKIIALYRHSMESLANEQYIGECLQDGMYGAFYKGELCGFIGVHEQESIGILEVHPKWRRKGLAVALEQVMIGKQLERGRLPYGEIVKDNTASIRLQKKAGMITDEKLTYWYFP	COG1670,COG3393,COG1247	GO:0016747	-	1.3	VFG010296(gi:41407950) (mce5B) hypothetical protein [Mce5 (CVF340)] [Mycobacterium avium subsp. paratuberculosis K-10]	Loose	2000	23.483	Staphylococcus mupA conferring resistance to mupirocin	27.78	3000521	protein homolog model	n/a	n/a	mupirocin	antibiotic target alteration	antibiotic resistant isoleucyl-tRNA synthetase (ileS)
LMAICMKE_00033	Prodigal:002006	CDS	36021	36701	+	gnl|X|LMAICMKE_1		srrA_1	Transcriptional regulatory protein SrrA	A0A6B1RR48	Response regulator OS=Clostridium innocuum OX=1522 GN=GT649_02225 PE=4 SV=1	ATGAGCAAACTGCTGGTTGTGGACGATGAGGAACGTATCAGAAGCATGATTCGTAAGTATGGTGAATTTGAGGGACATGAAATTGAGGAAGCAGTGGATGGAATGGATGCCATCGAAAAGTGTAAGCAGGCGGAATATGATCTAATCATTATGGATATCATGATGCCGAATCTGGACGGCTTTTCAGCGGTAAAGGAAATCCGTAAGGATGTGCAGACTCCTGTCATTATGCTCTCCGCAAGAGGAGAGGAATATGATAGAATCCACGGCTTTGAAATCGGTGTTGATGATTATGTGGGAAAACCGTTTTCTCCTAAGGAGCTGATGATGCGTGTCAGTGCCATATTAAAGCGATATCATGGTGATGTAAACACCAGAAAAAAGGATATCTATACCTAT…	MSKLLVVDDEERIRSMIRKYGEFEGHEIEEAVDGMDAIEKCKQAEYDLIIMDIMMPNLDGFSAVKEIRKDVQTPVIMLSARGEEYDRIHGFEIGVDDYVGKPFSPKELMMRVSAILKRYHGDVNTRKKDIYTYEGLKIDFTARKVFIDDKEVEMSPKEYVLLFYLVRNEGIALTREQLIHDVWGYDFYGDDRTLDTHIKLLRKSLQDYSRLIITLRGVGYRFEAEK	COG0745,COG0784,COG3706,COG3706,COG2197,COG3437,COG2204,COG4753,COG2201,COG3710,COG3707,COG3947,COG3279,COG4566,COG4565,COG4567	GO:0000160,GO:0000160,GO:0003677,GO:0006355	ko02020,map02020	6.81e-48	VFG031738(gi:169631126) (regX3) Sensory transduction protein RegX3 [RegX3 (CVF667)] [Mycobacterium abscessus ATCC 19977]	Loose	500	25.7942	OXA-184	25.33	3001476	protein homolog model	n/a	n/a	cephalosporin; penam	antibiotic inactivation	OXA beta-lactamase
LMAICMKE_00034	Prodigal:002006	CDS	36685	38328	+	gnl|X|LMAICMKE_1	2.7.13.3	rcsC_1	Sensor histidine kinase RcsC	A0A175A8Q7	histidine kinase OS=Clostridium innocuum OX=1522 GN=ADH65_15630 PE=4 SV=1	TTGAAGCTGAAAAATAAACAGGTGGCAGGCGTCGACAGAAAAGAGCGAAAACCAATCAGCGTCAAGTGGAAGATTTTTGTCACACTGGTGTTCTTTATTGTCATTATCATTGCAGTACTATGGTTTTTTCAGGTATTTTTTCTGGAAAAATTTTATATGTTTATCAAATCCAATTCCGTAAAAAAGGCCGCCAGTGAAGTAAATGAAGTCATTACGCAGAAGCTGGATGGCTCACTGGATATGGAATCCTATAAAACAAAAATTTCAAACATTTCCCGCAATGGGGATTTCTGTGTCATCGTTTATGATGAGGATACGAGCAAGGATCCGATTATGGGCAATGAAAGCGATGGCAAATGTATGCTCAGCAAATCTGCCAGCTATGCTGCCCATGCAGAT…	MKLKNKQVAGVDRKERKPISVKWKIFVTLVFFIVIIIAVLWFFQVFFLEKFYMFIKSNSVKKAASEVNEVITQKLDGSLDMESYKTKISNISRNGDFCVIVYDEDTSKDPIMGNESDGKCMLSKSASYAAHADVIDELKGEALSQKDGIASRLIEDTAKVEVPFESFRFSLTKEGLMIPRPEAFPSRLTSDIRDNSRNKQNMKISKGVQNMTYISVVTGSNSHMKISVINAQLTPVNATIETIKTQFIIIAAILTVVALMLAFYLSRKIARPIISINNGAKTLATGQYDVAFSGKGYLEIEELSNTLNYASRELRKVENLRRELIANMSHDLRTPLTMISGYGEVMRDIPGENTPENVQIIIDETKRLTNLVNDMLDLSKLQAGVQELHAVSMNLTDEI…	COG0642,COG5002,COG2205,COG4251,COG3852,COG5000,COG4191,COG4192,COG3290,COG2972,COG2770,COG0840,COG3275,COG3850,COG4585	GO:0000155,GO:0007165,GO:0004871,GO:0007165,GO:0016021	-	4.21e-31	VFG015067(gi:15596125) (gacS) sensor/response regulator hybrid [GacS/GacA two-component system (CVF529)] [Pseudomonas aeruginosa PAO1]	Loose	1320	28.1054	lmrD	25.68	3002882	protein homolog model	n/a	n/a	lincosamide antibiotic	antibiotic efflux	ATP-binding cassette (ABC) antibiotic efflux pump
LMAICMKE_00035	Prodigal:002006	CDS	38727	41072	+	gnl|X|LMAICMKE_1	1.1.98.6	nrdD_1	Anaerobic ribonucleoside-triphosphate reductase	A0A175AAJ4	Anaerobic ribonucleoside triphosphate reductase OS=Clostridium innocuum OX=1522 GN=GT649_02215 PE=4 SV=1	ATGATCACTAGCATTAAGAAAAGGGACGGACGTGAAATACATTTCTCTCCGGAAAAAATCACAAGAGCTATTTTCCTGGCAGCAAGCAGAGTAGCACAGGAGGAAGGCAGCAAAGCAGATTATGAAACAGCGGAAATACTGACGGAGAAAGTCGTAAATCTTCTGAATAATACATACCAGGGCACAACACCAACCGTGGAAAATGTGCAGGATGCAGTTATTAAGGTATTGATTGAAACCGGTCATGCGAGAACCAGTGAAGCATATATCCTGTATCGTGCAGAACGTACAAGAATCCGCAGCATGAAGACAAGGCTGATGAAATCCATTGAGGAAATTACGTTTGCGGACAGCAACGATGCGGATATCAAGCGTGAGAATGCCAATATTGACGGAAAT…	MITSIKKRDGREIHFSPEKITRAIFLAASRVAQEEGSKADYETAEILTEKVVNLLNNTYQGTTPTVENVQDAVIKVLIETGHARTSEAYILYRAERTRIRSMKTRLMKSIEEITFADSNDADIKRENANIDGNTAMGTMLQYGSAVSKEFCMSQLMNPQHAALHENGDIHIHDMDFMNMGTLTCCQIDLEKLFNGGFSTGHGHLREPQDITSYAALAAIAIQSNQNDQHGGQSIPAFDFYLAKGVAKTFRKEYISNLNKALELFINLDADVREPFKAVEKETGKTAAMIMDDSFLNSLNAMLKETFGLGEEQIELINKFAYKEANVATRRKTYQAMEAFVHNLNTMHSRAGAQVPFSSINFGTDMTPEGRLISENLMLAQEAGLGNGETPIFPILIFKV…	COG1328	GO:0006260,GO:0008998,GO:0016491,GO:0055114	ko00230,ko00240,ko01100,map00230,map00240,map01100	0.091	VFG035937(gi:387609441) (air/eaeX) putative invasin [Enteroaggregative immunoglobulin repeat protein (CVF739)] [Escherichia coli O44:H18 042]	Loose	500	25.7942	TEM-60	27.66	3000929	protein homolog model	n/a	n/a	monobactam; cephalosporin; penam; penem	antibiotic inactivation	TEM beta-lactamase
LMAICMKE_00036	Prodigal:002006	CDS	41065	41613	+	gnl|X|LMAICMKE_1	1.97.1.-	cutD_1	Choline trimethylamine-lyase activating enzyme	A0A175A0V5	Anaerobic ribonucleoside-triphosphate reductase-activating protein OS=Clostridium innocuum OX=1522 GN=nrdG PE=3 SV=1	ATGGATAGCAAAACCATCCGACTGGCTTCCCCTATGCAGGAGGACAGCTTTGTAGATGGTCCCGGTGTTCGTATGGTTATCTGGACGCAGGGGTGCAGACATCACTGCCCAAACTGTCACAATCCGCAAACCTGGGATACGGAAGGCGGCACCCTGTATTCCGTGGAACAGCTGCAGCAGCAGATTCGTGATGCACAGCTGCAGAGCGGTCTGACACTTTCAGGCGGAGAGCCGTTTCTGCAGGTTGAGCCATTGCTGGAAATCGTAAGAACGGCAAAGGAAAAACAGCTGAACATCTGGGCTTACAGCGGGTTCACCTATGAAGAGCTTCTTGCGGATGAGCGTAAGAAAAGGCTGCTTGTGCAACTTGATGTGCTGGTTGACGGTAAGTTTGTGAAT…	MDSKTIRLASPMQEDSFVDGPGVRMVIWTQGCRHHCPNCHNPQTWDTEGGTLYSVEQLQQQIRDAQLQSGLTLSGGEPFLQVEPLLEIVRTAKEKQLNIWAYSGFTYEELLADERKKRLLVQLDVLVDGKFVNERKDYRLVFKGSRNQRIIDVQKSLQSGSVILSEKDEQNQKLKEEDMINA	COG0602,COG1180,COG0535,COG1313	GO:0003824,GO:0051536	-	4	VFG045818 (EC958_4611) hypothetical protein [Temperature-sensitive hemagglutinin (CVF446)] [Escherichia coli O25b:H4-ST131]	Loose	350	23.8682	Enterococcus faecium chloramphenicol acetyltransferase	24.49	3004456	protein homolog model	n/a	n/a	phenicol antibiotic	antibiotic inactivation	chloramphenicol acetyltransferase (CAT)
LMAICMKE_00037	Prodigal:002006	CDS	42096	42584	+	gnl|X|LMAICMKE_1			hypothetical protein	A0A175ABK2	Helix-turn-helix domain-containing protein OS=Clostridium innocuum OX=1522 GN=GT649_02205 PE=4 SV=1	ATGAAAGCATTAGGAACCAAAATAAGTGAATTGAGAAAAGCAAGGGGTATGACACAGGATGAGCTTGCAGATAAAATGGGAGTTTCGCCGCAGGCTGTATCAAAATGGGAGAATGATCTTTCTATGCCGGATCTTCCAGTATTGATTGAGCTGTCAGACTTCTTCCATATTTCTCTGGATGATTTTCTAAAAGAAAAGGTGCAGACAGTCGAACTGCTTCCGGAAGATAAGCGAAAGGATATCGAACAGATGTTTTTGAGAGTGTATGTGAATTCAGAGAATGGAGACAGAGTACGTGTCAACCTGCCGCTGGTTCTGGTAAAAATGGCCAGAGATATGGGGCTGGACATCCCGCAGATGACAGACAATCCAATGATGCAGAAAATCGATCTGGGAATG…	MKALGTKISELRKARGMTQDELADKMGVSPQAVSKWENDLSMPDLPVLIELSDFFHISLDDFLKEKVQTVELLPEDKRKDIEQMFLRVYVNSENGDRVRVNLPLVLVKMARDMGLDIPQMTDNPMMQKIDLGMIMQLIESGVIGKLVEVDSANGDHVEVIVE	COG1396,COG1476,COG1813,COG2944,COG1395,COG2522	GO:0043565	-	2.52e-05	VFG042643(gi:300724595) (mrxJ) Repressor of flagellae, MrxJ [Mrx fimbriae (AI077)] [Xenorhabdus nematophila ATCC 19061]	Loose	300	23.8682	OXA-50	36.36	3001796	protein homolog model	n/a	n/a	cephalosporin; penam	antibiotic inactivation	OXA beta-lactamase
LMAICMKE_00038	Prodigal:002006	CDS	42586	42837	+	gnl|X|LMAICMKE_1			hypothetical protein	A0A175A896	UPF0033 domain-containing protein OS=Clostridium innocuum OX=1522 GN=GT649_02200 PE=4 SV=1	ATGAAGATACGGATTCATGCACAGTCCTGCCGTCTAAATCTTCGCATTCCCGATAGCATGCTTTATAATATGCTCACCTGTACAGTGATTAGAAAGACAATACAGGAGAATACGGAAATAGCATGGACAATGGATAAGGAGACCACAAGAAAGATGATGCGTCTTCTAAAGCATTTCAGTAAGGAATACAGGGGATTAACCATCGTTGATGTAGAAACGGCTGATGGGGAAATTGTGCAGATAACATTATAA	MKIRIHAQSCRLNLRIPDSMLYNMLTCTVIRKTIQENTEIAWTMDKETTRKMMRLLKHFSKEYRGLTIVDVETADGEIVQITL	COG2048	-	-	5.5	VFG006660(gi:32266375) (flgK) flagellar hook-associated protein [Flagella (CVF223)] [Helicobacter hepaticus ATCC 51449]	Loose	910	21.1718	mtrE	27.27	3000812	protein homolog model	n/a	n/a	macrolide antibiotic; penam	antibiotic efflux	resistance-nodulation-cell division (RND) antibiotic efflux pump
LMAICMKE_00039	Prodigal:002006	CDS	42851	42940	+	gnl|X|LMAICMKE_1			hypothetical protein	N9WL30	RNA ligase OS=[Clostridium] innocuum 2959 OX=999413 GN=HMPREF1094_04369 PE=4 SV=1	ATGATCTTTTTTCTGTTTACACCTGTGCTCCTGAACAAAGAAGAAAAGCATTTTGAAAAAAAGAAACAGGTGCCGTTGACCTGTTTCTAA	MIFFLFTPVLLNKEEKHFEKKKQVPLTCF	-	-	-	4.6	VFG006369(gi:109947949) (horB) outer membrane protein 29 [HorB (CVF213)] [Helicobacter acinonychis str. Sheeba]	Loose	400	18.4754	vatD	46.67	3002843	protein homolog model	n/a	n/a	streptogramin antibiotic	antibiotic inactivation	streptogramin vat acetyltransferase
LMAICMKE_00040	Prodigal:002006	CDS	42994	43437	-	gnl|X|LMAICMKE_1		manP_1	PTS system mannose-specific EIIBCA component	N9WY70	PTS system, fructose subfamily, IIA component OS=[Clostridium] innocuum 2959 OX=999413 GN=HMPREF1094_01024 PE=4 SV=1	ATGAAGTTGATCAATGAGAATCTGATTCTCCTTGATATGAATCTGCAGTCCAAGGATGATATTATTTCCTGCATTGCGGATACACTGGAGAATAATCAGCGGCTGTGTGATAAGCAGCAATATATAGACGATGTTTATTCAAGAGAGGACGAAATATCTACAGCCATGGGCTCCAGCATCGCTATACCGCATGCATTGTCATTGGGCGTCAGGCATACATCTCTGGTCTTTCTTCGACTACAAAATCCAATTCAATGGGATGATGATCAGGTTCAGATGGTATTCGGTATTGCTGTACGCAAGGAAAACAGCGGGAATGAGCATCTTAGAATCCTTTCCAACCTGGCAAGAAAGCTGATGGATTTGGGATTTACAAATGCGCTTCTTCATTCAGACAAT…	MKLINENLILLDMNLQSKDDIISCIADTLENNQRLCDKQQYIDDVYSREDEISTAMGSSIAIPHALSLGVRHTSLVFLRLQNPIQWDDDQVQMVFGIAVRKENSGNEHLRILSNLARKLMDLGFTNALLHSDNPDGCLQLLEECSIS	COG1762,COG4668	-	ko00051,ko01100,ko01120,ko02060,map00051,map01100,map01120,map02060	2.5	VFG043987(gi:807876) (cta) colicin 10 [Col10 (TX390)] [Escherichia coli str. PTE10]	Loose	470	22.7126	gadW	46.43	3003838	protein homolog model	n/a	n/a	macrolide antibiotic; fluoroquinolone antibiotic; penam	antibiotic efflux	resistance-nodulation-cell division (RND) antibiotic efflux pump
LMAICMKE_00041	Prodigal:002006	CDS	43441	44478	-	gnl|X|LMAICMKE_1		fruA_1	PTS system fructose-specific EIIABC component	A0A099I9H1	PTS fructose transporter OS=Clostridium innocuum OX=1522 GN=ADH65_15660 PE=4 SV=1	ATGAATTGGAAAAAAAGCTATAATCATCTGATGTCCGGTGTTTCTTACTTCCTGCCATTTGTTGTAGGTGGTGGAATTATGCTGGCATGTGCCTATCTGTTTGATTTTCAGAATGCCAACACAGCGACCTTCGGCTCATCCAATGTTTTCGTTTCCTGGCTGAATCAGATTGGCGGGCTGGCTATGGGGTATATGTTTCCGATTATGGGAGCTTATATTGCCTATTCCATAGCGGATCGGCCGGGACTGCTGACCGGTATGGTAGCCGGTGCTTTGGCAGCAAACGGCGGCTCCAGTTTTCTTGGCGCTGTGATCGGCGGCTTCGCAGCGGGTTATATCATTCTCGGTCTGAAAAAGTTGACTGCCGGGATACCTCGATCTCTGGAGGGAATCAAAACA…	MNWKKSYNHLMSGVSYFLPFVVGGGIMLACAYLFDFQNANTATFGSSNVFVSWLNQIGGLAMGYMFPIMGAYIAYSIADRPGLLTGMVAGALAANGGSSFLGAVIGGFAAGYIILGLKKLTAGIPRSLEGIKTLLIFPILGLALTSLAMLAINSVVAPVSNALTDFLSGLSGTNAALLGAVIGGMLALDLGGPINKTAYLFSVATLTAADGGTVPSVVMASCGCSAMVIATSCAVACTLFPKKFSENLRGAKIAAYIMGLSFFVEGAIPFVADRPKKILPSLCVGAAVTGALVAMFGITLSAPIGGLETLLLVSNIPLYLLSFAAGTAVAVCMIYFFIRNEPDQE	COG1299,COG2213	-	ko00051,ko01100,ko01120,ko02060,map00051,map01100,map01120,map02060	0.71	VFG002290(gb|ZP_02636811) (cpb) beta toxin [beta-toxin (VF0379)] [Clostridium perfringens B str. ATCC 3626]	Loose	2090	25.409	cmeB	27.69	3000784	protein homolog model	n/a	n/a	macrolide antibiotic; fluoroquinolone antibiotic; cephalosporin; fusidic acid	antibiotic efflux	resistance-nodulation-cell division (RND) antibiotic efflux pump
LMAICMKE_00042	Prodigal:002006	CDS	44499	44813	-	gnl|X|LMAICMKE_1		manP_2	PTS system mannose-specific EIIBCA component	N9VD77	PTS system, Fru family, IIB component OS=[Clostridium] innocuum 2959 OX=999413 GN=HMPREF1094_01026 PE=4 SV=1	ATGAAACGCATTATCGGAGTATGTGCCTGCCCGGCAGGAATTGCCCATACGTATATGGCCGCTGAGAATCTGGAGCGGCAGGGTAAGAAACTGGGCTTTCAGGTAAAAATTGAAACAAATGGTTCCGGAGGTGTAGAGAACCGATTACGTGAGGAAGATATTAAGGAAGCAGACTACGTTATCATTGCGGCAGATACCCGTGTGGAAATGGAGCGCTTCAGAGGAAAAAAGCTCCTGGAGGTTTCTGTAACAGATGCCGTGAGAAAAGTAGAAAGCGTATATGAAAAACTGAATGATGCACTAAAAGAATATTAA	MKRIIGVCACPAGIAHTYMAAENLERQGKKLGFQVKIETNGSGGVENRLREEDIKEADYVIIAADTRVEMERFRGKKLLEVSVTDAVRKVESVYEKLNDALKEY	COG1445,COG3414,COG1233	GO:0008982,GO:0009401	ko00051,ko01100,ko01120,ko02060,map00051,map01100,map01120,map02060	0.26	VFG016068(gi:77460161) (pvdL) peptide synthase [Pyoverdine (CVF551)] [Pseudomonas fluorescens Pf0-1]	Loose	1900	21.9422	mexQ	30.43	3003699	protein homolog model	n/a	n/a	macrolide antibiotic; carbapenem; tetracycline antibiotic; acridine dye; diaminopyrimidine antibiotic; phenicol antibiotic	antibiotic efflux	resistance-nodulation-cell division (RND) antibiotic efflux pump
LMAICMKE_00043	Prodigal:002006	CDS	44828	47470	-	gnl|X|LMAICMKE_1	3.2.1.-	mngB_1	Mannosylglycerate hydrolase	A0A6B1RXD7	PTS fructose transporter subunit IIA OS=Clostridium innocuum OX=1522 GN=GT649_02180 PE=3 SV=1	ATGAAGAAAACAGCACATTGTATTCATCATACACATTGGGATCTGATTTGGTATTTCACAGCACAGGATGCAACCGTTCAGCTGTGCTATAATATGAAGGAGATGCTGGAAGGCTTTCGAAGCGGAAGGATTACAGATTTCTTTTTCGACGGACAGAGTGCGCCGATGGATGAATACAGAAAGCTTCACCCGGAGGACGAAGCATACATACGAACTCTCGTAACGGATAAAAAGCTCGTAATCGGACCCTTTCACTCGCAGCTTGACTGCTTTATCTGCAATGGTGAATCTGTCATCAACAACCTGAGACTCGGCATGCAGTCTGCCGAAAATCTCGGATATGTTTCCAGGGTTGCATATCTGCCGGATTCCTTTGGGCATTCCTGGGATTTTCCCAAG…	MKKTAHCIHHTHWDLIWYFTAQDATVQLCYNMKEMLEGFRSGRITDFFFDGQSAPMDEYRKLHPEDEAYIRTLVTDKKLVIGPFHSQLDCFICNGESVINNLRLGMQSAENLGYVSRVAYLPDSFGHSWDFPKIFHQFGIKDFVITRGVGDDYKLGSEFYMKSNDGSELLVCTMIAGYGYGCYAFRNGTLFDESALDYNKISVQSLIDRLLSYSTLDHEFVFPLGFDQNPAMLDIPKRIAEYNAQQTDIAFVSTTWQDFCNRVREHGHNLKCHEHELFSTQYHRVHRSIFSARADIKALQDACERKITYGLQPLMSMLDAQGIPYDHGLIDEIWNRLLRCQTHSSATLTDETNDYIQQETQNAYNLITSQTVFLMKLLSLSVQKKEDGYPLLVCNTLPY…	COG0383	GO:0004559,GO:0005975,GO:0006013,GO:0015923	-	0.99	VFG017242(gi:151221557) (ebh) hypothetical protein [Cell wall associated fibronectin binding protein (CVF107)] [Staphylococcus aureus subsp. aureus str. Newman]	Loose	850	26.5646	abeM	27.14	3000753	protein homolog model	n/a	n/a	fluoroquinolone antibiotic; acridine dye; triclosan	antibiotic efflux	multidrug and toxic compound extrusion (MATE) transporter
LMAICMKE_00044	Prodigal:002006	CDS	47805	49748	+	gnl|X|LMAICMKE_1		manR_1	Transcriptional regulator ManR	A0A099IAX5	Sugar lyase OS=Clostridium innocuum OX=1522 GN=CIAN88_04030 PE=4 SV=1	ATGAAAAAAAAACAAAGGTGGATGGAACTTCTGAATATACTTGTAGAGGAACAGAATTTTCAGACTGTGGCAGAGCTTGCAGAACAGGTCGCAGTATCTTCGCGAACGATACACAGCGATTTGCAGGATACCAGTTTTCTACAGCTCCTTCATGGTGCCGAGCTGATAAAAAAACCGAACATCGGAATACGTCTTCACTGTACACAAAAACAGAGAGAGGCGATTTACCGGCAGCTTCAAAAAAATCGCTTTGAGACATCTGTCCCCTTGGAAAAGGGAAATGATTTGCATACGGTTTTGCATATGCTTTTAACTTATAGGGATGCGATCCGTATGGAGGATCTTGCAGATGCATTATACCGTTCAAAGTCCTCACTGACCACTGTTCTGGAGGAAGCT…	MKKKQRWMELLNILVEEQNFQTVAELAEQVAVSSRTIHSDLQDTSFLQLLHGAELIKKPNIGIRLHCTQKQREAIYRQLQKNRFETSVPLEKGNDLHTVLHMLLTYRDAIRMEDLADALYRSKSSLTTVLEEAERLAENYDCRLRKRSNYGLSLEGHEEDIRNLFYRFVDTLPVQGFQHNDLDVRLPDALYEKMKMVFDVQMIRMIIPIVKSSEINLNTHYCDYDFGMLILKCCILLTRCQIDRSVQKQTTISTDLQEYYVATIMKLKMEQTFHVSLPEEEIYYLERVILSTRKQQNQEQFQELDSAMLDRFIYLVSERLNVDLSEDKQLKQNLCNHMKPAIRRMKYGISSENPLLEAIKTKYTEVYVAIMTTIDKIEEREHIYFDANELGFICLHIVG…	COG3711,COG1762,COG4668,COG1349,COG3933	GO:0006355	-	1.1	VFG012104(gi:126700212) (fbpA) fibronectin-binding protein [Fibronectin-binding protein (AI155)] [Clostridium difficile 630]	Loose	1020	25.409	vgaE	29.09	3002833	protein homolog model	n/a	n/a	streptogramin antibiotic; pleuromutilin antibiotic	antibiotic target protection	ABC-F ATP-binding cassette ribosomal protection protein
LMAICMKE_00045	Prodigal:002006	CDS	49813	50181	+	gnl|X|LMAICMKE_1			hypothetical protein	A0A099I9Q1	DUF4440 domain-containing protein OS=Clostridium innocuum OX=1522 GN=CIAN88_04025 PE=4 SV=1	ATGAAAGAATTAAAAAGCTATATACAAACCGTCAATACCTGCAGTGATTCGCTGATTCGTGAGGTGTGGAGTGATCAGGATGAATGCTCCATGATATTTCCAAAAGGGGAAGTGGAAGGACTGGACGCTATCCTTGCTTCCTTTTATCACGGAGCGATGGCTCAGTATGAAACGCGCGACCTTCAACAGGATGATGTTAAGATTCAGGAATTCTGTGATATTACAATTGTACGCTTTTACTGGACACTGTATGCGACGATGAAAGACAGCGAGGAACATATCATGAACAAGGGAAGGGAAACACAGATTTACCGCAGCTATCCGCAGGGGAAAAAGCTGGTGCATGTGCATTATTCCAGACTGCCGTAA	MKELKSYIQTVNTCSDSLIREVWSDQDECSMIFPKGEVEGLDAILASFYHGAMAQYETRDLQQDDVKIQEFCDITIVRFYWTLYATMKDSEEHIMNKGRETQIYRSYPQGKKLVHVHYSRLP	COG4319	-	-	1.7	VFG042376(gi:51949818) (vompC) VompC [VompC (SS159)] [Bartonella quintana JK-31]	-	-	-	-	-	-	-	-	-	-	-	-
LMAICMKE_00046	Prodigal:002006	CDS	50279	52054	-	gnl|X|LMAICMKE_1			Putative multidrug export ATP-binding/permease protein	A0A099I9G6	Thiamine ABC transporter permease OS=Clostridium innocuum OX=1522 GN=CIAN88_04020 PE=4 SV=1	ATGGAAGTTATGAAGAAATTTATAAGCTATTATAAGCCATATAAGACTGTGTTCTTTCTTGATATGTTCTGTGCACTTGTGATCAGTGCGGTTGATCTTGCATTTCCGCAGATTCTGAGCTATCTGAATACTACCTTTTATATTCAACCAAAGGATATGATTATGGACAGTCTGCTTCTGCTTGGGGAAGGACTGCTTGTAATGTATATCGTTCGTGCAATCTGCCGGTATTATGTAACAGCGCAGGGACATATTATGGGAGCACGTATGGAGAGCGATATGCGTCAGGATCTGTTTGATCAGTTTGAGCGCCTGTCCTTCTCCTATTATGACCGTAACAATACCGGGGAAATGATGAGCAAGCTGGTTTCTGATTTGTTTGATATTTCAGAATTCGCG…	MEVMKKFISYYKPYKTVFFLDMFCALVISAVDLAFPQILSYLNTTFYIQPKDMIMDSLLLLGEGLLVMYIVRAICRYYVTAQGHIMGARMESDMRQDLFDQFERLSFSYYDRNNTGEMMSKLVSDLFDISEFAHHGPENVFISLLKIIGSFLLLLYIHVPLTLILIAVTLVMLIFSMLQNKKMQATFMDNRRKIAGVNASLQDSLTGIRVVKSFANEDIERDKFSHSNQLFLQSKTNNYYRMGLFHAGNNFFQGMLYLTILVAGGYFIANGTLDPISLATYALYINIFVAPIEVLVEFTEMFQKGYSGFKRFLEVIETEPDIQDAPDAQELKNVQGVIDYDHVTFSYNEEEHVLDDVSIHIEAGRSIALVGPSGGGKTTICSLLPRFYDVKNGAVRVDG…	COG1132,COG2274,COG5265,COG4988,COG4987,COG4618,COG1122,COG1131,COG1120,COG1136,COG1135,COG1116,COG3842,COG1126,COG1117,COG1124,COG1125,COG1127,COG1123,COG1123,COG2884,COG1121,COG4608,COG3638,COG3840,COG4619,COG4555,COG0444,COG3839,COG1129,COG1129,COG4615,COG4172,COG4172,COG1118,COG4175,COG4525,COG0411,COG4181,COG4604,COG3845,COG3845,COG4148,COG4559,COG0488,COG0488,COG4598,COG1119,COG0410,COG4178…	GO:0005524,GO:0006810,GO:0016021,GO:0042626,GO:0055085,GO:0005524,GO:0016887	-	2.32e-90	VFG013251(gi:148827214) (msbA) lipid A export ATP-binding protein MsbA [LOS (CVF494)] [Haemophilus influenzae PittGG]	Loose	850	25.7942	hp1181	39.02	3003964	protein homolog model	n/a	n/a	fluoroquinolone antibiotic; tetracycline antibiotic; nitroimidazole antibiotic	antibiotic efflux	major facilitator superfamily (MFS) antibiotic efflux pump
LMAICMKE_00047	Prodigal:002006	CDS	52230	52757	-	gnl|X|LMAICMKE_1			hypothetical protein	A0A175AAF1	Lipoprotein OS=Clostridium innocuum OX=1522 GN=GT649_18910 PE=4 SV=1	ATGGAGTTTAATCCCTATAGACGGTATGCTATGATGATTACGGTTAAAATGATTACTGATGATTACACAGCTGTATACAATATATTTTCAGAGGCTGTAGATCGCAGTCAGGTATTCATAGAAAGGAAAATCATGAATTTAGAGAAAAAGTACCGTATTATTAAAATCTCTTTCATCTTCGTATCCTGCTTGTTTTTTATTGTGCTGTATGCCATAGGCACCTATGTCAGTGAACGCAAGGAAGAGCATCGATTCGCAAAAGGTATTCGTGGAACCTATACCAGTGCCGATAGCTTTACGAATATCAGTCTGGATGATGAGGATCAGCTTTATTATTTATCTGGTGATCGTGTATCTCATGGTACATATAAAAAGCTTAATGAACAGGTTTTCAAGCTC…	MEFNPYRRYAMMITVKMITDDYTAVYNIFSEAVDRSQVFIERKIMNLEKKYRIIKISFIFVSCLFFIVLYAIGTYVSERKEEHRFAKGIRGTYTSADSFTNISLDDEDQLYYLSGDRVSHGTYKKLNEQVFKLLSGHLKDAYIVKDSNGDIILIEQDTSAARFKKYDNQITIVSE	-	-	-	7.5	VFG002008(gb|YP_095806) (motB) flagellar motor rotation protein MotB [Flagella (VF0157)] [Legionella pneumophila subsp. pneumophila str. Philadelphia 1]	Loose	300	23.0978	dfrA6	36.36	3004547	protein homolog model	n/a	n/a	diaminopyrimidine antibiotic	antibiotic target replacement	trimethoprim resistant dihydrofolate reductase dfr
LMAICMKE_00048	Prodigal:002006	CDS	52890	53657	+	gnl|X|LMAICMKE_1	2.7.1.33	coaA_1	Pantothenate kinase	N9WYN8	PRK domain-containing protein OS=[Clostridium] innocuum 2959 OX=999413 GN=HMPREF1094_01032 PE=4 SV=1	ATGGGCATACGAATGTTAACAATCAACGTGAATGGGTATGACATACAGGCAAAATACAGGGAAGAGGATATCAAAACAGTATTTATGCCATTTCTTCAACATGTCATACAGCTGCAAAAGGAATCAGGAAAAAGACTCATAGTCTTTCTGGCGGCTCCTCCTGCAACAGGGAAATCCACACTTGCGATAGCACTCTGTCAGTTTGCCAGAGAATTGGGCTGTATGGATATGCAGTATGCCGGTATGGATGGATTTCATTATACGAATGCCTGGCTCGATAACCATTTTCAGGATGGAAAAAAACTAAAGGAACTAAAAGGTGCTCCGGAAACATTTGATGCAGAAGCAATGTATGCATTGATAAAGGAAACAAAAGGAAGCGATACCTGGTGGCCGGTA…	MGIRMLTINVNGYDIQAKYREEDIKTVFMPFLQHVIQLQKESGKRLIVFLAAPPATGKSTLAIALCQFARELGCMDMQYAGMDGFHYTNAWLDNHFQDGKKLKELKGAPETFDAEAMYALIKETKGSDTWWPVYDRNLHEPLKHRLHITGSILLVEGNYLLLDEKPYRSLSALCDYCVFIQAEENLLRDRLIDRKSRGGLSKEQAEVFYEKSDRCNVQRVLHNRLNSDEVWKLCTDGGYRLISRSFDESWQTFCE	COG1072,COG0572,COG4240,COG0324,COG1224	GO:0005524,GO:0008152,GO:0016301	-	1.2	VFG028372(gi:479057886) (eccA2) ESX CONSERVED COMPONENT ECCA2, PROBABLE CBXX/CFQX FAMILY protein [ESX-2 (T7SS) (CVF634)] [Mycobacterium tuberculosis 7199-99]	Loose	650	23.483	adeL	34.29	3000620	protein homolog model	n/a	n/a	fluoroquinolone antibiotic; tetracycline antibiotic	antibiotic efflux	resistance-nodulation-cell division (RND) antibiotic efflux pump
LMAICMKE_00049	Prodigal:002006	CDS	53611	54375	-	gnl|X|LMAICMKE_1			hypothetical protein	A0A175A858	Integral membrane protein (Intg_mem_TP0381) OS=Clostridium innocuum OX=1522 GN=GT649_18920 PE=4 SV=1	ATGGAGAATTTTCTGAATGCGACGGCATGGACAATGGCTGAGCCAAAGCCCTATGGACTATTTCATATCGTTATGCTGCTAGTCGGTATCCCTGTGTCTATTGCGCTGGCATGGAAGCTGCGCAGGGTGAGTGATCGCAGCTATCACCGTATATTGTTTGCTATTGCAGTTATTTTACTGCTTTCCGAATTATACAAGCAGCTCTTTCATTTTTATGTTATGGATAACAAAACCTATGACTGGTGGATTTTCCCTTTTCAGCTATGCAGTCTTCCCATGTATCTTTGTGCAATTCTTCCCTTTATGAAAAAAAGCAGATGGCTGATTCCTCTGGAAACCTTCCTGATGGATTTCAATCTGCTTGGCGGTCTTATGGCGCTGCTGGTTCCGGATGGCCTC…	MENFLNATAWTMAEPKPYGLFHIVMLLVGIPVSIALAWKLRRVSDRSYHRILFAIAVILLLSELYKQLFHFYVMDNKTYDWWIFPFQLCSLPMYLCAILPFMKKSRWLIPLETFLMDFNLLGGLMALLVPDGLMHPYITLTLHAFVWHFLLLFVGCFIGFSRHGDTSLSGFIKTLPILLICIGAATLLNVLFHSYGDINMFYISPYKITTQPVFSQIMKRTGIWIGNLLYITAMCITAFLIHRMFATIRRSCEK	-	-	-	6.5	VFG049295 (KPK_2056) type VI secretion system lysozyme-like protein [T6SS-III (CVF862)] [Klebsiella pneumoniae 342]	Loose	2100	24.6386	adeJ	22.86	3000781	protein homolog model	n/a	n/a	macrolide antibiotic; fluoroquinolone antibiotic; lincosamide antibiotic; carbapenem; cephalosporin; tetracycline antibiotic; rifamycin antibiotic; diaminopyrimidine antibiotic; phenicol antibiotic; penem	antibiotic efflux	resistance-nodulation-cell division (RND) antibiotic efflux pump
LMAICMKE_00050	Prodigal:002006	CDS	54705	55646	-	gnl|X|LMAICMKE_1			hypothetical protein	A0A099I9P6	CAAX protease OS=Clostridium innocuum OX=1522 GN=CIAN88_04000 PE=4 SV=1	ATGGAACATGAGCCGTATCTGGAAGAGGAACATAAAGATCAGCTATGCAAAAAGGACTGTAAACGTATAGCCGGCTCTCTGCTTTTCTATTATATTTTATTATTTGCCTGTGCCTTTACCTTAGGAATCATAAGCAGTGCATACATCATGTCAGGCGCTTCGCAAACAGAGCTTGAAACAATCACAAACATCTTCAGTATGATAGCAACCTGCTTTGTAACGATTTTAACGCTTGTAATATATAAAAAGAAGCTGCATGTCACAATACCGTACTCTCTATGCAAGGAATGGAATTTTCTTTCCATCCTTCGCTATACAATTATCGCTATGGGATTGTCTGGAGCAGCAGGAATTCTTATACAGCTGATAAATCAGATCCTCATCCATTTTGGCTGGGTC…	MEHEPYLEEEHKDQLCKKDCKRIAGSLLFYYILLFACAFTLGIISSAYIMSGASQTELETITNIFSMIATCFVTILTLVIYKKKLHVTIPYSLCKEWNFLSILRYTIIAMGLSGAAGILIQLINQILIHFGWVMTTPDFSMKPDITYNLSIVLSACIIAPIMEELLFRGLILQTLKRYGNVFAILVTSLLFALLHGNLPQSVPVFALSMMICYVVLKSGSILPGIAIHFLNNAFAIMEVSLLSDNGQISTVFLILEALFLLYAMFTLYQKRLIIRNYIIHNRGSRVRTFFSNWISILFLVLCVFIMITSFQRT	COG1266	GO:0016020	-	-	-	Loose	500	25.0238	aadK	25.27	3002627	protein homolog model	n/a	n/a	aminoglycoside antibiotic	antibiotic inactivation	ANT(6)
LMAICMKE_00051	Prodigal:002006	CDS	55658	56506	-	gnl|X|LMAICMKE_1	1.3.1.43	tyrC	Cyclohexadienyl dehydrogenase	A0A175A0B6	Prephenate dehydrogenase/arogenate dehydrogenase family protein OS=Clostridium innocuum OX=1522 GN=ADH65_15715 PE=4 SV=1	ATGATACAGGAGAATACACGATTTCTTATTGTCGGATTAGGTCTGATCGGTGGCAGCTATGCCATGGGCTTAAAGAAAAACGGCTATCATGTTGATGCCATTGAAATCAACCAGCTCAGCATTGACTATGCAATCAAGCATAACATCATCGATCGCGGTTCAACATTTGATATTGACTATATAAAGGAAGCTGATATCATAATAAGCGGACTATATCCAAATATGACGGTAGACTGGATAACCACCTATCAGAAATATTTCAAGCCCGGTGCTCTGATTACAGATGTAAGCTCCGTGAAAACAGGTGTTGTAGAACCCATTCAGAAAATCATTCGCAGGGATGTGGAGTTCATAAGCTCCCATCCAATGGCAGGTAAGGAAGTCAGCGGAGTAAAATTC…	MIQENTRFLIVGLGLIGGSYAMGLKKNGYHVDAIEINQLSIDYAIKHNIIDRGSTFDIDYIKEADIIISGLYPNMTVDWITTYQKYFKPGALITDVSSVKTGVVEPIQKIIRRDVEFISSHPMAGKEVSGVKFADDSIFHIANFIILPTESNTKEAVATMRQFAEILGFSNISELTVAQHDEMIGFVSHLTHAIAVSLMNTNDNTHLVEYTGDSFRDLTRIAKINENLWSEVFFLNKENLIREIDDFIQEVNHLKATLEQDDVDGLKELFIQSTARRKLFDR	COG0287,COG0569	GO:0004665,GO:0006571,GO:0008977,GO:0055114	ko00400,ko00401,ko01100,ko01110,ko01130,ko01230,map00400,map00401,map01100,map01110,map01130,map01230	1.3	VFG005126(gi:82749876) (capO) capsular polysaccharide synthesis enzyme CapO [Capsule (CVF110)] [Staphylococcus aureus RF122]	Loose	500	23.8682	CTX-M-45	23.73	3001907	protein homolog model	n/a	n/a	cephalosporin	antibiotic inactivation	CTX-M beta-lactamase
LMAICMKE_00052	Prodigal:002006	CDS	56503	57765	-	gnl|X|LMAICMKE_1	2.5.1.19	aroA	3-phosphoshikimate 1-carboxyvinyltransferase	A0A175ADB7	3-phosphoshikimate 1-carboxyvinyltransferase OS=Clostridium innocuum OX=1522 GN=aroA PE=3 SV=1	ATGAAAGCCCATGTAGCTCCATCCATCTGCAGTGGTCATGTTGTCATTCCGCCAAGTAAAAGCATGGCACATCGTGCGATTATCTGTGCCTCTCTGGCGAATGGCACCAGCGTCATAAAAAACGTTGCCTATTCGCAGGATATCAAAACCACGATTGCCGGCATGCAGCAGCTTGGTGCCGATATCCGCATGGAAGCAGATCAGGTTACTGTTACCGGAATCAAAGATTTTACAATAAAGAACAAAGAAGTGTTTTGCTGTGAATCCGGCTCCACTCTTCGTTTCTTCATTCCGATTTTCTCTCTCTGCAATCAGGAAATCACCTTCACCGGTCAAGGCAGACTGCTGCAGCGCCCGCAGAAGGTTTATGAGGATTTGTTCCACGCGCAGGGGCTCACC…	MKAHVAPSICSGHVVIPPSKSMAHRAIICASLANGTSVIKNVAYSQDIKTTIAGMQQLGADIRMEADQVTVTGIKDFTIKNKEVFCCESGSTLRFFIPIFSLCNQEITFTGQGRLLQRPQKVYEDLFHAQGLTFRQDASGITIRECLKSGDITLQGDVSSQFISGLLFTLPLLQEDSTIHILPPFESRSYVDLTLQMLKTYGIQASFEDDLTIHIPGNQQYTACDYTIEGDYSQLAFFAVLAACNHDLTITGVHHDSRQGDKKILSILKDFGVRIEEVKNGYHIYKSSLHGCRIDLADCPDLGPILTVLAMYSPGNTNIYNAGRLRIKESDRIEAMEQELRKFGVDIHSTEDEIFITGNSSYTCTSELSSHNDHRIVMALSVAATCSNISCIIDGAQAI…	COG0128,COG0766,COG0766	GO:0016765	ko00400,ko01100,ko01110,ko01130,ko01230,map00400,map01100,map01110,map01130,map01230	1.4	VFG007082(gi:37678402) (epsH) type II secretory pathway, pseudopilin EpsH [EPS type II secretion system (CVF268)] [Vibrio vulnificus YJ016]	Loose	300	24.6386	vanXYC	25.97	3002966	protein homolog model	n/a	n/a	glycopeptide antibiotic	antibiotic target alteration	glycopeptide resistance gene cluster; vanXY
LMAICMKE_00053	Prodigal:002006	CDS	57766	58782	-	gnl|X|LMAICMKE_1	2.5.1.54	aroF_1	Phospho-2-dehydro-3-deoxyheptonate aldolase	A0A6B1RYL3	3-deoxy-7-phosphoheptulonate synthase OS=Clostridium innocuum OX=1522 GN=aroF PE=4 SV=1	ATGATTATCACAATGAAGAAAAGTGCAACAAAAGCAGATATTGAGCATGTCATGAAGCAGCTGAAGGATAAGGGGCTTCAGATTCATGAGAGTATTGGTGAAAACCTCAATGTCTTCGGCGTTGTTGGAGATACATCACAGGTTGACCCGAAGCGCATTGAGGCGAACAAGCATGTGGAAAGTGTTGTCCGCGTATCATCCCCGTATAAGAAGGCAAGCCGGATGTTTCATCCGGAGGATACGATAGTAGAGGTAAACGGCATTCACATCGGCGGAAAGGAAAAAATCGTTGTCATTGGCGGTCCCTGCTCTGTTGAAGGGAAAGATATGATTTGTCATATCGCTCATGAGGTAAAGGATGCAGGAGGAGTGATGCTTCGTGGGGGAGCCTACAAGCCA…	MIITMKKSATKADIEHVMKQLKDKGLQIHESIGENLNVFGVVGDTSQVDPKRIEANKHVESVVRVSSPYKKASRMFHPEDTIVEVNGIHIGGKEKIVVIGGPCSVEGKDMICHIAHEVKDAGGVMLRGGAYKPRTSPYAFQGMGTEGILALAQARKQTGLPVVTELMSADKLDEFVEYVDVIQIGARNMQNFDLLKAVGKTNKPVLLKRGLANTIEEWIMSAEYILSEGNTNVMLCERGIRTFEPYTRNTLDLSVVPIIKKKTHLPIIIDPSHATGDWELVEAASLAAIAAGADGLIVEVHDHPECAWSDGAQSLKPDNFKELIRKGKAIAGVIGRAM	COG2876,COG2877,COG2089	GO:0009058	ko00400,ko01100,ko01110,ko01130,ko01230,map00400,map01100,map01110,map01130,map01230	4.54e-20	VFG011414(gb|NP_539767) (kdsA) 2-dehydro-3-deoxyphosphooctonate aldolase [LPS (CVF383)] [Brucella melitensis bv. 1 str. 16M]	Loose	400	24.2534	IND-4	26.53	3002260	protein homolog model	n/a	n/a	carbapenem	antibiotic inactivation	IND beta-lactamase
LMAICMKE_00054	Prodigal:002006	CDS	58828	59925	-	gnl|X|LMAICMKE_1	4.2.3.5	aroC	Chorismate synthase	A0A6B1RX51	Chorismate synthase OS=Clostridium innocuum OX=1522 GN=aroC PE=3 SV=1	ATGAAAAATACATTCGGACATAATTATTCTGTGACAATTTTTGGAGAAAGCCATGGGGAAGCCATCGGCTGCGTGATTGACGGTCTTGCGCCGGGAATTAAACTGGATATGGATTTTATAGCCTCCGTCATGGAAAAGCGAAAAGCAAAGGGCAGAATATCCACACAGCGAAAAGAGGCAGATGAGCTGCATATCGTCAGTGGCTATTTCAATGGTCATACAACCGGTACACCGTTGACGATTCTCATTGAAAATACAAACACAAGAAGTCATGATTACGAAAAGACGAAATATCGGCTGCGCCCTTCTCATGCAGACTATACTGCCAATGAAAAGTATATGGGCTGGCAGGACTATCGCGGTGGCGGTCATTTCAGCGGCAGAATCACTGCACCGCTG…	MKNTFGHNYSVTIFGESHGEAIGCVIDGLAPGIKLDMDFIASVMEKRKAKGRISTQRKEADELHIVSGYFNGHTTGTPLTILIENTNTRSHDYEKTKYRLRPSHADYTANEKYMGWQDYRGGGHFSGRITAPLVAAGAIAMQVLKEKGILIGSHIQKSRAIEDIPFSENIEELQKQMERVNTMDFAVLDDTAAADMKAMIEEAANEGDSVGGILESCILNVPAGLGEPFFDSLESTLSHLLFSVPAVKGIEFGLGFGFSDVYGSEANDPITYDKGFHTATNNNGGINGGISNGMPIRIRTVIKPTASIYKEQNTVDLKTHEAVKLQIQGRHDPAIIHRARIVVDSVLAIGILDQLMERSATMTMK	COG0082	GO:0004107,GO:0009073	ko00400,ko01100,ko01110,ko01130,ko01230,map00400,map01100,map01110,map01130,map01230	0.047	VFG029821(gi:118466712) (pks) tylactone synthase modules 4 & 5 [GPL locus (CVF650)] [Mycobacterium avium 104]	Loose	225	24.2534	Erm(41)	39.58	3000603	protein homolog model	n/a	n/a	macrolide antibiotic; lincosamide antibiotic; streptogramin antibiotic	antibiotic target alteration	Erm 23S ribosomal RNA methyltransferase
LMAICMKE_00055	Prodigal:002006	CDS	59922	60935	-	gnl|X|LMAICMKE_1	4.2.3.4	aroB_1	3-dehydroquinate synthase	N9WY87	3-dehydroquinate synthase OS=[Clostridium] innocuum 2959 OX=999413 GN=HMPREF1094_01039 PE=4 SV=1	ATGAAATTACACGTTGATTTAAAGGAGAACGGATATGACATCCTGATGGAACACGGGATACTGTATCGTTTAAATGACTATATTGATTTAAACCGCAAGGTGATGATTGTTACAGACAGCGGCGTACCGGAGGCCTATGCAAATATCGTACGGGAACAATGTAAGAAAGGGTATGTGCATGTCATAGAACAGGGGGAGGATTCCAAGGACCTTGCCGTCTTCAAGGAAATCAATGAGGATCTGCTGGCACACAAGTTTTCCAGAAAGGATTGTGTAGTCGCTCTTGGAGGAGGAGTCGTCGGTGATCTGGCAGGTTATGTGGCAGCCTCCTATATGCGGGGAATCGACTTCATACAGATACCGACAACCACACTTTCACAGATAGACTCCAGTATCGGT…	MKLHVDLKENGYDILMEHGILYRLNDYIDLNRKVMIVTDSGVPEAYANIVREQCKKGYVHVIEQGEDSKDLAVFKEINEDLLAHKFSRKDCVVALGGGVVGDLAGYVAASYMRGIDFIQIPTTTLSQIDSSIGGKVAINLDEVKNIVGAFYQPKMVFIDPETLHTLPRRHYINGLMEALKAGLIYDASLFALFEHGDIEKDLDTIIEKALYVKKSVVEQDEREQGLRKILNFGHTIGHAIESYYHLSEYLHGECVALGMLYFIEDEQLKQRVISVYERLGIPTHVDFDPEAVYQLLCRDKKADGDHVTIVHVPKAGTAELIETPLDEVRTILKGTQA	COG0337,COG0371,COG1979	-	ko00400,ko01100,ko01110,ko01130,ko01230,map00400,map01100,map01110,map01130,map01230	0.005	VFG019346(gi:217964213) (lap) bifunctional acetaldehyde-CoA/alcohol dehydrogenase [Listeria adhesion protein (CVF228)] [Listeria monocytogenes HCC23]	Loose	500	24.2534	OXA-215	35.9	3001714	protein homolog model	n/a	n/a	cephalosporin; penam	antibiotic inactivation	OXA beta-lactamase
LMAICMKE_00056	Prodigal:002006	CDS	61393	62478	+	gnl|X|LMAICMKE_1		pheA	Bifunctional chorismate mutase/prephenate dehydratase	N9VDW9	Bifunctional chorismate mutase/prephenate dehydratase OS=[Clostridium] innocuum 2959 OX=999413 GN=HMPREF1094_01040 PE=4 SV=1	ATGAGTTTATTGGATGATGCCCGAAAACGGATCAATGCGATTGATGAGGAAATGGCAAAACTTTTTGAACAGCGCATGCAGGCGGTTGAAGATGTTATCCGTTACAAACAGGCGCATCAGATGAAGGTTTTGGATACATCAAGAGAACAGTATGTTATTGAACATAATACAGCATTTATTCAGCGTGAGGAATACAGGGACAGCTACATAGAATTTATCAGTGAAATGATGGCAATCTCTAGAAAATATCAGCGATCGATCATCAACCGGGATCTTATCGGTTATTCCGGGACAGAAGGAGCATTTTCCCATATTGCTGCTGAGCGGGTGTTTTTGGATCACCGAAAGAAAAGCTATGCCTCCTTTGAAGACGTATTTCATGCAGTAACGGAGCGGGAA…	MSLLDDARKRINAIDEEMAKLFEQRMQAVEDVIRYKQAHQMKVLDTSREQYVIEHNTAFIQREEYRDSYIEFISEMMAISRKYQRSIINRDLIGYSGTEGAFSHIAAERVFLDHRKKSYASFEDVFHAVTEREVAYGVIPFENSYTGEVGEVLDLLMRYDVYINDIYDLQISQNLLGVKGASLADIKQVYSKDQAIYQSKKFLEGRGYELIPYPNTALAAEYVAKENDKSKAAIAAKENAELYGLDILAEDINTSEQNTTRFIIISKQLIQQGNRFSLAFTTHHKAGALVHAMNIIAQYGFNMQSIKSRSIKERPWEYYFYVEIEGNLKDAKEQHLIHDLKEACEEVKILGAYQNDERKQG	COG0077,COG1605	GO:0046417,GO:0004664,GO:0009094	-	0.43	VFG042477(gi:2853153) (csfC) hypothetical protein [coli surface antigen CS5 (AI023)] [Escherichia coli]	Loose	650	24.2534	vanL	28.57	3002910	protein homolog model	n/a	n/a	glycopeptide antibiotic	antibiotic target alteration	glycopeptide resistance gene cluster; van ligase
LMAICMKE_00057	Prodigal:002006	CDS	62481	63716	+	gnl|X|LMAICMKE_1	2.6.1.9	hisC_1	Histidinol-phosphate aminotransferase	A0A175AAB5	Aminotransferase class I/II-fold pyridoxal phosphate-dependent enzyme OS=Clostridium innocuum OX=1522 GN=GT649_18960 PE=3 SV=1	ATGAGTTTTGTAAAACAGAACGTCAATAAGGCGCCAATCGAAGATACAGTATTCGCTATTGTGAAAAAGGCAAAGGAAGCCAAGGCTGCCATCGGTGCAGAGCAGGTTGTCGATGCGACCATCGGCTCTTTATATAATGAAGAAGGGAACATCGTTGCCTTTGACAGCGTGTTTACACCTTATAACGAAATAGCAAAGGAAACAAAGGCTACCTACGCGGCCAGCTTTGTCGGCAATGATTCTTTCCGTAAGCAGGTTTATGAATGGATCGTGGGCGGCACGGGCTCAACTCTGGTACACAGTGTGATTGCCACACCGGGGGGGACCGGGGCAGTAGCGATCACCATGCAGGAAATACTGGATGAAGGGGAAACGGTTATTCTCCCTGAAATCGCATGG…	MSFVKQNVNKAPIEDTVFAIVKKAKEAKAAIGAEQVVDATIGSLYNEEGNIVAFDSVFTPYNEIAKETKATYAASFVGNDSFRKQVYEWIVGGTGSTLVHSVIATPGGTGAVAITMQEILDEGETVILPEIAWGSYRLMATMDNLKVKTYSLFEGDHFNVESLKEACREVMKTQKKLLLVINDPCHNPTGYSMSMEEWQEIVAFLNECGKEVPVVLLNDIAYIDFSYDLEHCRNYIKTFNDFSENVMAVIAFSCSKALTSYGLRCGAAILLAQTKEAVRDVEIVFEKAARATWSNVPNAAMENFTYVTTTNYDAYMKEKAMYVELLKKRSDIFTEEADACGLDYYPYKEGFFVTVRIEDNALRDVFHESLMKQHIYTVKVNKGIRVAVCSLSSEKCRGL…	COG1448,COG0436,COG0079,COG1167,COG1168	GO:0009058,GO:0030170	ko00270,ko00350,ko00360,ko00400,ko00401,ko00950,ko00960,ko01100,ko01110,ko01130,ko01230,map00270,map00350,map00360,map00400,map00401,map00950,map00960,map01100,map01110,map01130,map01230	1.3	VFG022625(gi:169627791) (purC) phosphoribosylaminoimidazole-succinocarboxamide synthase [Purine synthesis (CVF306)] [Mycobacterium abscessus ATCC 19977]	Loose	750	25.0238	adeF	25.53	3000777	protein homolog model	n/a	n/a	fluoroquinolone antibiotic; tetracycline antibiotic	antibiotic efflux	resistance-nodulation-cell division (RND) antibiotic efflux pump
LMAICMKE_00058	Prodigal:002006	CDS	64320	65243	+	gnl|X|LMAICMKE_1			hypothetical protein	A0A175A0N4	DUF1848 family protein OS=Clostridium innocuum OX=1522 GN=GT649_18965 PE=4 SV=1	ATGATACTTTTTGTAAGCGGACGCTGTGATATACCGGCATTCTACAGCACATGGTTTTTCAATCGGCTTCAGGAAGGCTTCGTGGATGTTAGAAACCCGTTCAATCCTCATCAAATCAGTCGTATTTATCTGAATGAACAAAATATTGATGGTATTCTGTTTTGTACAAAAAATCCGATTCCCATGATGAACAGACTGGAGGAAGTACCCTTTCTCTATCAGTTTCAGATTACGCTGACACCTTATCATGAGGATATCGAGGAACATGTAGCATCCAAAAAGGAAATCGTAAATGCGGTAAGAGAAATGTCACTGCGACTGGGAAAGGATCGTGTAATCGTTCGCTATGACCCGATCCTGCTTACTCCCAAATATACCGTGGAGTACCATCGGCGGGCA…	MILFVSGRCDIPAFYSTWFFNRLQEGFVDVRNPFNPHQISRIYLNEQNIDGILFCTKNPIPMMNRLEEVPFLYQFQITLTPYHEDIEEHVASKKEIVNAVREMSLRLGKDRVIVRYDPILLTPKYTVEYHRRAFEKLCSQLEGYVDTIIISFVDMYKNTAGNQKRMQLQEMRRQDMLDVGKALGSVAERYAVHIQTCAEDIDLSPYHIHKGLCMDRKKLERLVQHSLDHIQGKGVRSVCGCMPTVDIGDYNCCPHGCRYCYANYNEKQIAERMKLHDPQSSVLLGHLDEEDKITIREDKHIRQISLL	-	-	-	1.4	VFG015972(gi:146307893) (pvdA) Lysine/ornithine N-monooxygenase-like protein [Pyoverdine (CVF551)] [Pseudomonas mendocina ymp]	Loose	500	25.0238	OXA-213	24.56	3001712	protein homolog model	n/a	n/a	cephalosporin; penam	antibiotic inactivation	OXA beta-lactamase
LMAICMKE_00059	Prodigal:002006	CDS	65621	65971	+	gnl|X|LMAICMKE_1			hypothetical protein	A0A175A443	AAA-ATPase_like domain-containing protein OS=Clostridium innocuum OX=1522 GN=GT649_18975 PE=4 SV=1	ATGAAAGAGAAAGAGAATGCGTATCTTTTTGATAATCTTGAAATTTCAAATGATTGTGATGCTTTGCTTCATCAGCATGCATATCCAGTTGTATTTATCACCTTAAAGGATATGAAAAGAGCTGATTATAAGATGCAGATTGAGAAATTCAGTTCTATAATTTCAGACATTGTTAATGCAAATTCGGAATTGCTGAATAGTCCAATGTTAAATACTGCACAGAAAAATTTGTTGACACAGTATCAAAATGAGACCTCAACCATAAGCAACTTAATGGATGCTTTGTTTAAAATCAGTATTTGTATGCAACTGCATTTTCAGAAAAAAGTCATTATTCTGATTGATGAATAG	MKEKENAYLFDNLEISNDCDALLHQHAYPVVFITLKDMKRADYKMQIEKFSSIISDIVNANSELLNSPMLNTAQKNLLTQYQNETSTISNLMDALFKISICMQLHFQKKVIILIDE	-	-	-	0.078	VFG010536(gi:54293677) (ligA) hypothetical protein [LigA (CVF350)] [Legionella pneumophila str. Lens]	Loose	1050	22.3274	lmrC	26	3002881	protein homolog model	n/a	n/a	lincosamide antibiotic	antibiotic target protection	ABC-F ATP-binding cassette ribosomal protection protein
LMAICMKE_00060	Infernal:001001	misc_RNA	66677	66778	+	gnl|X|LMAICMKE_1			Purine	-	-	ACATGTATTGACATACATGCTTGTATATACCCTGTAATAAGGTCAGGGAGTTTCTAGCCGTTCACCGTAAACGAACGGGCTACAAGCAAACAATTACTCTTT	-	-	-	-	-	-	-	-	-	-	-	-	-	-	-	-	-	-
LMAICMKE_00061	Prodigal:002006	CDS	66965	67465	+	gnl|X|LMAICMKE_1	5.4.99.18	purE	N5-carboxyaminoimidazole ribonucleotide mutase	N9VDX6	N5-carboxyaminoimidazole ribonucleotide mutase OS=[Clostridium] innocuum 2959 OX=999413 GN=purE PE=3 SV=1	ATGAGTGAAATCAAACCTGTCGTCAGTATTTTAATGGGAAGCCGTTCCGACTTGCCAACAATGGAGAACTGTTTCAACCAGCTGAAGGAATTCGGTATTCCTTTTGAAGCACACGCATTAAGTGCCCATCGGACACCGAATGAAGTTATCAAACTGGCAGAAGGTGCCAAGGATCGTGGAATCAAGGTTATTATTGCGGCTGCAGGCGGAGCTGCTCATTTGGGTGGAGTTATCGCATCCAGCACAACACTGCCGGTAATCGGCGTTCCGATTCAAACAAGTGCACTGGGTGGAATGGATTCCTTGCTGTCCACTGTCCAGATGCCTGGAGGAATACCGGTCGCAACAGTTGCAATCGGAAAAGCAGGCGCAAAGAATGCCGCTATTCTGGCAGCACAG…	MSEIKPVVSILMGSRSDLPTMENCFNQLKEFGIPFEAHALSAHRTPNEVIKLAEGAKDRGIKVIIAAAGGAAHLGGVIASSTTLPVIGVPIQTSALGGMDSLLSTVQMPGGIPVATVAIGKAGAKNAAILAAQMLALSDEAMAEKMDAFKASMAEKVIKDSVIEVE	COG0041,COG1691	GO:0006189	ko00230,ko01100,ko01110,ko01130,map00230,map01100,map01110,map01130	0.33	VFG038438(gi:330828058) (tapC) type IV pilus assembly protein tapC [Tap type IV pili (CVF783)] [Aeromonas veronii B565]	-	-	-	-	-	-	-	-	-	-	-	-
LMAICMKE_00062	Prodigal:002006	CDS	67483	71178	+	gnl|X|LMAICMKE_1	6.3.5.3	purL	Phosphoribosylformylglycinamidine synthase	A0A175AAA3	Phosphoribosylformylglycinamidine synthase OS=Clostridium innocuum OX=1522 GN=GT649_18985 PE=4 SV=1	ATGAATTATCGCGTATTTGTGAAGAAAAAGGAAGCATTTCAGGTGGAATCCGCTTCTTTGTTTCATGAACTGAAGCAGAATCTGAATCTTGCAGGATTGCAGGGTGTACAGATGTATAACGTATATGATGTCTTCCATGGGGATAAACATGACATGGAGCTTCTGAAAGAAAAGGTTCTGAGTGAGAAAGTAACGGATGAGGTTTTTGATGAGATTGATCTGAAGGGAAAAACCTTCATTGCATATGAATGCCTGCCAGGACAGTATGATCAGCGTGCGGACAGCGCACAGCAGTGTCTGATGCTGTTGAATAACAAGCAGGATGTTATAATCAAAAGCGGACGTATCGTCATTCTGGAGGGCAGTGTTACAGATGAAGAAATTCAGGCTGTCAAGAAA…	MNYRVFVKKKEAFQVESASLFHELKQNLNLAGLQGVQMYNVYDVFHGDKHDMELLKEKVLSEKVTDEVFDEIDLKGKTFIAYECLPGQYDQRADSAQQCLMLLNNKQDVIIKSGRIVILEGSVTDEEIQAVKKYLINPVEMREKDLAVLGYEEDVEIEPVPVLSGFRDLNEAGLEALRSEQGLAMTLADVQHIQKYFREEEERDLTLTELKVLDTYWSDHCRHTTFETILQNVKIDAGSLQDTIQKAYELYLKLRKDVHDNKKFVTLMDMATIAGKYLRKTGKLDDMEISDEINACSIEVTVDVDGEDQQWLLMFKNETHNHPTEIEPFGGASTCIGGAIRDPLSGRSYVYQAMRITGAGDITKDIKEALPNKLPQSRISKGAAAGYSSYGNQIGLATT…	COG0046,COG0047	-	ko00230,ko01100,ko01110,ko01130,map00230,map01100,map01110,map01130	2	VFG041599(gi:269138218) (ETAE_0862) hypothetical protein [T3SS (SS025)] [Edwardsiella tarda EIB202]	Loose	2000	26.5646	Staphylococcus mupB conferring resistance to mupirocin	18.75	3000510	protein homolog model	n/a	n/a	mupirocin	antibiotic target alteration	antibiotic resistant isoleucyl-tRNA synthetase (ileS)
LMAICMKE_00063	Prodigal:002006	CDS	71278	72852	+	gnl|X|LMAICMKE_1		yqiK	Inner membrane protein YqiK	A0A099IAV0	Flotillin OS=Clostridium innocuum OX=1522 GN=CIAN88_03925 PE=3 SV=1	ATGGATATACAATCCTTACTGCCTTATATCGGTGGGGCGATCGTTATTATTTTGCTTCTTCTGATCGTAACAATAGGCTATGTTAAGGCACCGCCTGACACAGCCTATATCATTTCCGGTTTGAGGAAGAAAATTATCGTGGGAAAGGCAAGTATCAAGATTCCGTTTCTGGAGCGTCTGGATAAGCTGAGTCTGAAGCTGATTCCAATTGATGTTAAAACAAGCAGTATGGTACCTACCGCTGATTATATCAATATTCAGGTAGATGCCGCAGTAAATGTTAAGGTTGGCAGTGACAGCAATAAGCTGGAGCTTGCAGCACAGAACTTCCTGAATCAGAACAGTGACTACATGGCACGCGTTGCCCGTGAGGTTCTGGAGGGAAATATGCGTGAAATC…	MDIQSLLPYIGGAIVIILLLLIVTIGYVKAPPDTAYIISGLRKKIIVGKASIKIPFLERLDKLSLKLIPIDVKTSSMVPTADYINIQVDAAVNVKVGSDSNKLELAAQNFLNQNSDYMARVAREVLEGNMREIVGRMRLEEMVSDRQKFAELVKENAMPDLAAMGLNIVSFNVQNFTDANGVIDDLGIDNISQIKKKAAIAKAEADRQANDARVAAEREIAIKNNDLSIQKAELKKVADVKQATADAAYEIEKENQRKTIEVTSADANIAKQEREVLLKSKEAEVKEKALEAEVKKQAEAEKFAVQQKADAELYTRQKEAEAKKFEIQQEAEAQRAKADADRYSREREAQGIQLVGEAEAEAIRAKGIAEAEAMDKKAEAYQKYTGAAVAEMLIKVLPD…	COG2268,COG0330,COG0330,COG3064,COG3064,COG3064,COG4372,COG1196,COG5281	-	ko04910,map04910	0.013	VFG036522(gi:385854846) (iga) IgA-specific serine endopeptidase [IgA protease (CVF196)] [Neisseria meningitidis M01-240355]	Loose	500	25.0238	OXA-60	36.11	3001808	protein homolog model	n/a	n/a	cephalosporin; penam	antibiotic inactivation	OXA beta-lactamase
LMAICMKE_00064	Prodigal:002006	CDS	72874	73905	+	gnl|X|LMAICMKE_1	6.3.3.1	purM	Phosphoribosylformylglycinamidine cyclo-ligase	A0A175AD77	Phosphoribosylformylglycinamidine cyclo-ligase OS=Clostridium innocuum OX=1522 GN=purM PE=3 SV=1	ATGAGTGATAAGTATAGAGAAGCCGGAGTCGATCTGGAAGCCGGATATGAATCCGTTCGTCTGATTAAGAGTCATGTCGCTAGAACAAAGGTAAAGGGAGCAATTGATTCCATCGGTGCCTTTGGCGGTATGTTTGATCTTTCCGTATTAAACATGAAGGAACCGGTTCTGGTAAGCGGAACCGATGGTGTTGGTACAAAGCTGCTTGTGGCATTTGAAATGGATAAGCATGACACAGTTGGTATTGATGCTGTGGCAATGTGCGTCAATGATGTTCTGGTACAGGGGGCAGCACCGATCTTCTTCCTGGATTATCTGGCAGTAGGCAAAAATGAACCGAAGAAAATCGAACAGCTGGTAAAGGGTGTAGCGGATGGCTGTGTGCAGGCAGAGTGTGCC…	MSDKYREAGVDLEAGYESVRLIKSHVARTKVKGAIDSIGAFGGMFDLSVLNMKEPVLVSGTDGVGTKLLVAFEMDKHDTVGIDAVAMCVNDVLVQGAAPIFFLDYLAVGKNEPKKIEQLVKGVADGCVQAECALIGGETAEMPDMYDVKHYDIAGFCVGAVDKCNLLDGQKIKEGNVLIGLPSTGVHSNGFSLIRKVLLKDAKLDLHKEYEEIGNQKLGDVLLTPTKIYVKAIKHLLGKVDIKGMSHITGGGFYENVPRMLKEGQGVTIDTTAYPHKPIFDMIAKYGNIPMDEMCNVFNMGIGFMMAVDKKDVDTVQSLLKEIHEESYVIGEVTNSGSVDVKW	COG0150,COG0309,COG0611,COG2144,COG0046	-	ko00230,ko01100,ko01110,ko01130,map00230,map01100,map01110,map01130	3.44e-87	VFG047565 (purM) phosphoribosylaminoimidazole synthetase [Purine (CVF839)] [Francisella tularensis subsp. tularensis WY96-3418]	Loose	960	24.2534	efrA	32.56	3003948	protein homolog model	n/a	n/a	macrolide antibiotic; fluoroquinolone antibiotic; rifamycin antibiotic	antibiotic efflux	ATP-binding cassette (ABC) antibiotic efflux pump
LMAICMKE_00065	Prodigal:002006	CDS	73899	74486	+	gnl|X|LMAICMKE_1	2.1.2.2	purN	Phosphoribosylglycinamide formyltransferase	A0A175A549	Phosphoribosylglycinamide formyltransferase OS=Clostridium innocuum OX=1522 GN=purN PE=3 SV=1	ATGGTAAATATTGCGATTTTTGCGAGCGGAAACGGCTCCAATTTCGAGAATATTATTCAGGAAATAAACAACGGACATGTAAACAATGCAGTCTGCAAGGTTCTGATTATCGATAAGGAGCATGCCTATGCGAAAGAGCGTGCTGAAAAGCTGCATATACCCTGTGTATACGTAAATCCGAAGGCATATGCAGGCAAGGAGCCTTACGAACAGAAAATTCTGAGTATATTGAAGGAGCATCAGGTGGAGCTGATTGTTCTTGCCGGATATATGCGTTTTATCGGTAAGGTCCTGCTGGAAAGCTTTCCAAGACGCATCATCAATCTGCATCCGGCATATCTTCCCAATTTCCCGGGAGCCCACAGTATTCAGGATGCGTATGAGGCAAAGGTCGATTTC…	MVNIAIFASGNGSNFENIIQEINNGHVNNAVCKVLIIDKEHAYAKERAEKLHIPCVYVNPKAYAGKEPYEQKILSILKEHQVELIVLAGYMRFIGKVLLESFPRRIINLHPAYLPNFPGAHSIQDAYEAKVDFTGVTVHFVDEGVDTGEIIHQEKITIDSTWSLETLEEHVHALEYDMFPKVIKHVCKMIESEEA	COG0299,COG0788,COG0223	GO:0009058,GO:0016742	ko00230,ko00670,ko01100,ko01110,ko01130,map00230,map00670,map01100,map01110,map01130	3.48e-09	VFG016017(gi:152989441) (pvdF) hypothetical protein [Pyoverdine (CVF551)] [Pseudomonas aeruginosa PA7]	Loose	550	23.0978	LRA-12	27.27	3002511	protein homolog model	n/a	n/a	cephalosporin; penam	antibiotic inactivation	subclass B3 LRA beta-lactamase
LMAICMKE_00066	Prodigal:002006	CDS	74486	76018	+	gnl|X|LMAICMKE_1		purH	Bifunctional purine biosynthesis protein PurH	A0A175A424	Bifunctional purine biosynthesis protein PurH OS=Clostridium innocuum OX=1522 GN=purH PE=3 SV=1	ATGAAGCGAGCATTAGTCAGTGTTTCTGATAAAACAAATCTGGTTCCGTTTGTATCTAGTCTGGTAGAGCTGGGATATGAAATCATCTCTACCGGTGGTACAAAAAAAGCGCTGGAAGCTGCAGGTATCAAGACAATCGGAATTTCCGAGGTAACGGATTTTCCGGAAATCATGGATGGGCGTGTAAAAACACTGCATCCAAAGGTTCACGGGGCATTGCTTTGTGTGAGGGATAACCCTGATCATGTACGACAGATTGAAGAGCTGGGAATCCAGTATATCGATCTGGTATGTGTGAATCTGTATCCATTCAAGGAAACCGTGCAGAAGCCGGGTGTCAGTCATGAGGAAATCATTGAGAATATCGATATCGGCGGTCCAAGCATGCTGCGCAGTGCT…	MKRALVSVSDKTNLVPFVSSLVELGYEIISTGGTKKALEAAGIKTIGISEVTDFPEIMDGRVKTLHPKVHGALLCVRDNPDHVRQIEELGIQYIDLVCVNLYPFKETVQKPGVSHEEIIENIDIGGPSMLRSASKNYKFIPVLCDPSDYDAVVKELRENGETSLTTREYLAAKVFRHTASYDTMIASYLTERTGEKYPEKFTITFDKVQELRYGENPHQSAAFYKGMNPQYSLANAKQLHGKELSYNNIQDGNAAIEILKDFEGQPAVVGLKHMNPCGVGIGKTIEEAWDKAYEADPVSIFGGIVAFNEPIHASVAEKLSKIFLEIIIAPAFDEDAFEILSKKKNIRLMQLDTSLEVNAKYKVTNVNDGLLVQDIDDHKITAEDLRCVTNRKPTEEELE…	COG0138,COG0117	GO:0003937,GO:0004643,GO:0006164	ko00230,ko00670,ko01100,ko01110,ko01130,ko01523,map00230,map00670,map01100,map01110,map01130,map01523	0.39	VFG047706 (carB) carbamoyl phosphate synthase large subunit [Pyrimidine biosynthesis (CVF845)] [Francisella tularensis subsp. mediasiatica FSC147]	Loose	500	25.0238	ANT(6)-Ia	22.06	3002626	protein homolog model	n/a	n/a	aminoglycoside antibiotic	antibiotic inactivation	ANT(6)
LMAICMKE_00067	Prodigal:002006	CDS	76113	76553	-	gnl|X|LMAICMKE_1			hypothetical protein	A0A175A804	MerC domain-containing protein OS=Clostridium innocuum OX=1522 GN=GT649_19010 PE=4 SV=1	GTGCAAGGTAAAATATTCTCAATCCCCTATGCAGCATGGATTGCTGCATTTGTATTTGATGTCCTGATCATTATTGACAGCTATCCTGCAGCGCTGCTCCTGTTCCTGCTTTTATCATATCATAGTTATAAAAAGTTTTTTCTGAAACAGGCAGGCACCTATAAAATACTGATCTGCCTTGGTGGAGAAATTTTCTTATCACTGTTATGTATTCTCACGATAAGCACATTAAATCCCCCCTTATCCACAGACCAGACCACGTTATTATTCTTTCATCCAGCCGCTTGTTGCATATTGTCAGTTTCTGCCTATCTCATTCATAAAACCTTTAAAACCATGGATCACAGTCTTTTGAAAATTGTGAAATACAGATATCTCACAGAGTCAAAAGCTGCGGGC…	MQGKIFSIPYAAWIAAFVFDVLIIIDSYPAALLLFLLLSYHSYKKFFLKQAGTYKILICLGGEIFLSLLCILTISTLNPPLSTDQTTLLFFHPAACCILSVSAYLIHKTFKTMDHSLLKIVKYRYLTESKAAGRKKEAASQIHTLL	-	-	-	-	-	Loose	1800	23.0978	MexD	29.63	3000801	protein homolog model	n/a	n/a	macrolide antibiotic; fluoroquinolone antibiotic; aminoglycoside antibiotic; cephalosporin; penam; tetracycline antibiotic; aminocoumarin antibiotic; diaminopyrimidine antibiotic; phenicol antibiotic	antibiotic efflux	resistance-nodulation-cell division (RND) antibiotic efflux pump
LMAICMKE_00068	Prodigal:002006	CDS	76574	77266	-	gnl|X|LMAICMKE_1		ytrB_1	ABC transporter ATP-binding protein YtrB	A0A175AA78	ATP-binding cassette domain-containing protein OS=Clostridium innocuum OX=1522 GN=GT649_19015 PE=4 SV=1	ATGCTGAAGCTGGAAAACGTAAAAAAGCTGTACTCCAATAACCGGGGTCTGCGCAATACCACTATTGATTTTCAGGAAGGTGAGATTACAGGCATTCTGGGAAGAAACGGCAGCGGTAAGACTACATTGCTGAAAGGTATTCTAAACCTTCTGCCTCTGGATGATGGAATCATTACATGGAATGATAAATCCGTAGAGGAGCAGTTTGACAAGGTTGCCTTCATTACAGAGGATGGCAGTTATTTCCCCTATATGTCTTCAAAGGAATACGGAGATTTTCTATCTCTGTATTATCCTGCTTTCTCCAAAGAACGCTATTTTGAATTACTCGATCAATTTGAGGTAAGCAAAACAGATACTATACGCACGCTTTCCAAGGGTCAGCAGCTAAAGGTGGAA…	MLKLENVKKLYSNNRGLRNTTIDFQEGEITGILGRNGSGKTTLLKGILNLLPLDDGIITWNDKSVEEQFDKVAFITEDGSYFPYMSSKEYGDFLSLYYPAFSKERYFELLDQFEVSKTDTIRTLSKGQQLKVEISAGFAMNAKLIILDEPFTTLDIYAKEDTVRQLIEQVKEDVIILISTHNIEEIEAVIDRCVVLDDGMIKEDITMDELNESGKDLRALLDPYRPAVKK	COG1131,COG4152,COG1121,COG1122,COG1129,COG1129,COG4555,COG1120,COG1116,COG1118,COG1136,COG1126,COG1124,COG4988,COG1125,COG1123,COG1123,COG3638,COG3842,COG1137,COG0411,COG3839,COG3845,COG3845,COG0410,COG1134,COG4987,COG0444,COG1119,COG0488,COG0488,COG4608,COG4148,COG4586,COG1127,COG1135,COG4525,COG4604,COG2274,COG1132,COG2884,COG4107,COG4619,COG4133,COG3840,COG1117,COG4175,COG4559,COG1101,COG4161…	GO:0005524,GO:0016887	-	2.21e-20	VFG013573(gi:113460924) (hitC) iron(III) ABC transporter, ATP-binding protein [Haemophilus iron transport locus (CVF501)] [Haemophilus somnus 129PT]	Loose	1100	23.483	tetA(46)	26.09	3004032	protein homolog model	n/a	n/a	tetracycline antibiotic	antibiotic efflux	ATP-binding cassette (ABC) antibiotic efflux pump
LMAICMKE_00069	Prodigal:002006	CDS	77260	78012	-	gnl|X|LMAICMKE_1			hypothetical protein	A0A099IBG8	Membrane protein OS=Clostridium innocuum OX=1522 GN=CIAN88_03875 PE=4 SV=1	ATGCTGAAACGTGAATTTATACAACATATACGCCGCCTTTGGAGAATTCTGCTGATAACCATTCTCGCCTATTTCATGGTCTCTGCCTTCATCATGCAGAGTATCGCATCAAATATCCGTTTGCTATACAGCAGCGATTCATGGATTGAGCTATTGCCGTTAGTCTATAACCTCTTTTATGGTGTTACGGTTTGTTTCTTTGTACTTATATTTTTCTACTATATCCTGCGGACACTGTTTGATTACCGTCAGGGCAAGACGCGATGGATGCTGCTGGCTTATACACAAAAGCCGCGCATTGTCGCAGATGCTCTCCTGTTGGCCATCCTATTGCTTGTCTTTTATCTGATTAGTCTAACAATTTTATATTTTGGATTTCAATATCACTTACAGCTGCTG…	MLKREFIQHIRRLWRILLITILAYFMVSAFIMQSIASNIRLLYSSDSWIELLPLVYNLFYGVTVCFFVLIFFYYILRTLFDYRQGKTRWMLLAYTQKPRIVADALLLAILLLVFYLISLTILYFGFQYHLQLLENQHLFLPEKYQSFTTMLSMQLAFPFLYPTSVTSILFLISFYVSVVTGGTSVIYACRSEISCMSGWLYPSYLLLMYLSYTSWKSYLLMLFISLLYSAIFIIQLKKCCDYKQPGGYKC	-	-	-	-	-	Loose	750	23.8682	tet(E)	29.03	3000173	protein homolog model	n/a	n/a	tetracycline antibiotic	antibiotic efflux	major facilitator superfamily (MFS) antibiotic efflux pump
LMAICMKE_00070	Prodigal:002006	CDS	78019	79245	-	gnl|X|LMAICMKE_1			hypothetical protein	A0A175A7Z5	DUF5050 domain-containing protein OS=Clostridium innocuum OX=1522 GN=GT649_19025 PE=4 SV=1	ATGAAAAAGACAACGAATTTTATGATTTTCATAGCTCTTGTTTCCATTTTATGTTTGAGCCTGCCTCTAATAATTGCCAGACAGGCAGCCTTTCCTTTACAGGATGTAATAGGAAATGCCTCCGCACTGCATGGTGTCAGCTTTGATGGTACCGTAAATCTGGAGGAGGCATCCATTTTGATATCCTATGATGAGCGTGCCAGAGAGTCTCATAAGATTACAAAACCACAGATTTATCCGGGCTCCTCCTATACATCCTTCACGTATGTATGTGAGGATGACTGCAAGGCGATCAGTGGCTGGGAGAAAGAAAAGGATCAAAATCGGACAGATGTAACCTCCTATAAACGGAAGCTGAATAAAGCATCCCTGTATGTATCCGTAATGCTGGCAGATACT…	MKKTTNFMIFIALVSILCLSLPLIIARQAAFPLQDVIGNASALHGVSFDGTVNLEEASILISYDERARESHKITKPQIYPGSSYTSFTYVCEDDCKAISGWEKEKDQNRTDVTSYKRKLNKASLYVSVMLADTQQLGNDLGFIKTELSYIADQKHILLEDGMYDAEEKKLTPGWIEPENMAESGGTTQPVYHNGYYYILPPSTTAMSGQNYIYRAKKMKYPESYSINTDTEHGYYAMSTSLKTEKLTNVSMDRNYLALQISSDHMFVFSEKNQKLYITKYDLNGNLKDEISIKDFHYFDTIYKNDNYLCFSYDDTIQTLNTDTMQLISVKNKQLLSDSANQEYVSIYDILYKNGRIYVSMNADAEYFMNKVLVIENGKTLYVGSLDFLKLKPSLTELPA…	COG1574	-	-	2	VFG027409(gi:386003255) (mce1D) MCE-family protein MCE1D [Mce1 (CVF336)] [Mycobacterium tuberculosis RGTB423]	Loose	700	25.0238	ADC-81	31.71	3003887	protein homolog model	n/a	n/a	cephalosporin	antibiotic inactivation	ADC beta-lactamase without carbapenemase activity
LMAICMKE_00071	Prodigal:002006	CDS	79242	79958	-	gnl|X|LMAICMKE_1			hypothetical protein	A0A175A528	Spore germination protein OS=Clostridium innocuum OX=1522 GN=GT649_19030 PE=4 SV=1	ATGAAAGAGATTCGCTTATTTATTGAAAATACCTCTGCGCCTTATGTGAATAAGATCATATTCCTGTACGTGGATATCTTCCTCGTTCAGGTCGCGCTATGCTTTATCGGAATTACTGAGGATATCAACGCTATTATGCTTCTGGCATTCTATCCAAGCTTTCTGCTCCTGTTTCTGATACACAGGAAGCGCTATAAAACCTTTATGAGTGAAGGAGGCTTAACCCGGGTTCGTCTTCTGCCAATCCGGAAATCCACTTTTCTTTACAGTGAACTGCTGTTTCAATTCATGACCTATCTCGGTTTGCTTTGCACGCATTTTCTGACATGGACTGCTCTTTACTTCCTTATGGCAGATAAACAGCCGTTCCTAAGCAACACCTTTCTGTTTTTTCAGCTT…	MKEIRLFIENTSAPYVNKIIFLYVDIFLVQVALCFIGITEDINAIMLLAFYPSFLLLFLIHRKRYKTFMSEGGLTRVRLLPIRKSTFLYSELLFQFMTYLGLLCTHFLTWTALYFLMADKQPFLSNTFLFFQLSQATATTYMPFTAAVILLDLLKLITLTCISTLLLIGMETYKGLQTVLLYVGLLIIFLFIKLILAQMMPDFQVIEDWYAVAAMLLLLPIHAIQLKAFFMWKRRVMK	-	-	-	-	-	Loose	700	23.8682	mdtM	26.92	3001214	protein homolog model	n/a	n/a	fluoroquinolone antibiotic; lincosamide antibiotic; nucleoside antibiotic; acridine dye; phenicol antibiotic	antibiotic efflux	major facilitator superfamily (MFS) antibiotic efflux pump
LMAICMKE_00072	Prodigal:002006	CDS	80010	80381	-	gnl|X|LMAICMKE_1		ytrA_1	HTH-type transcriptional repressor YtrA	N9VDA8	HTH gntR-type domain-containing protein OS=[Clostridium] innocuum 2959 OX=999413 GN=HMPREF1094_01056 PE=4 SV=1	ATGAACTTACAGGATATACAGTTTAACAAGAAAGAACCGATGTATCCACAGCTCAGTCGCTATATCAAAAAGCTAATCCTTGCGGATGAGCTGAAGCATTATGAAGAACTGCCAAGCCGCCGTGAGCTTGCACTTCAGCTCTCCATCAATCCTAACACGGTACAAAAAGCCTATAAACAGCTGGAAGATGAAGGTATTATAAAGACGATAAGCAATGTGAGAAGTGTAGTTATCGTCAATGAGAAAATTCTGGAAAAGCTGCGCAGTGAAATGATAGAGGAAACGATGAAGGAATTTGTAAAGGAGTGTCAGACAAGCGGCCTGGATTTTCAGCAGACGATTGTCTGGCTTACAAAGCTATGGAACACGTAA	MNLQDIQFNKKEPMYPQLSRYIKKLILADELKHYEELPSRRELALQLSINPNTVQKAYKQLEDEGIIKTISNVRSVVIVNEKILEKLRSEMIEETMKEFVKECQTSGLDFQQTIVWLTKLWNT	COG1725,COG1167,COG2188,COG2186,COG1802,COG1339	GO:0003700,GO:0006355	-	1.3	VFG038967(gi:526464851) (virB6-4) hypothetical protein [Rvh T4SS (CVF797)] [Anaplasma phagocytophilum str. Dog2]	Loose	500	23.483	OXA-150	33.33	3001455	protein homolog model	n/a	n/a	cephalosporin; penam	antibiotic inactivation	OXA beta-lactamase
LMAICMKE_00073	Prodigal:002006	CDS	80479	80808	-	gnl|X|LMAICMKE_1			hypothetical protein	A0A175AB72	Uncharacterized protein OS=Clostridium innocuum OX=1522 GN=GT649_19040 PE=4 SV=1	ATGATGCAAAAGGAAGAATTCGAGAACTATAAGCATATGATTGTATCTGAGCAGCCTATTTTTCATGCCTACATCGATATGCGTTCAAATGTTCAATATCATATAAACGTATATGTTTCCCCCTGGTATAAAGCATACAATTATATTTTCTGGATTCAGAACACAACAAAGGATAAAAGCAGAGCCTTTCGTACGGAGCATGTTACACTCGCTACATTCCTTGCGAATTATGTGTCCAATGATAAAAACACACACGAGCATCTGATTCGTGAGTATCTATCAGAATGGATAAAAACCGGTGTTCTTAATGCTGAGGAAACTATCTTTTGA	MMQKEEFENYKHMIVSEQPIFHAYIDMRSNVQYHINVYVSPWYKAYNYIFWIQNTTKDKSRAFRTEHVTLATFLANYVSNDKNTHEHLIREYLSEWIKTGVLNAEETIF	-	-	-	3.3	VFG007019(gi:37676690) (rtxA) RTX (repeat in toxin) cytotoxin [RTX toxin (CVF263)] [Vibrio vulnificus YJ016]	-	-	-	-	-	-	-	-	-	-	-	-
LMAICMKE_00074	Infernal:001001	misc_RNA	81053	81154	+	gnl|X|LMAICMKE_1			TPP	-	-	GTGATAAAAAAGGGGAGCTGGAAACGGCTGAGAGGAAGCGCTCGCTTCGACCCATAACCTGATTCGGATAATGCCGACGTAGGGAACTGTGTACAATATGAG	-	-	-	-	-	-	-	-	-	-	-	-	-	-	-	-	-	-
LMAICMKE_00075	Prodigal:002006	CDS	81380	81943	+	gnl|X|LMAICMKE_1			hypothetical protein	A0A175A8D8	Energy coupling factor transporter S component ThiW OS=Clostridium innocuum OX=1522 GN=thiW PE=4 SV=1	ATGAAAAATGAGAATCGTGTTTTCCGCCATGTATTTCTGGCAATGATGGTAGCCGTTGGAGTTGTCATATCGCCAATTCTGCGTGTGGAGGGAATGTGCCCGATGGCACACTTTATCAATATTACAGTGGCAGTGTTGATGGGACCCTGGTATTCGTTTCTGTGTGCGGTACTGATCGGGGTAATTCGTATGGCAGTCATGGGGATTCCGCCGCTAGCATTAACAGGAGCTGTATTTGGTGCAGCATTGTCAGGTATCTTTTATAAAATCAGCAAGGGAAACATATGGGCAGCTGTGCTGGGGGAGATTATCGGAACAGGAATCATCGGGGCGATTGTTTCCTTTCCGGTCATGGCGTTGCTATGGGGAAGAAACGGTCTGACCTGGATGTTCTACGTT…	MKNENRVFRHVFLAMMVAVGVVISPILRVEGMCPMAHFINITVAVLMGPWYSFLCAVLIGVIRMAVMGIPPLALTGAVFGAALSGIFYKISKGNIWAAVLGEIIGTGIIGAIVSFPVMALLWGRNGLTWMFYVPSFFMGTVIGGSIAFVFLTSMQHSGMLLKMQRKLGGEQNVRETLESEKTAAAQS	COG4732	-	-	1.5	VFG009488(gi:41408271) (mbtE) MbtE [Mycobactin (CVF315)] [Mycobacterium avium subsp. paratuberculosis K-10]	Loose	1700	23.483	AxyY	31.51	3004144	protein homolog model	n/a	n/a	macrolide antibiotic; fluoroquinolone antibiotic; aminoglycoside antibiotic; cephalosporin	antibiotic efflux	resistance-nodulation-cell division (RND) antibiotic efflux pump
LMAICMKE_00076	Prodigal:002006	CDS	81894	82703	+	gnl|X|LMAICMKE_1	2.7.1.50	thiM	Hydroxyethylthiazole kinase	A0A6B1RX27	Hydroxyethylthiazole kinase OS=Clostridium innocuum OX=1522 GN=thiM PE=3 SV=1	ATGTACGAGAAACTCTGGAGTCTGAGAAAACAGCTGCAGCACAGTCATAATCTGATTCACTGCATCACCAATCCAATCAGTATGAACGATTGTGCAAATGCTGTACTGGCACTGGGAGCGAAGCCGATTATGGCACAGCATCCGATGGAATGTGAACAGATAACCGCATGCAGTAAGGCACTGGCACTGAATCTTGGTAACTTTGATGACAGTCGTGCGATTGCTATGAAGAAAAGTCTTCATTGTGCAAATGAGAACGGTATTCCGGTAATTGTTGACATGGTTGGTGCTGGCTGCAGTGACCTGCGTGAAGCGTTTGCAGAGAAGCTGTTGCATGAAGGAAAATTCTCCATCATAAAAGGTAATCTTTCCGAGCTGAAGGCAGTTAGTGGCCGTGAC…	MYEKLWSLRKQLQHSHNLIHCITNPISMNDCANAVLALGAKPIMAQHPMECEQITACSKALALNLGNFDDSRAIAMKKSLHCANENGIPVIVDMVGAGCSDLREAFAEKLLHEGKFSIIKGNLSELKAVSGRDSHALGIDVGDDDREAPAKSAEWLAELARKYGTTVLCSGEVDILTDGKQIYFVENGDSMMTLCTGTGCMLNVIAAAFLSVTETALDAALAACITFELAAEKSVSITEGPGSFHASLFDSLYEINTLDFAKARIRREL	COG2145,COG0063	GO:0004417,GO:0009228	ko00730,ko01100,map00730,map01100	0.13	VFG002463(gb|YP_111551) (bsaO) Type III secretion system protein BsaO [Bsa T3SS (VF0428)] [Burkholderia pseudomallei K96243]	Loose	400	23.8682	ErmX	26.09	3000596	protein homolog model	n/a	n/a	macrolide antibiotic; lincosamide antibiotic; streptogramin antibiotic	antibiotic target alteration	Erm 23S ribosomal RNA methyltransferase
LMAICMKE_00077	Prodigal:002006	CDS	82700	83329	+	gnl|X|LMAICMKE_1	2.5.1.3	thiE	Thiamine-phosphate synthase	A0A6B1RWZ1	Thiamine-phosphate synthase OS=Clostridium innocuum OX=1522 GN=thiE PE=3 SV=1	ATGAGATTTGATTTAACATTATATCTGGTAAGTGATTCAACAGGTTTATCAGAAGATGAGTTTCTTAGACGACTTGAACAGGCGTTACGCGGCGGTGTTACTCTATTGCAGTTAAGAGAAAAAAACAGAACAACGCTGGAATACTATGAGCTTGCCCGCAAAGTAAAAAAGCTGACGGATGCTTATGGGGTACCGCTTATGATTGACGATCGTGTGGATATCGCTCTTGCAGTGGATGCGGCTGGCGTCCATGTCGGTGCAGAGGATATGCCAGTCAGAGAAGCACGCAGACTCATGGGGCCGGATAAAATTGTAGGTGCAACAGCGAAGCGTGTGGATACTGCCATGCAGGCAGAAGCAGATGGTGCTGATTATCTGGGAGTCGGCGCAATTTATCCG…	MRFDLTLYLVSDSTGLSEDEFLRRLEQALRGGVTLLQLREKNRTTLEYYELARKVKKLTDAYGVPLMIDDRVDIALAVDAAGVHVGAEDMPVREARRLMGPDKIVGATAKRVDTAMQAEADGADYLGVGAIYPTTTKVKTVLTSVETLQDICAHVSIPVGAIGGLNAENCEILKGTGIKGICVVSAIMKQENSYDAAKALKAKIMTICI	COG0352	-	-	1.2	VFG043955(gi:46359602) (cry43Ba1) parasporal crystal protein [Cry43Ba (TX356)] [Paenibacillus lentimorbus]	-	-	-	-	-	-	-	-	-	-	-	-
LMAICMKE_00078	Prodigal:002006	CDS	83566	83928	-	gnl|X|LMAICMKE_1			hypothetical protein	A0A223MQK4	NADH dehydrogenase subunit 4 OS=Clostridium innocuum OX=1522 GN=ADH65_15190 PE=4 SV=1	ATGAAATTTGTAGAAGGAGAATTAGAATCAATATTTCAATTCCTTATGTTTCTTCCACTTCTCTTTAAGATACCGGTATATGCCTCTGCATTTTCAAGATTGAAATTAAATTCAACGATCGGTTTTCATAAGATATATTTAGTTCTTACAAATTCATGTATCATAGTAAGCTTTGTTAACCTGCTAACGAAACTGCCTGTTTTTCTCTATTTGCTGTTGTTGTTATTAACTTCGATAGCACCACTCATCATTTTGAATTTAACGAAACGATATTTATCAAATAAAAGTATCTATGCACATTTTATATACATGGGATTTTTACAGCTGCTTTTTTGGATATCCTGTTACTATATTTTCATATGA	MKFVEGELESIFQFLMFLPLLFKIPVYASAFSRLKLNSTIGFHKIYLVLTNSCIIVSFVNLLTKLPVFLYLLLLLLTSIAPLIILNLTKRYLSNKSIYAHFIYMGFLQLLFWISCYYIFI	-	-	-	4.3	VFG041384(gi:88607976) (virB6-1) type IV secretion system protein VirB6 [T4SS (SS055)] [Neorickettsia sennetsu str. Miyayama]	Loose	960	23.8682	efrA	28.57	3003948	protein homolog model	n/a	n/a	macrolide antibiotic; fluoroquinolone antibiotic; rifamycin antibiotic	antibiotic efflux	ATP-binding cassette (ABC) antibiotic efflux pump
LMAICMKE_00079	Prodigal:002006	CDS	83966	84241	-	gnl|X|LMAICMKE_1			hypothetical protein	A0A099I1N2	DUF1433 domain-containing protein OS=Clostridium innocuum OX=1522 GN=CIAN88_19525 PE=4 SV=1	ATGAAGCTGAAAAAATGGCATGTATGTCTGGCGATTGTATGCATTTTGTGCTTTGGTTATATAATGTACATTATGAATCCGGAATTCGATGATCTGAAAAGATTTATCAACCCTATTTATGAAGGAGATAAATCCTATAGAGTAGTAAATGAGGAAAATAAAGATGTTACAGAAGCCTTCATTCAAGATACAAGGCTATATCATACCTTTAAGTTTTACGGAAAAATTAAAGATTATATTTCTGATAACAATCTGACACTTTCCAAAGACTCCTGA	MKLKKWHVCLAIVCILCFGYIMYIMNPEFDDLKRFINPIYEGDKSYRVVNEENKDVTEAFIQDTRLYHTFKFYGKIKDYISDNNLTLSKDS	-	-	-	0.098	VFG027526(gi:494694997) (mce2D) MCE-family protein [Mce2 (CVF337)] [Mycobacterium tuberculosis CAS/NITR204]	Loose	1450	21.9422	BahA	40.74	3003984	protein homolog model	n/a	n/a	peptide antibiotic	antibiotic inactivation	Bah amidohydrolase
LMAICMKE_00080	Prodigal:002006	CDS	84458	85138	-	gnl|X|LMAICMKE_1	3.6.3.-	lolD_1	Lipoprotein-releasing system ATP-binding protein LolD	A0A175A3Y3	ATP-binding cassette domain-containing protein OS=Clostridium innocuum OX=1522 GN=GT649_14860 PE=4 SV=1	ATGGCACTCATACATTGTGAAGATTTAACAAAAAGATTTCATCAGGGAAAACAGGCAATTACAGCAGTTAATCATGTGAGCATGGATATCTGTCCGCATAAAATAACTGCAATTTGCGGTCCCAGCGGATGCGGGAAATCAACCCTGCTTCACATGCTCGGTCTGCTCATGAAGCCGGATGAGGGAAAAATCATCATAAACGGACAGGAGGTGAAAGAAGGAAAAGATCTTCCGGCAATACGCAATGAAAGCTTCGGATATATATTTCAGGAATATGCGTTAATGGAACAGGACACAGTGATGGAAAATATTGCATTGCCATTCGTATATAGTAAGAAGAAAATCCCGGAGACGAAGCAGCAAACGATACTATCATCTTTGAGCGAAGCACTGGGAATA…	MALIHCEDLTKRFHQGKQAITAVNHVSMDICPHKITAICGPSGCGKSTLLHMLGLLMKPDEGKIIINGQEVKEGKDLPAIRNESFGYIFQEYALMEQDTVMENIALPFVYSKKKIPETKQQTILSSLSEALGIQQLLKKKAHDFSGGERQRTAIARALVNNPSILLADEPTGALDAENSERVFQILLDLRKQEKAIVFVTHNMELAKRCDTVYTMKDGCIAGIHTN	COG1136,COG1135,COG1131,COG1116,COG3638,COG1126,COG1124,COG3842,COG2884,COG1122,COG1123,COG1123,COG1125,COG3839,COG0444,COG1129,COG1129,COG1118,COG4181,COG4988,COG1120,COG1117,COG3845,COG3845,COG2274,COG1127,COG4175,COG4555,COG1121,COG4148,COG4619,COG4172,COG4172,COG4608,COG4987,COG4525,COG1137,COG0411,COG1132,COG4152,COG4598,COG3840,COG4586,COG4161,COG0410,COG4604,COG4559,COG0488,COG0488,COG4778…	GO:0005524,GO:0016887	-	1.71e-34	VFG006259(gi:59800668) (fbpC) ABC transporter, ATP-binding protein, iron related [ABC transporter (CVF197)] [Neisseria gonorrhoeae FA 1090]	Loose	650	25.7942	MexA	30.36	3000377	protein homolog model	n/a	n/a	macrolide antibiotic; fluoroquinolone antibiotic; monobactam; carbapenem; cephalosporin; cephamycin; penam; tetracycline antibiotic; peptide antibiotic; aminocoumarin antibiotic; diaminopyrimidine antibiotic; sulfonamide antibiotic; phenicol antibiotic; penem	antibiotic efflux	resistance-nodulation-cell division (RND) antibiotic efflux pump
LMAICMKE_00081	Prodigal:002006	CDS	85153	86208	-	gnl|X|LMAICMKE_1			hypothetical protein	A0A6B1S7B8	MacB_PCD domain-containing protein OS=Clostridium innocuum OX=1522 GN=GT649_14855 PE=4 SV=1	ATGAATAAGCAAATTCACTTTGCATTAAAGGATATCAAATATCATAAGCTGCGCTCCTTCACTACGGCACTGTTTGTAATTATGATTGCGACATGCTGCGGTATCTTCAGCACTCAGATTTCAATCAGCTATCGTGAGTATCAGTTTTTCAATCATATACAGAAAGCGGCACCGGTGCAGTTTTCCTCTTTTCAGGTAGATGATAGTGAAAGCAACAGGGATACTCTGCAGTATCTTTCCACAGCTCTTCGATACAACGGGAACGCATATTCTTATATATCCGATTACTTTGATGAAGATGGAAATGAATATTTTATAGTCTTTGGTTCCTTTCCGGCTTTCTTTCAACTTACTGGAAAAGATATAAACGCGATCGGCATACTTGTTGGTAATGACAAG…	MNKQIHFALKDIKYHKLRSFTTALFVIMIATCCGIFSTQISISYREYQFFNHIQKAAPVQFSSFQVDDSESNRDTLQYLSTALRYNGNAYSYISDYFDEDGNEYFIVFGSFPAFFQLTGKDINAIGILVGNDKQSDQTGYPFHGKEIPVIDKLKKGSSYLDNGMGRISLDNELVLICDFNSFHTMDSSYDMEILDHLTITKNQNAEINQLLTSLPESRTMVPQNNLVKSRLYQSTYQENLYFLLYYAAMFILCIIFLFYILKLLIRNNRKEYTIHLIYGACRKDIWLRLYWYITFLFGLPFLLLFTFSAQGLSFALILITAVILLLVQGGICYFSIRSIELEHLLIEIRDN	-	-	-	1.4	VFG005392(gi:125717471) (gtfD) Glucosyltransferase, putative [Streptococcal glucosyltransferases (CVF133)] [Streptococcus sanguinis SK36]	Loose	3000	25.0238	abcA	34.78	3003942	protein homolog model	n/a	n/a	cephalosporin; penam; peptide antibiotic	antibiotic efflux	ATP-binding cassette (ABC) antibiotic efflux pump
LMAICMKE_00082	Prodigal:002006	CDS	86201	87181	-	gnl|X|LMAICMKE_1			hypothetical protein	A0A099I2X7	ABC transporter permease OS=Clostridium innocuum OX=1522 GN=CIAN88_19510 PE=4 SV=1	ATGGGAGCAACTAGATTTGTATATATCTGTATATCTTTTCTGCTCATGTTTACCGTTATCATGTTTTTATCTCTGATCACATGCAGGAATGGTGAGCTGGATGACATATATCAGATACGCTCAGGCTACAAGCTTCTGCAAATCCGTGAAACAGATACCACACATCCACTTTCAGGGAAGCAGTTGTATGCTTCTATTAGAGAAACGCTGAATGAGGATACCGATATACTGATTCTTGATAATGTTGATGATATTGGTTTAGGATTGTATGACCCATCGCATAAGCTAATAAATGCGTATGGACTTCCTGAAACTACGTTTCAAGCAAACAGCCTTTCTACTGATGAGCGTTATTCCTATATCCTGAAAACTTCATATTTGTTTGAGCATCCTCAATTA…	MGATRFVYICISFLLMFTVIMFLSLITCRNGELDDIYQIRSGYKLLQIRETDTTHPLSGKQLYASIRETLNEDTDILILDNVDDIGLGLYDPSHKLINAYGLPETTFQANSLSTDERYSYILKTSYLFEHPQLYKIETGTVLGAVKEIPGDHYLIYNLFSYSKLQGNLIVKGSDELLNIIRQNLDIHHYEYTEETFSNWSKLSGIINNPFFSYMLFSYVFVFIGLSYFIYHSIACKKREYFIKQALGASRKALLLENLREIFFLGFIGCIPALLFHHWIIQQLQLTFIRESIWINLFAMLISLLFLTAACILILFRNLNKEGYLYE	COG0577	GO:0016020	-	0.09	VFG026073(gi:83721386) (wcbT) 8-amino-7-oxononanoate synthase [Capsule I (CVF645)] [Burkholderia thailandensis E264]	Loose	1200	24.2534	tet32	40.74	3000196	protein homolog model	n/a	n/a	tetracycline antibiotic	antibiotic target protection	tetracycline-resistant ribosomal protection protein
LMAICMKE_00083	Prodigal:002006	CDS	87408	87929	-	gnl|X|LMAICMKE_1			hypothetical protein	A0A099I208	Oxidored_molyb domain-containing protein OS=Clostridium innocuum OX=1522 GN=ADH65_15160 PE=4 SV=1	ATGAAAAAGATCATATGTTATTTGTTATTATCAGCTTTGTTAATAAATGTTGCATTAAATTCAAATGCATTTAAAATTTATGGCGCAGAACCTTGCTCCGATTGCACAGTAGCGCCTTCAAAAGTAATCAATGAATGGGTAGATGAAAGCGGTAATGAGGTGAAAATGTTTGAAGAGAATGTCGAAGTTACTTATCTGGAAAATGATGCTATAATTATCCGAGACTACGGTCATAATTATGATAATACCTTTGATATTAAAAGCACCGGAAAAACACGTATCGCATGGATCACGATTGCCAAGGTTATATGGAATGCAGTAGGGGTTTGTTCTGCAGTATATTATGTAACTGGAACAGATGCATGTAGAATAGCACTGAGATATTTAGGCACTAAGAAA…	MKKIICYLLLSALLINVALNSNAFKIYGAEPCSDCTVAPSKVINEWVDESGNEVKMFEENVEVTYLENDAIIIRDYGHNYDNTFDIKSTGKTRIAWITIAKVIWNAVGVCSAVYYVTGTDACRIALRYLGTKKKNLVKYELTGRFIPGKIPGCEPSYSGPCNSGYWEYRVTRA	-	-	-	6.6	VFG026302(gi:83720435) (manC) mannose-1-phosphate guanylyltransferase/mannose-6-phosphate isomerase [Capsule I (CVF645)] [Burkholderia thailandensis E264]	Loose	600	23.0978	rgt1438	40	3002883	protein homolog model	n/a	n/a	rifamycin antibiotic	antibiotic inactivation	rifampin glycosyltransferase
LMAICMKE_00084	Prodigal:002006	CDS	88123	88827	+	gnl|X|LMAICMKE_1			hypothetical protein	A0A175A7V2	Response regulator OS=Clostridium innocuum OX=1522 GN=GT649_14840 PE=4 SV=1	ATGGGGAAAAGAAAACTGTTATTATGTGATGATGAATTGTCATATGCTGAAGATATTAAGAAAATGATCGATGATTTATATCCTGTTCTATATGAAATTCAGACAGAAACAGATCAAAGCTTTAATATTGATGCACAATTTGATATTTATTTTTTGGATATAGATATGCCTAGTATCTCAGGTTTTGATTTAGCAGAGAAAATTCATAATCGTTATCCTGAGGCATTAATTGTATTTTTGACTACACATGAAGAGCTTTCCATGGAAGGCTACCAATATCAGGCATTTCGATTTATAAGTAAATTACGTCTTGATAGTATGCTCCCCAGAGTATTAAAAGCGTTAAAAGAGTATTTTGAACAATATGACCAGATGATATATGTAAAAGATGAAAATGAT…	MGKRKLLLCDDELSYAEDIKKMIDDLYPVLYEIQTETDQSFNIDAQFDIYFLDIDMPSISGFDLAEKIHNRYPEALIVFLTTHEELSMEGYQYQAFRFISKLRLDSMLPRVLKALKEYFEQYDQMIYVKDENDATVPLLIKDITCLLAKGNYTDFNTEKNVFSKRIKVKEFLNSYKTEVFIPIERGLWVNMRHVKKYDPKTGVLFIQEGVHLTVTRKYKAEFLKQYIKRGTFCT	COG3279,COG0784,COG3947,COG2197,COG4753,COG2204,COG0745,COG4566,COG3437	GO:0000160,GO:0003677	-	1.37e-10	VFG045679(gi:384513493) (fsrA) FsrA response regulator [Fsr locus (CVF616)] [Enterococcus faecalis OG1RF]	Loose	500	23.8682	OXA-278	36.36	3001681	protein homolog model	n/a	n/a	cephalosporin; penam	antibiotic inactivation	OXA beta-lactamase
LMAICMKE_00085	Prodigal:002006	CDS	88916	89491	+	gnl|X|LMAICMKE_1			hypothetical protein	A0A223MU27	Conserved domain protein OS=Clostridium innocuum OX=1522 GN=ADH65_15150 PE=4 SV=1	ATGATGAAGAAGCTGTTAATGGTATTGTTTTGTTTTCCAATTCTTTGCAATATCAATGTATTTGCATCAGAGTATGTGCAAGATGAATTACTGGAAGAGGATTTAGATTTGACAGAAGAAATTGAAATGTTTGATTCCTTTTATCAACAGCCGGACCGCTATATTTTTCAGGATATCAATGGTGATGATTTAAACGGTTTTGTTATGCAGTATAAGGATGAATTCTATAAGGATCAATATCAGACCACTGATTTCCTTATGGAATATGTTAGAAGTGTACAGGACTTAGGAAGTGTTATTTCATACTATTCAGGAAGATCAAAAACATGGGCTAATCAGAAGGTCTATTATACAAAGACCAGATACAATGTTTATAGTGCTACTGGTAGTTGTACAGTG…	MMKKLLMVLFCFPILCNINVFASEYVQDELLEEDLDLTEEIEMFDSFYQQPDRYIFQDINGDDLNGFVMQYKDEFYKDQYQTTDFLMEYVRSVQDLGSVISYYSGRSKTWANQKVYYTKTRYNVYSATGSCTVTNNKITSGKCSAKIISKNNTYSILRTSCSISEQGKKITFTITHSINNKIITTKHTITI	-	-	-	1.2	VFG032308(gi:289433556) (mpl) zinc metallopeptidase [Metalloproteinase (CVF242)] [Listeria seeligeri serovar 1/2b str. SLCC3954]	Loose	600	23.483	SME-2	22.22	3002380	protein homolog model	n/a	n/a	carbapenem	antibiotic inactivation	SME beta-lactamase
LMAICMKE_00086	Prodigal:002006	CDS	89507	90850	+	gnl|X|LMAICMKE_1			hypothetical protein	A0A223MQH5	ATP-binding protein OS=Clostridium innocuum OX=1522 GN=ADH65_15145 PE=4 SV=1	ATGGCAGTGGTGATAGTCATGGAATATATTGATGCATTACTAATTATGCATATGCTAAGATCCATATGTTCTTATTTCTTTTTATACAAGATAATGGAATTAAAGACATATTATAAATCAAAAAGAGAAACGTGCTTATTTCTAATATTTCTTTTAATTGTATTCATAGGAAATCTGGCTATATTTGCTTTCATTTCATGGGAAGATGAGTTTGGTATAGTTAGATACTATCCGGATATTATAGAAGATATTCTCATGATGTTGGTTATTATAGCTGTTTTTCATACGAATATATGGAAAAGCATATACTATTCGGTTTTTGGCTATATGTTTGTAATGTCAGTGCAGCTTTTGGGATCAATTATTGATTTTATTATCTTTCAATATATTTTTCACATC…	MAVVIVMEYIDALLIMHMLRSICSYFFLYKIMELKTYYKSKRETCLFLIFLLIVFIGNLAIFAFISWEDEFGIVRYYPDIIEDILMMLVIIAVFHTNIWKSIYYSVFGYMFVMSVQLLGSIIDFIIFQYIFHIILTTDQEAILYILEIGMLFIFYMIIGHKNKIQYEIDEKDWPLFAVLAIIVCAYFYYIQNVVPYIDPENSIMYVSMDYIQLGFMVGIFFLFGRYHIILGKKSQELLNTQLKLQSEEFQLKLRDELTHANTENKKLRHDLKHHFTVLQSKIKEDPEYALEYVKQLSDHVEIVTYANTNNEILNYILNTKAAIAHQMDIPFEYKISDALLFINDFDLISILGNALDNAIEALQFVKEAWIHMVIASYEDTVIIKIENPCDSVRIKWNDD…	COG3290,COG2972,COG0642	-	-	2.03e-19	VFG012192(gi:18310482) (virS) two-component sensor histidine kinase [VirR/VirS two component system (CVF421)] [Clostridium perfringens str. 13]	Loose	550	24.6386	LRA-7	32.26	3002486	protein homolog model	n/a	n/a	cephalosporin; penam	antibiotic inactivation	subclass B3 LRA beta-lactamase
LMAICMKE_00087	Prodigal:002006	CDS	90968	91609	+	gnl|X|LMAICMKE_1			hypothetical protein	A0A175A7U3	DUF2812 domain-containing protein OS=Clostridium innocuum OX=1522 GN=ADH65_15140 PE=4 SV=1	ATGCAAAATCAGGAAGTTATGAAAGAAGAATCTGTTGGCTTTCTTTTAATTCAATATAAGTATGTTCTTGAATATCTGCAGCTTTTAGCTGAAGATAATTGGAGATTAAAAAAGGTAAAAGATACTTCTTTTTATTTTGAAAGAGGATATAGAGTACAGCATTCCTACTGTTTGATTCCGGTTGACATGTTTGACAGAGAGCTTGAACTGAGGGCAAAGCAATTGGATTGGAAACGAATAGGTGCATGGAAGCATCTTCTTGTTTTTGGAAATGAAACACTGAATGCAATTCCTTTGATAGAAGAGCGTATCCTGAATGAATACATAAAAGCAAGCAGATATAAATGGGAAGACTTTGTTCGTATAGTATGCTATATTATTGGTTCTATAAGCTGTTTT…	MQNQEVMKEESVGFLLIQYKYVLEYLQLLAEDNWRLKKVKDTSFYFERGYRVQHSYCLIPVDMFDRELELRAKQLDWKRIGAWKHLLVFGNETLNAIPLIEERILNEYIKASRYKWEDFVRIVCYIIGSISCFLSSFWCVFHSTDFISFFFLSLLWCGVSVFQFWVLIRASRCIWRFDFETVKDIEKAKKTILGINENMIISIIASILILIVG	-	-	-	1.8	VFG009404(gi:15827444) (glnA1) glutamine synthase class I . [Glutamine synthesis (CVF311)] [Mycobacterium leprae TN]	Loose	190	28.8758	Escherichia coli emrE	28.57	3004039	protein homolog model	n/a	n/a	macrolide antibiotic	antibiotic efflux	small multidrug resistance (SMR) antibiotic efflux pump
LMAICMKE_00088	Prodigal:002006	CDS	91768	93411	+	gnl|X|LMAICMKE_1			Cobalt-dependent inorganic pyrophosphatase	N9WM63	inorganic diphosphatase OS=[Clostridium] innocuum 2959 OX=999413 GN=HMPREF1094_01073 PE=4 SV=1	ATGCTGAACAAGGAAAAAATATATATCACCGGTCACAGGCATCCGGATACGGATTCCATCGCATCCGCCATCGCCTATGCAAAACTCAAGCAGCGTCAGGGCTTTCATGCTATTGCCTGCCGCCTTGGTCCGGTGAATGCGGAAACTGAATATTTGCTTGAACGCTTCCACATGGATTTGCCTATGCTGTTCGAGGATGCGCGCGCCACTCTGGATGAAATTGAAATTGACGGCCCGCTGGCAATCAGTCCGCAGACAACCATTATGGAAACACTGGAGCTGATGAGTGAACAAAACAAGCAGTCCTACGGTGTTATCAATGCACAGGGAAAACTAATGGGGATGGTTACCAAATCAGACCTCGCTACGGTTGGTCTGGGAGATACTGCTGTCGCTATT…	MLNKEKIYITGHRHPDTDSIASAIAYAKLKQRQGFHAIACRLGPVNAETEYLLERFHMDLPMLFEDARATLDEIEIDGPLAISPQTTIMETLELMSEQNKQSYGVINAQGKLMGMVTKSDLATVGLGDTAVAIQLLQETPPEYIAKTVSGKMIYMDKAYHFNGKTSVIAIAETKLNNYELQDRLVIVGNDSEAQEAAIRKGAGILVAVWTEHIEDSVIALAKEYHCPIILSGHGTMNTSRYLFFSPPVKLLMKTDLVSFNKNEFVDEVGKKMLKSRYRSYPVIDDENHLIGYVSRYHILNQHNKKVILVDHNEYAQSVKSIEKADLLEVVDHHRVCDISTNRPISFRNEIIGSTASIITSIYLENQMSIPKDIAGLLLGAILSDTLKFKSPTTTAKDKG…	COG1227,COG1227,COG0618,COG0618,COG4109,COG0517,COG0517,COG0517,COG2524,COG3448,COG3448,COG3887,COG2905	GO:0005737,GO:0016462	ko00190,map00190	2.7	VFG047413 (FTL_0867) hypothetical protein [FmvB (CVF837)] [Francisella tularensis subsp. holarctica LVS]	Loose	500	25.0238	rmtC	25.37	3000861	protein homolog model	n/a	n/a	aminoglycoside antibiotic	antibiotic target alteration	16S rRNA methyltransferase (G1405)
LMAICMKE_00089	Prodigal:002006	CDS	94039	95805	-	gnl|X|LMAICMKE_1			hypothetical protein	A0A175A0F2	DUF885 family protein OS=Clostridium innocuum OX=1522 GN=GT649_14810 PE=4 SV=1	ATGAACGTAAAGAAAATAACATTATTGATGTTATCTGCAGTCATGGCTTTTTCATTCACCGGATGCTCAAAAAAGGATTCCGGAGAAGAACAGAAGAAGTTTGATGAATTTATGAAGCAGGAATTCGTGGAATCTATGGAACAAAGCTATCCGAATACGCACATTATTCTGGAAAACCCAAAGGATTACGGAGTAGATACAAGCAAGACCAAGGTTCAGATCGATAAAGAACTGAATGAAACAACCATGAAGGAAAACAAGGAGCTGAATGAGAAATCCGCGAAGGCCTTCAAGGAATTTGACCGCGATACGTTAAGCGATGAGCAGAAGGAAACTTATGATATTTACAGCTACATGCTGGATTACACTACAGAAATGAACGATTCCAAGTTTGATTAT…	MNVKKITLLMLSAVMAFSFTGCSKKDSGEEQKKFDEFMKQEFVESMEQSYPNTHIILENPKDYGVDTSKTKVQIDKELNETTMKENKELNEKSAKAFKEFDRDTLSDEQKETYDIYSYMLDYTTEMNDSKFDYMSMPLESMTGMHTQLPTLFSDWTLRNEQDVKDVITLMKSVRPYMDSILAYTKKQEEKGTLMLDIKSVKEYCEKVVKEDVNSSVLTGLNESIDNLKLGDDKTKQYKAELKKAFQEYFLPAYSDIIKTMKELDSSKNNTLGLSHMKNGKEYYELLFKQATGTDKSIEDIKKELNSMSRSSLLAVQSVISKNKNLYDEYVNGKIKTKYKDFESMLKDLDKDIKDDFPSVGTLNYRIRPIGEDLASGGVAAYFNIPALDGTTPKQIRVNM…	COG4805	-	-	1.5	VFG013480(gi:33152280) (kpsF) arabinose-5-phosphate isomerase [LOS (CVF494)] [Haemophilus ducreyi 35000HP]	Loose	900	25.409	norB	29.73	3000421	protein homolog model	n/a	n/a	fluoroquinolone antibiotic	antibiotic efflux	major facilitator superfamily (MFS) antibiotic efflux pump
LMAICMKE_00090	Prodigal:002006	CDS	95991	96749	+	gnl|X|LMAICMKE_1		glpR_1	Glycerol-3-phosphate regulon repressor	A0A175A3V4	DeoR family transcriptional regulator OS=Clostridium innocuum OX=1522 GN=GT649_14805 PE=4 SV=1	ATGATTGTGCATGAACGACATACAAAAATACTGGAGCTTCTCTCTCAATATAAAAAAATAGAGGTAACCAGATTATCTGAGCTGCTTTCTGTTTCACAGGTGACGATTCGCAAGGATCTCATGCAGCTTGAAAGCAGTGGTCTGATTCTGCGGGAGCATGGATATGCGGCTTTGCATGACAGTGATGATCTGGCAAACCGGCTCGTCTATCATTATGAAATCAAGCAGAGAATTGCCAGTCTGGCGGTGGCGGATGTTCAGGATGGGGAGACGCTTATGATTGAATCCGGTTCGTGCTGTGCACTGGTCGCTCTGGAAATCGCAAAAACAAAAAAGAATGTGACCGTGATCACCAATTCCGCTTTTATTGCTGATTATATACGTAAGCAGGGAACTCTG…	MIVHERHTKILELLSQYKKIEVTRLSELLSVSQVTIRKDLMQLESSGLILREHGYAALHDSDDLANRLVYHYEIKQRIASLAVADVQDGETLMIESGSCCALVALEIAKTKKNVTVITNSAFIADYIRKQGTLQIILLGGEYQQSSQVMVGPMTRRCMEPFYVDKLFIGTDGFTADSGFTGNDYMRSETVRDMAQQANHVIVVTESTKFSQKGLVHLIDTGHIHMVVSDDRIPEECEQYLTEQGVEVKKVKV	COG1349,COG2188,COG1522,COG0640	GO:0003700,GO:0005622,GO:0006355	-	2.1	VFG000891(gi:26250997) (papI) PapI protein [P fimbriae (VF0220)] [Escherichia coli CFT073]	Loose	500	23.483	OXY-6-1	30.56	3002413	protein homolog model	n/a	n/a	monobactam; cephalosporin; penam	antibiotic inactivation	OXY beta-lactamase
LMAICMKE_00091	Prodigal:002006	CDS	96768	97664	-	gnl|X|LMAICMKE_1	1.97.1.-	cutD_2	Choline trimethylamine-lyase activating enzyme	A0A099I3Z5	Pyruvate formate lyase-activating protein OS=Clostridium innocuum OX=1522 GN=CIAN88_19465 PE=3 SV=1	ATGTGTAAAGGTATGGTATTCAATATCCAGAAATTCAGCATACACGACGGTCCCGGTATTCGGACAACCGTTTTTCTGAAAGGCTGTCCGCTTCGCTGCCGCTGGTGTTCCAATCCGGAGTCTCAGCTTTCAAAGACACAGATATTATATGATGCATCTGTTTGTATACAGGATGGCGCATGTATACAGGCATGTCCGCAGCAGGCAGTTCAAAGAAAGGGCAGCCGTATTGTGATCAACGATGCGCAATGTCTTGGCTGTCTTCGCTGCATCGCTACGTGTAAAGCAAAAGCCCTGCAGGTGGAAGGCGTCTGCAGGGATGCTGATGAGGTTGTCGCAACCTGCCTGCAGGACCGCGACTTTTATGAAGAATCTCAGGGTGGTGTTACACTTTCCGGC…	MCKGMVFNIQKFSIHDGPGIRTTVFLKGCPLRCRWCSNPESQLSKTQILYDASVCIQDGACIQACPQQAVQRKGSRIVINDAQCLGCLRCIATCKAKALQVEGVCRDADEVVATCLQDRDFYEESQGGVTLSGGEALAQPSFAKALVLRLKQEGIHVAVETTGYIQPAVFQKLAPLFDLLLFDIKHYDTEQHVLGTGVNNDLILENLAWSVKHQLCVLPRIPIIPGYNASLQDAKGLAALLTSLSIQRVQLLPFHQFGEKKYEMLNRDYGMKHKKALYPEDLRDYQQIFLNQGIDCFF	COG1180,COG0602,COG1145,COG2221,COG3383,COG1143,COG1146,COG2878,COG1142,COG1148	GO:0003824,GO:0051536	-	2.1	VFG015307(gi:28868103) (hopR1) type III effector HopR1 [T3SS (SS003)] [Pseudomonas syringae pv. tomato str. DC3000]	Loose	900	24.2534	adeH	30	3000779	protein homolog model	n/a	n/a	fluoroquinolone antibiotic; tetracycline antibiotic	antibiotic efflux	resistance-nodulation-cell division (RND) antibiotic efflux pump
LMAICMKE_00092	Prodigal:002006	CDS	97856	100267	+	gnl|X|LMAICMKE_1	4.2.1.172	pflD_1	Trans-4-hydroxy-L-proline dehydratase	A0A223MQ58	Formate C-acetyltransferase/glycerol dehydratase family glycyl radical enzyme OS=Clostridium innocuum OX=1522 GN=ADH65_15105 PE=4 SV=1	ATGGAAAACAGAGAACACTTTGGAACACTCACAGAAAGAATGCATAGCTTCAGAGGGGAGCTTCTGAATACAGAGGCATCCATTGACGCCACACGTGCTGTGCTTGCGACACAGGCATATCAGGAGCATGCGGATAAGCCGCTGCTTGTAAAGCGTGCTTTCATGCTGAAAAATATTTTGGAGAATATGCCGATCTTTATCGAGCCGCAGACACTGCTCGCTGGTAATCAGGCTAAGAAAAACCGGGCAGCACCTGTCTTCCCGGAATATGCGATGGATTGGGTTATAAAAGAGCTGGATGAATTCGAGCTTCGTGACGGGGATGTTTTTCAAATCGATGAAGAGACAAAGGAAGAACTAAAAAGCATCGCTCCTTACTGGTATCATAATACAACACTG…	MENREHFGTLTERMHSFRGELLNTEASIDATRAVLATQAYQEHADKPLLVKRAFMLKNILENMPIFIEPQTLLAGNQAKKNRAAPVFPEYAMDWVIKELDEFELRDGDVFQIDEETKEELKSIAPYWYHNTTLDKGLAMIPPESRIFYDLGIIKAEGNITSGDAHIAVDYGKIMRKGLRYYEQRTLQEKRKLDMTEPDSISKYHFYEAILIVIAAVQAFAKRYAELALAQAEAAQGKRKQELQKMAQILDRVPYKPAENFHEAIQSMWLVHLVLQIESNGHSLSYGRMDQYLYPYVKHDLDTRVLQEEQAVELLTNLWLKTFTINKVRSWSHTQFSAGSPLYQNVTVGGQTHDGKDAVNMLSFLILKSVAQTRLPQPNLTVRYHRNLSAAFMDEAIEVV…	COG1882,COG3445	GO:0003824,GO:0003824,GO:0008152	ko00620,ko00640,ko00650,ko01100,ko01120,map00620,map00640,map00650,map01100,map01120	1.1	VFG015286(gi:28871849) (hopG1) type III effector HopG1 [T3SS (SS003)] [Pseudomonas syringae pv. tomato str. DC3000]	-	-	-	-	-	-	-	-	-	-	-	-
LMAICMKE_00093	Prodigal:002006	CDS	100347	101720	-	gnl|X|LMAICMKE_1			hypothetical protein	N9WM71	FAD-dependent oxidoreductase OS=[Clostridium] innocuum 2959 OX=999413 GN=HMPREF1094_01078 PE=4 SV=1	ATGGATTTTGATTTACTGATTGTCGGGGCCGGTCCCGGCGGTATCTTCTCTGCCTACGAGGCGATGAAACTGAACCCGGAGCTGAAGATTGCTTTATTCGAAACAGGAAACCCGCTGGAGAAAAGAAAATGTCCGATTGACGGGGTGAAAATTAAATCCTGCATCAACTGTAAGACCTGTGCCATTATGAACGGGTTTGGCGGAGCAGGAGCCTTTTCTGATGGAAAATACAATATCACCAACCAGTTTGGCGGTACCTTATACGAACATATCGGAAGGAAAGAAGCAATTGATCTGATGAATTATGTCGATGAGATCAATGTGGCAAACGGTGGACAGGGGACAAAGCTTTATACAAATGAAAATACGCATCTGAAAAAGAAATGCATGCAGAATGAT…	MDFDLLIVGAGPGGIFSAYEAMKLNPELKIALFETGNPLEKRKCPIDGVKIKSCINCKTCAIMNGFGGAGAFSDGKYNITNQFGGTLYEHIGRKEAIDLMNYVDEINVANGGQGTKLYTNENTHLKKKCMQNDLHLLEASVRHLGTDVNYIVLENLYNQLKDKIEIHFHTHIDAVEKLENGYRLVSRDKSFTGSKCIISTGRSGSKWMGSICKSLGIATKSNRVDIGVRVELPYSIFSDLTDELYESKIVYRTTKFQDKVRTFCMNPRGVVVSENTNGIVTVNGHSYEDPSRYTENTNFALLVSNHFTEPFKDSNEYGESIARLSNMLGGGVIVQRFGDLIRGQRSTDSRIAESFVTPTLSATPGDLSLVIPKRQMDDIIEMIYALDKVAPGTANDDTL…	COG2509,COG0579,COG0644,COG1249,COG1249,COG0446,COG0492	-	-	1.7	VFG008266(gi:126435311) (eis) hypothetical protein [Enhanced intracellular survival protein (CVF297)] [Mycobacterium sp. JLS]	Loose	1100	25.409	mecR1	28.21	3000215	protein homolog model	n/a	n/a	monobactam; carbapenem; cephalosporin; cephamycin; penam	antibiotic target replacement	methicillin resistant PBP2
LMAICMKE_00094	Prodigal:002006	CDS	102016	102714	-	gnl|X|LMAICMKE_1			hypothetical protein	A0A223MQ66	Rpn family recombination-promoting nuclease/putative transposase OS=Clostridium innocuum OX=1522 GN=ADH65_15095 PE=4 SV=1	ATGATGTGCTTTGAATTTTATGGGGCCAGAGCATTGAACAACCAGCTGGATAGCAGTGAAAAGTACAAGGATTTAAAGCCGGTATATCAGATTATTTTCATTGAGAAATGCGCATGGAATAATAAAAATCTGATCAATCACTATCAGATGCGCAATGAGCAGGGGGAAGATGAGAGTAAACACCCATTGATTAGAAGAACCTACATCCATCTGCCTGTTATCAATGAAATTGCTAAGAAAAAGGCCATCCAGCAGATGGATGACTTTGAACAGCTGTGCTTCCTGTTTGAAAACAATGCGAAAAATGATATACTGGAATCAAAGGAAAGGCTGGTGAAGGTATTCGTGAACAAGTACGAGGAAATGCAGAAGGATGACGAGCTGTGGTCAACCGCAATG…	MMCFEFYGARALNNQLDSSEKYKDLKPVYQIIFIEKCAWNNKNLINHYQMRNEQGEDESKHPLIRRTYIHLPVINEIAKKKAIQQMDDFEQLCFLFENNAKNDILESKERLVKVFVNKYEEMQKDDELWSTAMAVQMGEARYRYGLEDSFEEGMKEGIIKGKAEGKVEGKIEGRIEGERQLLHRLMEAKYQEDCTAWLQSLTEDQLHIVSSLILKCDTLEAVKKQVHTADTM	-	-	-	0.001	VFG043224(gi:218927903) (fliH) flagellar assembly protein H [lateral flagella (AI146)] [Yersinia pestis CO92]	Loose	270	23.0978	mgrA	22.73	3000815	protein homolog model	n/a	n/a	fluoroquinolone antibiotic; cephalosporin; penam; tetracycline antibiotic; peptide antibiotic; acridine dye	antibiotic efflux	ATP-binding cassette (ABC) antibiotic efflux pump; major facilitator superfamily (MFS) antibiotic efflux pump
LMAICMKE_00095	Prodigal:002006	CDS	102720	102989	-	gnl|X|LMAICMKE_1			hypothetical protein	A0A099IBS3	PD-(D/E)XK nuclease transposase family protein (Fragment) OS=Clostridium innocuum OX=1522 GN=CIAN88_02435 PE=4 SV=1	ATGGAAAATACGAAAGCAAATACTGTATTGAATTACTGCAATGATGTATTCTTCAAGTACACCCTTTCCTGTGAGGATGAAGGCTCTGTGTACGCCCGCAACACCATTATTGAACGTGTTACCGGAATCAAGGTTAAGGAAAGCACCGTCCTCAATCCGAATCTGGATCCCGGAACAATCGGGAAGAAACGCATTATTTTGGATGTTCATGTGAAGGATGAGAAAGGTCGTTTTTTAACCTGGAAATGCAGACCACCTATGCAGGAGTAG	MENTKANTVLNYCNDVFFKYTLSCEDEGSVYARNTIIERVTGIKVKESTVLNPNLDPGTIGKKRIILDVHVKDEKGRFLTWKCRPPMQE	-	-	-	0.72	VFG033839(gi:410480984) (agn43) antigen 43 (Ag43) phase-variable biofilm formation autotransporter, CP4-44 prophage [Antigen 43, AIDA-I type (CVF451)] [Escherichia coli O104:H4 str. 2009EL-2050]	-	-	-	-	-	-	-	-	-	-	-	-
LMAICMKE_00096	Prodigal:002006	CDS	103254	104387	-	gnl|X|LMAICMKE_1			IS200/IS605 family transposase ISBth14	A0A223MUC1	Transposase OS=Clostridium innocuum OX=1522 GN=ADH65_20305 PE=3 SV=1	ATGCAGCATCTGGATGGTTTTTTTAAATTGCGTGACCAGATCGATTACCGTGCTCTTCCTGCGCAGGCTAATCAAAATGTTTTGCATATGCTGTATCGTGACTGGAAAAGCTTTTTTGCTGCTTTAGCGGATTACAAAGCACATCCTGACAAATATGAAGCAGTCCCTCATATCCCTCGATATGCAGATAAAGACGGTTATAAACCCTTGATCTTTACCAATCAGATATGCAAACTGAGAAAAGATAAGCATGGTTGGTATGTAAAGTTTCCCAAGGCAGTGCTGCAGGCAGGGTGTGTACGTGACCGATATGATCTTGGTAAGATGGACCTGCATGAACAGAAGCTGAAGGAAGTACGCCTGATTCCCAATGGAGATACTATCAAGCTTGAAATCGTA…	MQHLDGFFKLRDQIDYRALPAQANQNVLHMLYRDWKSFFAALADYKAHPDKYEAVPHIPRYADKDGYKPLIFTNQICKLRKDKHGWYVKFPKAVLQAGCVRDRYDLGKMDLHEQKLKEVRLIPNGDTIKLEIVCEIEIKEPMITIHEATRVAGIDIGVDNLTAIAFTSGHRPVLIKGNEIKAVNQFYNKQIAHYRSLLRTGKKDSKGIHQTKRMKRISEKRNRRVKDILHKASRKIIDLCVEEGIEVIVVGNNAGWKKRIHMGKKNNQTFVQIPFHTLIEMIKYKGEAAGIRVVVCEESYTSKASSIDEDQIPVYGNDVTHTFTGKRIKRGLYRSKNGILMNADINGASNIIRKVYPCMPERERWSRGTVNVPVTCI	COG0675	-	-	2.1	VFG001381(gb|YP_177728) (icl) Isocitrate lyase Icl (isocitrase) (isocitratase) [Isocitrate lyase (VF0253)] [Mycobacterium tuberculosis H37Rv]	Loose	500	26.9498	FomB	44.83	3000449	protein homolog model	n/a	n/a	fosfomycin	antibiotic inactivation	Fom phosphotransferase family
LMAICMKE_00097	Prodigal:002006	CDS	104920	105300	+	gnl|X|LMAICMKE_1			hypothetical protein	N9VE20	Multidrug transporter OS=[Clostridium] innocuum 2959 OX=999413 GN=HMPREF1094_01080 PE=4 SV=1	ATGAAACGTTATGCAATAATCGGCTGTCTGTGGTTTCTTATGGCATCTGCTATGATTCATGGAAATGCCAGAGCAGAGATTGATTATGAAATCCGCTATGACAGCAATACGAAGCAGACCTATGAGCTGAAACAGAAAATTCAGGATATCTATTCCGAGCTGGTTCGTGGTGTACATAAGGAATCCTATATTCTGATGGTGCTTCATAATAAGGAATTATTTGCTTACCGAAAGGATCTTCAGGCTGACTGGAAACAGAATCAGCTAGTGATTACCGAGGGTGATGGAAAAGGAGATACGATTACCGGTACGCTGCGAACAGAAAGTGTGTGTGTTCCGGAGGTTCAGCCGCGTTCCCTTTTTCAGGAGATATTTCAATAG	MKRYAIIGCLWFLMASAMIHGNARAEIDYEIRYDSNTKQTYELKQKIQDIYSELVRGVHKESYILMVLHNKELFAYRKDLQADWKQNQLVITEGDGKGDTITGTLRTESVCVPEVQPRSLFQEIFQ	COG0165	-	-	0.15	VFG042035(gi:17548118) (SKWP1) hypothetical protein [T3SS (SS008)] [Ralstonia solanacearum GMI1000]	Loose	400	22.3274	vatE	41.67	3002844	protein homolog model	n/a	n/a	streptogramin antibiotic	antibiotic inactivation	streptogramin vat acetyltransferase
LMAICMKE_00098	Prodigal:002006	CDS	105437	105865	+	gnl|X|LMAICMKE_1			hypothetical protein	A0A099I256	Histidine kinase OS=Clostridium innocuum OX=1522 GN=CIAN88_19435 PE=4 SV=1	ATGAAAATCATTGAGGGTAAGGATTCACAACAGCTGGATGTCCGCATCCGGTTTGACTCGTTGGAGGAAAAACAGGCAGCTTTCCGCTTGCTGGCAGCTATGCATCAAAAGCTGATCGGCTTGCAAAGAGATAAGGAATATCTGCTGCGTCTGGAGGATGTCTGCTTTATCGCTTCCAGTGACAAGCGTACCTTTTTATATACTGCACAGGGCTGTTACGAGTCTATGCTCTGGCTTTATCAGATGGAAGAACAGCTGAATGATGATTTCATACGGATCAACAAAGCAACGATTATCAATATGGAACATGTAACCAGCATGCATGCAGACCTGGGGTCAAGAATCCGGGTATATCTGGATACCGGTCATCAGCATATGGTCACAAGGACCTATGTAAAG…	MKIIEGKDSQQLDVRIRFDSLEEKQAAFRLLAAMHQKLIGLQRDKEYLLRLEDVCFIASSDKRTFLYTAQGCYESMLWLYQMEEQLNDDFIRINKATIINMEHVTSMHADLGSRIRVYLDTGHQHMVTRTYVKAFKQKLKGE	COG3279	GO:0003677	-	0.058	VFG014964(gi:152989087) (algR) alginate biosynthesis regulatory protein AlgR [Alginate regulation (CVF523)] [Pseudomonas aeruginosa PA7]	Loose	770	22.7126	rosA	31.43	3003048	protein homolog model	n/a	n/a	peptide antibiotic	antibiotic efflux	major facilitator superfamily (MFS) antibiotic efflux pump
LMAICMKE_00099	Prodigal:002006	CDS	105870	106343	+	gnl|X|LMAICMKE_1			hypothetical protein	A0A099I1R7	DUF3021 family protein OS=Clostridium innocuum OX=1522 GN=ADH65_15080 PE=4 SV=1	ATGTATAACTATCTGGTTAAATTTTTTAGAAATGTAACAATGTCCTTTTTTACTGCGATTTTTGTGATTGCACTGGCAGGTGTCACATGCTGGGATGGAATTATGAAGGTGTCAAGCTTTTATGTGCAGGGCGGTATTTCCTTTTCTGCTGTTTTTGAGCTTTTATTGCTTTCCTCTCTTCTGGCATTATGCAATTTGCTTCTGGATAAGCCCACAGTATTTCCTGCAATGCGTCTGACCTACAAAATTATTTTGCGTATTGCAGTTGTTATGATGCTGATTCTACCGTTTATTTATGTATGCCGCTGGTTTCCTGTTGATGATCATGCAGCATGGATCGGCTTTGTTGTCTGCTTTCTGTTAAGCTTCTCGGCAGCAACTCTGCTAAGTGTATATGCC…	MYNYLVKFFRNVTMSFFTAIFVIALAGVTCWDGIMKVSSFYVQGGISFSAVFELLLLSSLLALCNLLLDKPTVFPAMRLTYKIILRIAVVMMLILPFIYVCRWFPVDDHAAWIGFVVCFLLSFSAATLLSVYATRRKDREYQKLLEAYKAKKEERKK	-	-	-	1.5	VFG010685(gi:148358486) (sdbA) SdbA protein [Type IVB secretion effectors (CVF352)] [Legionella pneumophila str. Corby]	Loose	500	22.7126	OXA-436	36	3003128	protein homolog model	n/a	n/a	cephalosporin; penam	antibiotic inactivation	OXA beta-lactamase
LMAICMKE_00100	Prodigal:002006	CDS	106340	107182	+	gnl|X|LMAICMKE_1			Fluoroquinolones export ATP-binding protein	A0A099I0Z1	ABC transporter ATP-binding protein OS=Clostridium innocuum OX=1522 GN=CIAN88_19425 PE=4 SV=1	ATGACAATACTGGAAGCGGATCACATACAGAAGAGATTTGCGGAAAAAATGGTTTTAAAGGATATCAGCTTTTCCATTGAGAAGCCGGAAATCTTTGGACTTCTGGGACCGTCAGGGTCAGGAAAAACAACGCTGATACGGATTCTACTTGGCTTATTAAAGAAGGATGGCGGCAGCTCATATGTTCTGGGAAATGATTCCGGACAGCTAAGTGATGATACGTATGCACAGATTGGTATGATGCTGGATGAAGCTGGATTATATGATCGTTTATCCTGTATAGATAATCTGGATATATACAGAAGGCTGTATCAGCTTCCTTATAATGTCATAGAACCGGCACTGCGCCGTGTATCTCTGTATGACAGCAGACAGAAAGCAGTCATTAAGCTGTCAAAG…	MTILEADHIQKRFAEKMVLKDISFSIEKPEIFGLLGPSGSGKTTLIRILLGLLKKDGGSSYVLGNDSGQLSDDTYAQIGMMLDEAGLYDRLSCIDNLDIYRRLYQLPYNVIEPALRRVSLYDSRQKAVIKLSKGMKQRLSFARALLHEPRVLFLDEPTSGLDPATTSNIHELLFKLKEKGVPIFLTTHDMEEATRLCDRVAFLNEGSIIECDTPEAICCKYNTTNQVNITTAQGESIVLDIKRDAEKIMHLMEAGHVKTIHSMEPTLETVFISLTGKELV	COG1131,COG4555,COG4152,COG1127,COG1116,COG1121,COG1120,COG1136,COG1135,COG1126,COG1122,COG3842,COG3839,COG0411,COG1118,COG1125,COG1123,COG1123,COG1124,COG1137,COG1117,COG3638,COG4608,COG4175,COG4181,COG4525,COG4586,COG1129,COG1129,COG0444,COG4598,COG1134,COG2884,COG4559,COG4988,COG4674,COG4161,COG4619,COG1132,COG4987,COG2274,COG4136,COG3845,COG3845,COG0410,COG1119,COG3840,COG4148,COG4172,COG4172…	GO:0005524,GO:0016887	-	2.38e-38	VFG007914(gi:120404101) (ddrA) daunorubicin resistance ABC transporter ATPase subunit [PDIM (phthiocerol dimycocerosate) and PGL (phenolic glycolipid) biosynthesis and transport (CVF288)] [Mycobacterium vanbaalenii PYR-1]	Loose	375	23.483	fusC	22.37	3003733	protein homolog model	n/a	n/a	fusidic acid	antibiotic inactivation	fusidic acid inactivation enzyme
LMAICMKE_00101	Prodigal:002006	CDS	107184	107885	+	gnl|X|LMAICMKE_1			hypothetical protein	A0A223MQI2	ABC transporter permease OS=Clostridium innocuum OX=1522 GN=ADH65_15070 PE=4 SV=1	ATGAAGCCTTCTCATATATATGCAATCATCCGTAAGCAGCTAAAGGACACCTTTCGTAATAAGCCTACGCTTGTACAGTTTGTGATGTTTCCGGCAATCGCAGCAATTCTGACACTTTCCGCCGGCGAATTTGAACTGCCGAAAAGATACTTTGTAAATCTGTTTTCTGTTATGTATGTATGCATGGCTCCGATTCTCATCCTGTCTGCGATCATCAGTGAGGAAAAGGAGAAGGGCTCTTTACGTATGCTCATGATGTCGAATGTAAAACCGATGGAATATCTGCTGGGCATCGGAGCGTATGTGTTTGTATTTTGTATGGCAGGTGTGCTGTTTATGGGATTACTGGGGAAATTCTCCCTGCAGGAGCTGTGGATGTTTCTGCTGCTGAATGCATGC…	MKPSHIYAIIRKQLKDTFRNKPTLVQFVMFPAIAAILTLSAGEFELPKRYFVNLFSVMYVCMAPILILSAIISEEKEKGSLRMLMMSNVKPMEYLLGIGAYVFVFCMAGVLFMGLLGKFSLQELWMFLLLNACGILISSVIGALIGVVSDNQTAASGLSVPAMLLTSFIPMLSMFNASIRNVGKFLYSQQIYEQINNSSTIVLSAQSFVVIMINFALVLVLYVYMYRRKQLLA	-	-	-	1.3	VFG041268(gb|YP_095181) (lpg1148) Dot/Icm type IV secretion system effector [Dot/Icm (SS047)] [Legionella pneumophila subsp. pneumophila str. Philadelphia 1]	Loose	800	23.483	tet(31)	50	3000476	protein homolog model	n/a	n/a	tetracycline antibiotic	antibiotic efflux	major facilitator superfamily (MFS) antibiotic efflux pump
LMAICMKE_00102	Prodigal:002006	CDS	107941	108783	-	gnl|X|LMAICMKE_1		glcT_1	PtsGHI operon antiterminator	A0A174ZYQ8	PRD domain-containing protein OS=Clostridium innocuum OX=1522 GN=ADH65_06580 PE=4 SV=1	GTGACAACCAGCTACAAAATAAAAAAAGTAATAACAAACAATATTCTCAGAGCCGTAGATTTTAATGATCAGGAAGTAATCCTTATTGGAAAAGGAATTGGTTATCAACGAAAAGCAGCTGATATCATATCATCCAACAGTGTAGAAAATATTTTCGTTTTAAAAGATAAGCAGGAGAAAGAATTATATAATCAGCTACTGCAAACAACCTCACCCAAGCTAATCAATATAGCCAATATGATCGTTGATTATATTCAGAACCATGTAGATAAGCCCTTAAATGAGCATATACATATCGCATTGACAGATCACATTGCTTTTTTAGTTAGACGCTGCAAAATGGGCATACCTGTTGAAAACCCGTTTATATATGAAACAGAATGCCTGTATCCAAAAGAA…	MTTSYKIKKVITNNILRAVDFNDQEVILIGKGIGYQRKAADIISSNSVENIFVLKDKQEKELYNQLLQTTSPKLINIANMIVDYIQNHVDKPLNEHIHIALTDHIAFLVRRCKMGIPVENPFIYETECLYPKETEIAQHVIKMLSEQLNVEIPNGEVGFITLHIVSSMTNETITNMQKVTLLINKLTDIIEQHLPYTIDRKSLNYTRLVTHLRFAVERILRGEVMKTPDEFDEILKNKYPQCYALAWKLVKIMQNELKKEVNGSEAIYLSLHLYRFDTEY	COG3711,COG3933,COG3933	GO:0003723,GO:0006355,GO:0006355	-	2.8	VFG016450(gi:26553608) (hmw2) predicted cytoskeletal protein [Cytadherence organella (CVF574)] [Mycoplasma penetrans HF-2]	Loose	300	24.6386	lnuC	56.25	3002837	protein homolog model	n/a	n/a	lincosamide antibiotic	antibiotic inactivation	lincosamide nucleotidyltransferase (LNU)
LMAICMKE_00103	Prodigal:002006	CDS	108879	109970	-	gnl|X|LMAICMKE_1			hypothetical protein	A0A3E2W4A1	AraC family transcriptional regulator OS=Clostridium innocuum OX=1522 GN=DXA38_00970 PE=4 SV=1	ATGCTATATTCACCAGATTATCTTTCCTTTTACTCTGGAGAAAATCGGAAATCTATATTTAAAATATTTGCGAACTTTATAGACTGTCTTAGAAGAAATGATATGCACAGCTTGAAAGATTTATTAGCTGATGACTGTATAGCCGATATCAGTATGACAGGACATTACCAAGGCGCTGATGAAGTATGTAAAGGATTGCAATGGCCTGGTCCTGTCATGGATTTACAGCGTATTACATTTTCAAATTTTGTTTGTCGTTCCCATTTGGACACTGCTCAGCAAAGTGCATACTCTCAGCATCTTTATGCTCTGGAGGATCATACACATGCTTTTCCATTTACCTTTGGTGGTGAATGGGTAAATACCTATCAAAAAAAGAATGGAAAATGGAAACTTTCT…	MLYSPDYLSFYSGENRKSIFKIFANFIDCLRRNDMHSLKDLLADDCIADISMTGHYQGADEVCKGLQWPGPVMDLQRITFSNFVCRSHLDTAQQSAYSQHLYALEDHTHAFPFTFGGEWVNTYQKKNGKWKLSHIRFDLMFEDGNNSFVKDFWQLMDYSVFYGHTPIINPEIESPWIAIPYDDEPQSDAEQIFELEFKNNTGMDGGFFSLSHEVFTDDVFLNYAHHQNINKNYSGLADGDYHGRKAAINFFKGKQHKEARLQHNVSMAHLIIQNDQARAYMLRSEYHRIKHNIYDKTKIHMQPLSAVHEIDAKKENGVWKMMRMAYYPIMEFYPLPVECVCFDEYICGGNHWKRIKESIGIHV	-	-	-	0.34	VFG000797(gb|NP_290253) (cesD2) chaperone for EspD [LEE encoded T3SS (SS020)] [Escherichia coli O157:H7 str. EDL933]	Loose	500	24.2534	OXY-6-4	35.14	3002416	protein homolog model	n/a	n/a	monobactam; cephalosporin; penam	antibiotic inactivation	OXY beta-lactamase
LMAICMKE_00104	Prodigal:002006	CDS	109988	110917	-	gnl|X|LMAICMKE_1			hypothetical protein	N9WYX7	Two-component system response regulator OS=[Clostridium] innocuum 2959 OX=999413 GN=HMPREF1094_01107 PE=4 SV=1	ATGGTCACAACAGCAAAACAAATTGTAAACGAGTTTCTAACAGCTTATATTAAAAATGAATTGGAATCTCATACACATATTCTTGATGATAATATTCGCTTGGAATACTCCACGTTAGGTAGTATCACAGGGATAGATGCTTTATTGAATGCATTAAAATGGAAACACGCATTTGATGTTGCACATATAACAACAACAAATAGTATGGAATATACGTCCTCAAACCATCAGATTCTCGCCTGCATGGTACACCATCTGGTAAGTTATGAAAAAAACAATGAAATGTATCCACTGGTATTCGGTGGGAAATATGTGTTTGAAATTGATCTTATGAAAGAAAAAATATCAGAAATACGTTTCGTCCTTGAATATCAGGCAGAGAATACTGTTTATGTAAAA…	MVTTAKQIVNEFLTAYIKNELESHTHILDDNIRLEYSTLGSITGIDALLNALKWKHAFDVAHITTTNSMEYTSSNHQILACMVHHLVSYEKNNEMYPLVFGGKYVFEIDLMKEKISEIRFVLEYQAENTVYVKGLWKLAQDNRNYEPLSLFDTSYYYQMIKMCTKEKKIKENINLFFWCLDTAEINILENLIDSTFTISREQSIGNELFEADTSSLVSFIKKTNAYYSLNQNSICISSIKDEDFKIIISAQRLTPHRLGTKKLNSLTKFHSFFDEDITIELNKEDLTLHKIIMKRAADVHYNGFEILEF	-	-	-	3.5	VFG004916(gi:49485293) (set21) exotoxin [Exotoxin (CVF075)] [Staphylococcus aureus subsp. aureus MSSA476]	Loose	700	24.2534	vanSG	34.29	3002937	protein homolog model	n/a	n/a	glycopeptide antibiotic	antibiotic target alteration	vanS; glycopeptide resistance gene cluster
LMAICMKE_00105	Prodigal:002006	CDS	110890	111969	-	gnl|X|LMAICMKE_1			hypothetical protein	A0A6N2WF71	Multidrug export ATP-binding/permease protein OS=Clostridium innocuum OX=1522 GN=CILFYP12_03235 PE=4 SV=1	ATGACTTATCTTCAAAGATATTTAGATTACTACACTGGAAGTAATCGAAAAGCGATTTTTAAGAATTTCTATACATTCATCAGGTGTCTGCGTACAGATAACTACGAAGAGATGCGTACACTATTTACACCGGATTGTATAGCAGATATTAGTATGCATGGACATTTAGAGGGTATTGAAAATATAGTTTCTGCCTGGAAATGGCCAGGTCCACTACTGCAAATTAAAAAGATTCTCATATATAACTTTATAGCAAGAAGCCATGAAAACAATGCTATACAAAGTGCCTATATCCAATGTATCTACGCACAGGAGGACAAAGAAAATGTTTATCCTTTTATCTTCGGTGGACATTTTGTCAATGCATATGAAAAAGTTGAAGGATCATGGAAAATCAAA…	MTYLQRYLDYYTGSNRKAIFKNFYTFIRCLRTDNYEEMRTLFTPDCIADISMHGHLEGIENIVSAWKWPGPLLQIKKILIYNFIARSHENNAIQSAYIQCIYAQEDKENVYPFIFGGHFVNAYEKVEGSWKIKHMKFDLMYEYGNNSYVKDAWTLIDYGIFYGHKPMINAELDAPWYVIPQDDEPQSDIEQIFETEFKLNFGMDCGDFELVASTFTNDVMFHMSAHRNINKYNPSQTDGDYSGKAACCNFLKSKHHKEPRLQHTDTMADIVIEGDKATAYMFRSEWNRTANRIYTKENIHSSVNTVLHCNSFRKENGIWKLTDFTYHPVLDFTSISDDCICYDDYICGGIKWSQQQNKL	-	-	-	0.4	VFG015904(gi:66045850) (sypA) Amino acid adenylation [Phytotoxin syringopeptin (CVF547)] [Pseudomonas syringae pv. syringae B728a]	-	-	-	-	-	-	-	-	-	-	-	-
LMAICMKE_00106	Prodigal:002006	CDS	112483	114516	+	gnl|X|LMAICMKE_1	2.7.1.199	ptsG_1	PTS system glucose-specific EIICBA component	A0A099I8C6	PTS system glucose-specific transporter subunit IICBA OS=Clostridium innocuum OX=1522 GN=CIAN88_05070 PE=4 SV=1	ATGAAAAATAGTATTGGAGCTAAAATGTTGGAAAAGCTCCAGAAATTTGGTCCGGCAATGATGTTAGTTATAGCAGTAATCCCTATAGGCGGTTTGCTATTGGGAATAGGTGTTTTTATGCAAAATGAAACTTTTATTGCAGATTTCCCAATTTTGGGATCTAGCTTTGTATATGCGATTTCTACATTATTACGATCAGTAGGAAATATGATTATAGGTAATCTGCATATATTATTTGCTGTCGCTATAGCGGAAGGCTTAAGTGATCATGATGGTGTCGCCGGTTTTGCTGCAGCATTGGCTTTTTTAATTATGAACACTGTAATAGGTAGTATTTTAGGAATTACAGCTGAGAGTATTTCAGGTTCAACAATGTATACAACAGTTCTTGGTATACCT…	MKNSIGAKMLEKLQKFGPAMMLVIAVIPIGGLLLGIGVFMQNETFIADFPILGSSFVYAISTLLRSVGNMIIGNLHILFAVAIAEGLSDHDGVAGFAAALAFLIMNTVIGSILGITAESISGSTMYTTVLGIPTLQTGVFSGILTGLMVAYLYKKFKNVKFPQGLSFFQGKRFVPIISVLGGIILGALLCLIWPPIQNGIIALSTSLGNTNDPVVLYIFGLVNRLLIPFGLHNLWYPVFYFQIGTYTNLAGQVIVGDLNIYLAQLADGVPITAGLTSGGCYLFPGFCIAAALAITKMAKPENRKKTLGLFTAGIVTIIFTGITEPIEFVFLFTCLPLYIIHAFFMALSFPILCLLDIHVGSTFCGGMMDWIVYGVLQNSPGWQWIIPLNIVAGILYYFV…	COG1263,COG2190,COG1264	GO:0008982,GO:0009401,GO:0016020,GO:0008982,GO:0009401	ko00010,ko00520,ko02060,map00010,map00520,map02060	0.91	VFG010888(gi:54295497) (feoB) ferrous iron transporter B [Ferrous iron transport (CVF359)] [Legionella pneumophila str. Lens]	Loose	990	25.409	farB	22.97	3003962	protein homolog model	n/a	n/a	antibacterial free fatty acids	antibiotic efflux	major facilitator superfamily (MFS) antibiotic efflux pump
LMAICMKE_00107	Prodigal:002006	CDS	114518	115915	+	gnl|X|LMAICMKE_1	3.2.1.86	bglC_1	Aryl-phospho-beta-D-glucosidase BglC	A0A3E2VH08	Glycoside hydrolase family 1 protein OS=Clostridium innocuum OX=1522 GN=DXA38_20435 PE=3 SV=1	ATGATGCAATCATTTAAGTTTTCTGATTCCTTCTTATGGGGAGCTTCTAGCAGTGCATATCAGGCGGAAGGAGCGTGGAATGAAGACGGGAAAGGAAAAAGTGTTCAGGATGTAAAAGAAATATTAGAAAATACAAGTGATTTTAAAGTATGTGTAGACCATTATCATAAGATTGAAGAGGATATAAAACTATTCGCTGAAATGGGATTGAAAGCATATCGGTTTTCAATTGCATGGTCCAGAATTCTCCCGAAAGGGAAAGGAGAAATCAATCAGTTGGGCATTAAACATTATCATAAGGTCATTGATTTGTGTTTGCAATTTCATATACAACCTATTGTTACCATGTTCCACTTTGATCTTCCCTATGCTTTGGAACAGGCGGGGGGATGGAATAGT…	MMQSFKFSDSFLWGASSSAYQAEGAWNEDGKGKSVQDVKEILENTSDFKVCVDHYHKIEEDIKLFAEMGLKAYRFSIAWSRILPKGKGEINQLGIKHYHKVIDLCLQFHIQPIVTMFHFDLPYALEQAGGWNSPDTVDAFEEYARIVFTEYGDKVPYFLSINEQNVMILHGSVIGTNLSKKDQWKKLYQQNHYMQLAQAKATLLCHQLAPKAKIGPAPNISPAYPNTSKPQDYLAAMNATAIRNWLYLDLAIYGEYNYQAWNYLLNKGYAPDIDEEDMALLKAAKPDFIAINYYNTMTVEYYDGSVIEEGECGDQQIAMAEPGLYRQVTNSNLGSTNFGWEIDPVGFRITLREVYDRYHLPILISENGMGTYDSLEADGSVHDTERIDYYEQHIKQMAL…	COG2723	GO:0004553,GO:0005975	ko00010,ko00500,map00010,map00500	1.8	VFG014131(gi:152987913) (PSPA7_1982) UDP-N-acetylglucosamine 2-epimerase [LPS O-antigen (P. aeruginosa) (CVF520)] [Pseudomonas aeruginosa PA7]	Loose	190	23.8682	qacH	42.86	3003836	protein homolog model	n/a	n/a	fluoroquinolone antibiotic	antibiotic efflux	small multidrug resistance (SMR) antibiotic efflux pump
LMAICMKE_00108	Prodigal:002006	CDS	115927	116931	+	gnl|X|LMAICMKE_1			hypothetical protein	A0A223MI02	Site-specific integrase OS=Clostridium innocuum OX=1522 GN=ADH65_00820 PE=4 SV=1	ATGCCCAGGCAGGATTATGATGAAATAAAAAATAAATTTGGAAGTTTTATTGCTTCATGGAAAACAAGAAATACAGAAAAATTTGATGAACTGTTTGATCCGGAAGTTTTATGTTACATGAGTATTGTAAAAGCCTATACAGATGGTTCACAGCATAGTAGATTTGGTATTAAAAATTTTATTGAGGATTTTCCGAAAAGCGATGTTTTACATACCAGAATTTGTAATTATGTATGCAGAATTCATGGGTATGAAGCACAACAAATTGCTGATATCGTAGTTGAGGCTTTAAAAGTAGAGAAAAATGCGCAGATATCGTCCTTTGAATGTACAGCTATGCTTGTGAATCACTGGAAAAAAACAGACAATAATTGGGTTATAGATGAATTGCGTATGGAT…	MPRQDYDEIKNKFGSFIASWKTRNTEKFDELFDPEVLCYMSIVKAYTDGSQHSRFGIKNFIEDFPKSDVLHTRICNYVCRIHGYEAQQIADIVVEALKVEKNAQISSFECTAMLVNHWKKTDNNWVIDELRMDVCSHGGDLATFLQEWYFDEPLAKYYPGVHFPCINGELDSPWKRIPDAEDVLSEEEKIMESFAKYNFGVDNIVFEHVEEVLSDNLIAKMPPWGPMDKRHYLTCLKFHRQKDRYWAHPVRVKRIDIEEDHAVLQLYRMAGHKQRNHPYKYTKANLHMEHACGRYVLDFIKEDEEWKICKWKYYLGIVELGEYVDDLYGDSENR	-	-	-	3.5	VFG007612(gi:28898885) (motY) sodium-type flagellar protein MotY [Flagella (CVF281)] [Vibrio parahaemolyticus RIMD 2210633]	Loose	500	24.6386	lnuF	28.21	3002839	protein homolog model	n/a	n/a	lincosamide antibiotic	antibiotic inactivation	lincosamide nucleotidyltransferase (LNU)
LMAICMKE_00109	Prodigal:002006	CDS	116964	117110	+	gnl|X|LMAICMKE_1			hypothetical protein	A0A223MUC2	Cof-type HAD-IIB family hydrolase OS=Clostridium innocuum OX=1522 GN=ADH65_19770 PE=4 SV=1	ATGAAAATGGCTGTATTTGATGTGGATGGAACATTGATAGAAAAAGATACACATATGTTGACTGATTCTGTAGTAAAGGCACTGCATGCCTTAAAACAAAAAATACAATTTTGGTTATTGCCAGTGGTAGACCGTATTATTCATTAG	MKMAVFDVDGTLIEKDTHMLTDSVVKALHALKQKIQFWLLPVVDRIIH	COG0561	-	-	4.4	VFG018122(gi:49482521) (essA) hypothetical protein [Type VII secretion system (CVF624)] [Staphylococcus aureus subsp. aureus MRSA252]	Loose	450	20.7866	ANT(4')-IIb	54.55	3002625	protein homolog model	n/a	n/a	aminoglycoside antibiotic	antibiotic inactivation	ANT(4')
LMAICMKE_00110	Prodigal:002006	CDS	117074	117751	+	gnl|X|LMAICMKE_1	3.1.3.104	ycsE_1	5-amino-6-(5-phospho-D-ribitylamino)uracil phosphatase YcsE	A0A3E2VVX3	HAD family hydrolase OS=Clostridium innocuum OX=1522 GN=DXA38_10945 PE=4 SV=1	TTGGTTATTGCCAGTGGTAGACCGTATTATTCATTAGATCCACGTTTGATTAAGGATATACCGTTTGATTATTTTATATGTGGGAATGGTACTATCATTTATGATAAAAAGGGTACAGTGATATATAAAAGTGAAATACATGCCGACACAGTGAAAAAACTATATACAACGTTTAAGAAAGATGGAAATGCTCTGAATTTACGATATGTGAATGGCAGCCAAACTCTATTGGGATATCAGAAACTTGCAGAATTTACTTCTTATTTTTTAGGAAGTAAAAATGTAAAAAAAGCGATAGGCAATCAGGTTATAATTGAAAAAGAATTACCGATTTCCGGTCTTTGCTTTATAAAAGAGAAAGATATCACAGCTTATCGAAAACAATTTGAAAATTTGAAT…	MVIASGRPYYSLDPRLIKDIPFDYFICGNGTIIYDKKGTVIYKSEIHADTVKKLYTTFKKDGNALNLRYVNGSQTLLGYQKLAEFTSYFLGSKNVKKAIGNQVIIEKELPISGLCFIKEKDITAYRKQFENLNFVPAGLIGFFDFVRIGESKGKAMELLCDMVGCLLDEVIAFGDDYNDMEMLERSGIGVAMGDAVEPLKSCADYITETCSNAGIVKALRHYALI	COG0561,COG1778,COG0560,COG0546	-	-	1.7	VFG002199(gb|NP_940341) (spaC) SpaA-type pili minor subunit SpaC [Pili (VF0364)] [Corynebacterium diphtheriae NCTC 13129]	Loose	500	23.483	OXA-178	32.81	3001472	protein homolog model	n/a	n/a	cephalosporin; penam	antibiotic inactivation	OXA beta-lactamase
LMAICMKE_00111	Prodigal:002006	CDS	117760	118434	+	gnl|X|LMAICMKE_1			hypothetical protein	N9WJ13	FMN_red domain-containing protein OS=[Clostridium] innocuum 2959 OX=999413 GN=HMPREF1094_01878 PE=4 SV=1	ATGAAAAAAATATATGGAGTAAATGGGAGCCCAAGAAAAAATGGGAATACCGCTGAACTGCTGACCTCTTTCCTGAAAGGGGTGGAAGATGCAGGAGATGCTGAGGTAACCCTCATAAATTTAATAGACTATAATTTTACAGGATGTAGGAGCTGTTTTAGCTGTAAACTTAAGGGAACACAATATGGTACGTGTGTACTTCATGATGATATAAGTGAATTGCTGAAAGAAATAAGCCATGGTGATGGGATTGTTATAGCATCTCCGATATATTTTGGTGATGTTTCCGGTCTTTTACATAATTTCCTAGAAAGACTTCTTTTTCCATTTAATTCTTATGAAAAAGGATGGAAAAAGATAGCCCCAAAACGATTAGCATGTACATGTATCTACACGATG…	MKKIYGVNGSPRKNGNTAELLTSFLKGVEDAGDAEVTLINLIDYNFTGCRSCFSCKLKGTQYGTCVLHDDISELLKEISHGDGIVIASPIYFGDVSGLLHNFLERLLFPFNSYEKGWKKIAPKRLACTCIYTMMVDKLMMEKKGYAQSLQCLEKAIGEIFTEPDILYCFETHHRIAYEKYNISAFSISDREYRRETFELDKQAAYEKGNEMNQRLHRKTTSRTE	COG0655,COG0431,COG0426	GO:0016491	-	0.9	VFG037759(gi:384130433) (lpxL) htrB [LPS (CVF774)] [Acinetobacter baumannii 1656-2]	Loose	400	23.8682	vatD	50	3002843	protein homolog model	n/a	n/a	streptogramin antibiotic	antibiotic inactivation	streptogramin vat acetyltransferase
LMAICMKE_00112	Prodigal:002006	CDS	118681	119556	+	gnl|X|LMAICMKE_1			hypothetical protein	N9VE26	DUF2179 domain-containing protein OS=[Clostridium] innocuum 2959 OX=999413 GN=HMPREF1094_01085 PE=4 SV=1	TTGAAATTAAGCAATAAAGAATTGGTGCAGGATACGTTGTGGATCCTTGCGGGGAATATTGCTCTGGCCATGGGGGTTGCCTGGTTTATATTGCCCAATGATGTACTGACTGGAGGCCTGGCGGGTGTTGCAATCGCACTGGAGCCGCTGATTCATTTGAATCCTGAACTGGTGATCAATGTACTGACCGTCGTACTGTTTCTTGCAGGATCACTTGTCCTGGGGAAAAAGTTTGCGGCAAAAACGATTCTGAGTACAATCTGTTATCCGCTGCTGCTTACTTTACTGTCCTATCTGGCAAAACATGTGATTGCTCCGGATACCTTTATCATGGATAAATATTTAGCCACCATTTACGGCGGTGCGCTGATGGGCATCGGTGTCGGCTGTGTGTTTCGT…	MKLSNKELVQDTLWILAGNIALAMGVAWFILPNDVLTGGLAGVAIALEPLIHLNPELVINVLTVVLFLAGSLVLGKKFAAKTILSTICYPLLLTLLSYLAKHVIAPDTFIMDKYLATIYGGALMGIGVGCVFRTGASTGGMDIPPLIINKYTHIPLPTLVLIVDALTVLLGAAVYGLQAALTGILSVWVSSYMINKTMMIGGHDARNVMIVSNKHTEIMDRIHEVLERGTTILEATGGYSSEKRPVIMAVVSKKQLPELEHLVSHIDPEAFVIVMEANEVQGLGFTYEEEL	COG1284	-	-	-	-	Loose	700	24.2534	ACT-15	29.41	3001837	protein homolog model	n/a	n/a	carbapenem; cephalosporin; cephamycin; penam	antibiotic inactivation	ACT beta-lactamase
LMAICMKE_00113	Prodigal:002006	CDS	119600	120397	+	gnl|X|LMAICMKE_1			hypothetical protein	A0A6B1S5R7	Histidinol-phosphatase OS=Clostridium innocuum OX=1522 GN=GT649_14725 PE=3 SV=1	ATGCAGAATTTTAACTATCACAGTCATACAGAACGGTGCGGGCATGCTGTAGGAAGTGATGAAGCGTATGTAAAGGAAGCGATAAAGAATGGGTATCGGTATATGGGCTTCAGTGACCATGCCCCGTATCGTAACGGTGATGCACCGGGAGAGCGTATGCGGGTGGAAGAGCTTGCAGACTATGTGAGCAGTGTGAGAAAGCTGCAGCATACTTATCAGGATCAAATCGAAATCCGTCTGGGGATGGAAATCGAATATTTTGAGGAACAGCTGGATGAGCTTATGCAATATAAGGAAGAGATGGATTATCTCATTCTCGGACAGCATGGCCCTGCATTGTATGCGCCGGAATTTTATGATAATCACAGCGATGCGGATGTACTGCACTATGCTTCCCTG…	MQNFNYHSHTERCGHAVGSDEAYVKEAIKNGYRYMGFSDHAPYRNGDAPGERMRVEELADYVSSVRKLQHTYQDQIEIRLGMEIEYFEEQLDELMQYKEEMDYLILGQHGPALYAPEFYDNHSDADVLHYASLIEKACEKGLPDIIAHPDLFMFGKKVWTEACCEAAHRICASAQKHGVILEVNLNGLRYGKRKLGEGFRYTYPYRSFWEIACTYDVDIVYGLDAHAPQKYADQDCFAIVNQEILYDLPLKFRNELRFEDRNRGN	COG1387,COG0372	GO:0003824	ko00340,ko01100,ko01110,ko01230,map00340,map01100,map01110,map01230	0.1	VFG003447(gi:73661371) (SSP0062) capsular polysaccharide biosynthesis protein [Capsule (CVF110)] [Staphylococcus saprophyticus subsp. saprophyticus ATCC 15305]	Loose	450	23.8682	imiS	24.56	3003095	protein homolog model	n/a	n/a	carbapenem	antibiotic inactivation	CphA beta-lactamase
LMAICMKE_00114	Prodigal:002006	CDS	120399	121148	+	gnl|X|LMAICMKE_1			hypothetical protein	A0A6B1S7B1	Nitroreductase OS=Clostridium innocuum OX=1522 GN=GT649_14720 PE=4 SV=1	ATGCTGAAGGAAGCTATGTATAAAAGACATTCCCGAAGAAGCTATCTGCGAGAGAAATTGCGGGATGAGGATGCAGCCTTTTTAAAGGAACGCATTCATATGTATAACCAGAAGCACGGATTGCATATGAAGCTGGTATGCGGACATCCGGAAATCTTTAAGGGATTTCGCAACAGCTACGGCATGTTTCACAATGTTGAGAATTTCATTATGATGATGGGCAATTCCCGTGATGTATATATGCAGGAGAAGCTGGGATATTTCGGTGAACGACTGATTCTGGAGGCGGTAGAACGCAATATGGGAACCTGCTGGGTTGGCGGTACCTTTGCGAAAGATGCTTTAAAGCCCTATGTAAAGGAAGATGAGAAGCTGTACTGCGTTATCGCGATCGGCTAT…	MLKEAMYKRHSRRSYLREKLRDEDAAFLKERIHMYNQKHGLHMKLVCGHPEIFKGFRNSYGMFHNVENFIMMMGNSRDVYMQEKLGYFGERLILEAVERNMGTCWVGGTFAKDALKPYVKEDEKLYCVIAIGYTAHKKTLKEQLISHATRHRGKTVEEMSDITAHSPDWMKNGMEAVQLAPSALFKQPVRFRQEKDRAYAEVAHTDSFEMVDLGIAMLHFEIGAQKGTWTWGNPAVYEKINENSEAYLP	COG0778	-	-	5.9	VFG016122(gi:116052263) (pchE) pyochelin synthetase [Pyochelin (CVF553)] [Pseudomonas aeruginosa UCBPP-PA14]	Loose	600	24.6386	APH(9)-Ib	35.71	3002663	protein homolog model	n/a	n/a	aminoglycoside antibiotic	antibiotic inactivation	APH(9)
LMAICMKE_00115	Prodigal:002006	CDS	121724	123082	+	gnl|X|LMAICMKE_1			hypothetical protein	A0A099I1Q8	ABC transporter permease OS=Clostridium innocuum OX=1522 GN=CIAN88_19370 PE=4 SV=1	ATGGAATTACTTCGTTTTTCTTATACGAATCTGAGGCGAAAGCCTGCAGATGCGTTCTTTTTCGCATTCTCGATGTTCTCCGCTTCCCTTGTGATTACGATGTTTTTCGCAATCATCGCAAATCCCTATTACGGAAGTGAGTCATTGCGTGATGCCTCTGCAATGTCACAGGGTGGAATGTCGCTTGTTGCTTCCTTTGATGGAGGCATCGGATCCGGAATCTTTACGATGATGCTGTCTTTGTTTATGATTTTCATCTGCATACTGACAGTCTTTTTTTCAAACAAATTTTTTCTGATGTCAAAAACACATGATATTGGTGTAATGATGATCAGCGGTAGCAGTATTATTCGAATAGCCAAGTTCCTGATTGTGCAAAATTTTATGATCATGGGAATT…	MELLRFSYTNLRRKPADAFFFAFSMFSASLVITMFFAIIANPYYGSESLRDASAMSQGGMSLVASFDGGIGSGIFTMMLSLFMIFICILTVFFSNKFFLMSKTHDIGVMMISGSSIIRIAKFLIVQNFMIMGIAAPLGALAGCCVFPLVNHVIYLSMNIQAPVFTFSSAALGYCIATLVIVSVWLVIVDAGFVYRMDSMNELLRARRSMNPIGKQKQVFMKIVYVCVYALTIYLLFSIDYHYMNAIFLIYLGVAIVFGAGNVFRYILPDVLTLMKKRMFAENRHFLISLGNLRYSMVNGNLLVTIILLSTAVLFLYLCKFYNDTATFMVVMIAFLVSMLQISICLVYKLSADGLSKCQVFRNMTAIGYLKTDIRKIIKQEIVGFYGIILLLSLPPLLVI…	COG2177	-	-	-	-	-	-	-	-	-	-	-	-	-	-	-	-
LMAICMKE_00116	Prodigal:002006	CDS	123094	123861	+	gnl|X|LMAICMKE_1		bceA_1	Bacitracin export ATP-binding protein BceA	N9VE32	ABC transporter domain-containing protein OS=[Clostridium] innocuum 2959 OX=999413 GN=HMPREF1094_01090 PE=4 SV=1	ATGAATACTATATTGGAAGCTAAGAATATAACGAAGATTTATAATCGTCATACAAAAAATGAATTTGAAGCATTGCGCGGCATTTCACTGGAAGTGCACGAAGGAGATTTTATATGTATCATGGGACCCAGCGGTTCCGGGAAGTCCACGCTGATCAACAACCTTTCCACAATTGATACGCCGACAAAGGGAAAGGTGAAGATCAATGGCATTGATGTCTACAGTATGCTGGAATCTCAAACGGGAAAATTCCGGTATGAAAATCTAGGATTTATCTTTCAGTCCTTTAATTTGATGGATACTCTGACGCTGAAGGAAAATATCGCATTGCCTCTTACCCTGTCAAACATGTCGAAGGAGGAAATCGGAATACGTGTGCAGCAAACCGCAGAGAGGCTG…	MNTILEAKNITKIYNRHTKNEFEALRGISLEVHEGDFICIMGPSGSGKSTLINNLSTIDTPTKGKVKINGIDVYSMLESQTGKFRYENLGFIFQSFNLMDTLTLKENIALPLTLSNMSKEEIGIRVQQTAERLELVDVLDKYPVECSGGQCQRCAVARALINKPKLIVADEPTGSLDSKNSHTLLTILKELNEREKVTILMVTHDAMIASYSRRLLYLRDGCIEEDLERADMDQKEYFYKIVQINSKESMELLFS	COG1136,COG1135,COG2884,COG4181,COG3839,COG3842,COG1116,COG1126,COG1131,COG1124,COG3638,COG0444,COG1122,COG1120,COG1123,COG1123,COG1125,COG4175,COG1127,COG4598,COG4161,COG1118,COG4608,COG1121,COG4525,COG3840,COG4555,COG0411,COG1101,COG1129,COG1129,COG4172,COG4172,COG1117,COG1134,COG4988,COG0410,COG4167,COG1132,COG2274,COG4987,COG4619,COG4618,COG4604,COG4148,COG4107,COG4152,COG3845,COG3845,COG1119…	GO:0005524,GO:0016887	-	5.41e-39	VFG030686(gi:169628466) (sugC) Probable sugar ABC transporter, ATP-binding protein SugC [Trehalose-recycling ABC transporter (CVF651)] [Mycobacterium abscessus ATCC 19977]	Loose	1000	24.2534	MCR-3.1	29.69	3004512	protein homolog model	n/a	n/a	peptide antibiotic	antibiotic target alteration	MCR phosphoethanolamine transferase
LMAICMKE_00117	Prodigal:002006	CDS	123945	124418	-	gnl|X|LMAICMKE_1			hypothetical protein	N9VDF1	Phosphoserine phosphatase OS=[Clostridium] innocuum 2959 OX=999413 GN=HMPREF1094_01091 PE=4 SV=1	ATGAAATATGGCAGGCACCTAGCCGATTTCAGAGCCGCTTTCTTTGATATCGGCAACACCTGCTTTAATCAGGTGCATGGACAGATTCCACCTGCAAATATAGATGCAGTACGCAGACTGCAGGAAAAAGGCTTTCACAATGAGCCCTATTTTGAGAAGCTGTTGGATGTCGCAATTACCTATTCCGGCAATCGCAATATGGATTTAATTCCGGCAGGCGTGACAAAAGCCACAGGCATTCACCAGCTGATGAAGCTGTGGAGGTTTCCCGGACACGATTATCTATGCTTTGGCGATACCAGAACAGATATTCCCATGCTAAAGGACGAGTGTCTGGGTATTACCATGGAACATGCGGAAAAGGAAGTAATGCTCTATGCAGATGCGGTATGCGGCCGC…	MKYGRHLADFRAAFFDIGNTCFNQVHGQIPPANIDAVRRLQEKGFHNEPYFEKLLDVAITYSGNRNMDLIPAGVTKATGIHQLMKLWRFPGHDYLCFGDTRTDIPMLKDECLGITMEHAEKEVMLYADAVCGRSDCNGISSFLRASSLIKKESYAAF	COG0561	-	-	0.94	VFG046409 (pilO) Type IV pili glycosylation protein [Type IV pili (CVF826)] [Francisella novicida U112]	Loose	2000	23.0978	oqxB	22.81	3003923	protein homolog model	n/a	n/a	fluoroquinolone antibiotic; glycylcycline; tetracycline antibiotic; diaminopyrimidine antibiotic; nitrofuran antibiotic	antibiotic efflux	resistance-nodulation-cell division (RND) antibiotic efflux pump
LMAICMKE_00118	Prodigal:002006	CDS	124657	126246	+	gnl|X|LMAICMKE_1		ybiT_1	putative ABC transporter ATP-binding protein YbiT	A0A175A3N6	ATP-binding cassette domain-containing protein OS=Clostridium innocuum OX=1522 GN=GT649_14690 PE=4 SV=1	ATGATAGAAACGCAAAATGTCAGTGTACGTTTTGGATCACGAACACTGTATGATAATGTAAACTTAAAATTCACAGATGGTAACTGTTATGGCCTGATCGGGGCAAACGGTGCCGGAAAATCCACATTCCTGAGAGTACTCAGCGGTGAGCTGAAGCCGGATACCGGCTCTGTCATCATCAAGCCGAATGAAACGGTATTTACACTGAAGCAGGATCACTTTGCTTTTGATGAGTACACGGTACTGGAAACGGTACTGATGGGAAATACAAAGCTGTATGAAGTAAAACGGGAAAAGGATGAAATTTACTGCAAGGAGGATTTCAGTGAAGCAGACGGTATCCGTGCTGGCGAGCTGGAAGCGGCCTTTGCGGATATGGATGGCTGGAATGCGGAAATT…	MIETQNVSVRFGSRTLYDNVNLKFTDGNCYGLIGANGAGKSTFLRVLSGELKPDTGSVIIKPNETVFTLKQDHFAFDEYTVLETVLMGNTKLYEVKREKDEIYCKEDFSEADGIRAGELEAAFADMDGWNAEINAATLLNGLGISVDLHDVLMKELSGSDKVKVLLAQALFGKPNTLLLDEPTNHLDIKACSWLEHFLMNYENTVIVVSHDRHFLNKVCTHIADVDYGKIKLFAGNYDFWYESSQLISRQLKDANSKKEEKIKELEDFIARFSANASKSRQATSRKKILDKITLDDLQPSTRKYPFIEFKPERESGRSILYIEDVEKQVEDCRLTNISFNMMKGDKVALIGNPLKTTLLLKLIAQELTPDAGSIQLGQTIKVSYIPDDNSAYFEGTQSI…	COG0488,COG1120,COG1120,COG1121,COG1121,COG1131,COG1131,COG1122,COG1122,COG0411,COG1118,COG1118,COG4555,COG4555,COG1135,COG1134,COG1134,COG1136,COG1136,COG1119,COG1119,COG1127,COG1127,COG1116,COG1116,COG4559,COG4559,COG1124,COG1124,COG1129,COG1129,COG1129,COG1126,COG1126,COG3839,COG3839,COG1245,COG1245,COG3845,COG2884,COG2884,COG4988,COG4988,COG4604,COG4604,COG4586,COG4586,COG2274,COG2274,COG3638…	GO:0005524,GO:0016887,GO:0005524,GO:0016887	-	6.48e-16	VFG013716(gi:68535383) (hmuV) putative iron ABC transport system, ATP-binding protein [ABC-type heme transporter (CVF514)] [Corynebacterium jeikeium K411]	Loose	500	25.0238	OXA-320	27.84	3001793	protein homolog model	n/a	n/a	cephalosporin; penam	antibiotic inactivation	OXA beta-lactamase
LMAICMKE_00119	Prodigal:002006	CDS	126622	127440	+	gnl|X|LMAICMKE_1			hypothetical protein	N9WYF5	3D domain-containing protein OS=[Clostridium] innocuum 2959 OX=999413 GN=HMPREF1094_01099 PE=4 SV=1	ATGAACTCAAAACGAATAAAATTCGCTTTATTCATCTGTGTTTTCGCTTTATATGGATGTGCTTCCAGTGCCTCTGTACCGCAGAAGTCACTGAACACTGTGAATAACAAACATACGGTATCTCAGGATACCCTTCATACAAACAGTCTGATTCAGACAAAGGATACCAGCATGGCCGCCATGGCTTTTCATGCCTATGGTCCTATGCAAAAAAGTGGCTCCATGTTTCGCAGCATGAGGGATGAGCATGGTGTGCTGCTGATGAAATCCGATGTCGAAGGCTATGCGAAAAAAATGAAAGAAAAGGTTGTAAAGGAACGGAAGCGTCAAGTGCAGCTGGAGAAAAAAAGAAAAGAACAGGAACGCCTGAAAAGGATGGAAAAGGAGTCCTCACAGGCA…	MNSKRIKFALFICVFALYGCASSASVPQKSLNTVNNKHTVSQDTLHTNSLIQTKDTSMAAMAFHAYGPMQKSGSMFRSMRDEHGVLLMKSDVEGYAKKMKEKVVKERKRQVQLEKKRKEQERLKRMEKESSQAFSPKITTYGVDCYGCGGESGRGGTSLGVALDLTLGVQMPDGSWQPGIRYGNYYIVAADPSIPLCSILKISDHGLSGSGITPDQPYYAIVLDRGGAIQGNHIDLYIGSENSGAIVPVKNTQAKAQIIREGGKNGARSCAL	COG3584	GO:0004553,GO:0009254,GO:0019867	-	1.9	VFG002280(gb|NP_562195) (nagK) hyaluronidase [mu-toxin (VF0389)] [Clostridium perfringens str. 13]	Loose	960	25.0238	lsaC	35.09	3003112	protein homolog model	n/a	n/a	lincosamide antibiotic; streptogramin antibiotic; pleuromutilin antibiotic	antibiotic target protection	ABC-F ATP-binding cassette ribosomal protection protein
LMAICMKE_00120	Prodigal:002006	CDS	127558	128103	+	gnl|X|LMAICMKE_1	3.1.26.8	rnmV	Ribonuclease M5	A0A175A081	Ribonuclease M5 OS=Clostridium innocuum OX=1522 GN=rnmV PE=3 SV=1	ATGCTTGTGAAGATGAAAGAAATCCTTGTGGTTGAGGGAAAAAACGACACAAATGTACTGAAAAGCTTTCTGGACTGTGATACCATAGAAACAAACGGTACGCATTTGGGGAAAGAAATCCTGCGACAGATCAGACTTGCTCAGAAAACGCGCGGTGTGATTATATTTACCGATCCGGATTTTCCCGGAGAAAAAATACGTTCCTGCATCAATGCGGCAGTACCCGGCTGTAAAAATGCCTTCATTGATAAGGCAAAGGCCAAAACAAGCAAAAAGGTTGGTGTGGAGCATGCCTGCAAGGAAGATATTCTGGAGGCATTAACGCATCTGATGACCTTTGATGAACATCTGCAGGTTACACTGAGCTATGAGGAATATCTGGATCTGGGACTAAACGGC…	MLVKMKEILVVEGKNDTNVLKSFLDCDTIETNGTHLGKEILRQIRLAQKTRGVIIFTDPDFPGEKIRSCINAAVPGCKNAFIDKAKAKTSKKVGVEHACKEDILEALTHLMTFDEHLQVTLSYEEYLDLGLNGREDSAEKRAQIARSLHLGKPNAKTLFKRLNMLQLHKTDVEKLLGQPYE	COG1658,COG1110	-	-	7.9	VFG026276(gi:126440447) (wcbB) glycoside hydrolase family protein [Capsule I (CVF645)] [Burkholderia pseudomallei 668]	Loose	275	23.483	AAC(6')-Iaf	40	3002574	protein homolog model	n/a	n/a	aminoglycoside antibiotic	antibiotic inactivation	AAC(6')
LMAICMKE_00121	Prodigal:002006	CDS	128096	128686	+	gnl|X|LMAICMKE_1			hypothetical protein	A0A175AAR5	DUF2812 domain-containing protein OS=Clostridium innocuum OX=1522 GN=GT649_14675 PE=4 SV=1	ATGAATGAGCTTGTTAAGGTAACGTTTGCCCTGCGTCCCAAGGAACAACTGGAAGGCTGGGTATCTGAAATCCTGCAGGAGGGATGGGAATTGTCCTCCTTTCGCTATGTCATGCTTGGCTCTTTGATGAATTTTCGTTTTGTAGAGGGAAAACGACGGCATGTGCGGGTTTGCTTCTATGATGTGAAATACGATGCAGATGAAAGCATCTTTCTGGCCGAGGGATGGAACGTGCTTTGCCGAAACGGTCTGAGCGTTATTTTCTATCATGAAAATCTTGATCAGCCGCTGCCGCTTCTGGATATGAAGCTGTATACGAAGCGAAGAATCTTCAAAATGACATGCAATTTGCTGTATCTGTTTTCATTGCTGTATTGTGTGCGAGTGGAGGAGGAGGCA…	MNELVKVTFALRPKEQLEGWVSEILQEGWELSSFRYVMLGSLMNFRFVEGKRRHVRVCFYDVKYDADESIFLAEGWNVLCRNGLSVIFYHENLDQPLPLLDMKLYTKRRIFKMTCNLLYLFSLLYCVRVEEEALRKPLLFVFTLLLFALPLLFDVKSTTKYSNLIRIIKNLLYAVLLTGIVYLLIELLVSTFYLLF	-	-	-	7	VFG002377(gb|YP_001007269) (ddhA) glucose-1-phosphate cytidylyltransferase [O-antigen (VF0392)] [Yersinia enterocolitica subsp. enterocolitica 8081]	Loose	200	23.0978	BRP(MBL)	25.51	3001205	protein homolog model	n/a	n/a	glycopeptide antibiotic	antibiotic inactivation	Bleomycin resistant protein
LMAICMKE_00122	Prodigal:002006	CDS	128700	129575	+	gnl|X|LMAICMKE_1	2.1.1.182	rsmA	Ribosomal RNA small subunit methyltransferase A	A0A175A813	Ribosomal RNA small subunit methyltransferase A OS=Clostridium innocuum OX=1522 GN=rsmA PE=3 SV=1	ATGAAGAAACCCATTGCGACACCTTCCAGAACAAAGGAAATTCTGGAAACACATGGAATGTTTGCGAAAAAAAATTACGGACAGAATTTTCTGATTGAATCCGGAATTGTCGATAAAATTGCACGACATGCAGTCCTGTCGGATCACTGCGTGGTATTTGAAATAGGACCCGGTATCGGTGCATTGACACAGTATCTGTGTGAGTATGCAAAAAAGGTTGTATCCTTTGAAATTGATGAGAGGCTTCCTGATGTTCTGGCAGACACGCTGCAGGAATATGACAATTTTGAGCTGGTCATGTCTGATTTTTTAGAAATCGATTTGAAAGAATGGTGCAGAACGTACAGGGAAGAGGGCTATGATGTCGTCATTGCTGCCAATCTGCCATACTATATCACG…	MKKPIATPSRTKEILETHGMFAKKNYGQNFLIESGIVDKIARHAVLSDHCVVFEIGPGIGALTQYLCEYAKKVVSFEIDERLPDVLADTLQEYDNFELVMSDFLEIDLKEWCRTYREEGYDVVIAANLPYYITTPILFKIFESKADVAAITVMMQKEVADRFAAEVNTKDYNALSIITQYRCEVTPVMKVPKNVFLPKPNVDSAVLQFRFRDTPQNIEEESFFPLVKACFRQRRKTILNNYGEYCQDKQQARAELEKSGIDCTRRAESVTLAEFINLYEVHRNESKSTCEN	COG0030,COG4123,COG4076,COG2518,COG2519	-	-	0.29	VFG005298(gi:22537554) (SAG1407) cell wall surface anchor family protein [Pilus island 2 (CVF120)] [Streptococcus agalactiae 2603V/R]	Loose	700	23.8682	FOX-10	28.95	3002162	protein homolog model	n/a	n/a	cephalosporin; cephamycin	antibiotic inactivation	FOX beta-lactamase
LMAICMKE_00123	Prodigal:002006	CDS	129547	130386	+	gnl|X|LMAICMKE_1	2.7.1.148	ispE	4-diphosphocytidyl-2-C-methyl-D-erythritol kinase	A0A223MQ48	4-diphosphocytidyl-2-C-methyl-D-erythritol kinase OS=Clostridium innocuum OX=1522 GN=ispE PE=3 SV=1	ATGAAAGTAAAAGCACATGCGAAAATTAACATCTGCCTGAATGTCGTATGCAGGCGGGATGACGGGTATCATGAGCTGGAAATGATTATGGTTCCTCTGATGCTCCATGATGAGCTTACCATAACAGTGTCCAGTGAGGACTGCTATACGTGTAATGATGCACAGCTGCGGATGGATGAAACGAATACAATCGTTCAGGCGGTGGAGCTGATGCGAAGGACCTTTTCCCTATCGGAATGCTTCCATGTGCATGTGGAGAAGCATATCCCCGCACAGGCAGGACTTGCCGGAGGAAGTGCAGATGCCGCTGCAGTCATGCGTGGAATCCGTGATTTGCTGAAGCTGGATATCTCACTGGAGGAGCTGGCACAGCTGGGAAAGCAGGTTGGCGCAGATGTA…	MKVKAHAKINICLNVVCRRDDGYHELEMIMVPLMLHDELTITVSSEDCYTCNDAQLRMDETNTIVQAVELMRRTFSLSECFHVHVEKHIPAQAGLAGGSADAAAVMRGIRDLLKLDISLEELAQLGKQVGADVPFCIMETCALVKGIGERITPFAMPCDFHILLVKPAMGVPTGKAFSMLDFEKCDHPNCNEVIHALQQGDLAQLSSVISNSLEYSAFQLVPEIADIKHQLQSMGFEAVLMSGSGSTVFAITRKKELLRQAEKRFHNKTYFVCCTAIKQ	COG1947,COG0083,COG1685,COG3407,COG1907,COG1577	GO:0005524	ko00900,ko01100,ko01110,ko01130,map00900,map01100,map01110,map01130	0.058	VFG040811(gi:157826872) (rickA) Actin polymerization protein RickA [RickA (CVF815)] [Rickettsia bellii OSU 85-389]	Loose	450	23.8682	rmtB	45	3000860	protein homolog model	n/a	n/a	aminoglycoside antibiotic	antibiotic target alteration	16S rRNA methyltransferase (G1405)
LMAICMKE_00124	Prodigal:002006	CDS	130555	131385	-	gnl|X|LMAICMKE_1	2.4.2.53	arnC_1	Undecaprenyl-phosphate 4-deoxy-4-formamido-L-arabinose transferase	A0A099I308	Glycosyl transferase family 2 OS=Clostridium innocuum OX=1522 GN=CIAN88_19325 PE=4 SV=1	GTGGATAAGATCAGTGTCATTATACCCTGTCATAATAATGCGGGAGCATTACGCAGAGTGTATACGGATGTCCTGCGGGAAGTAAAGAAGCTGCCGGTCAGCTATGAGCTTCTTTTTATTGACAATGCGTCCAGAGACGGAAGCTCCGCTATTCTGCGCTTGCTGTCACAGCAGGATTATGCATGCCATTACGTATCACTGAATCACCGTGTTACGCCGGTGTCTGCTATATTTCTGGGAGCACAGCTGTCAAACGGTGACTTTCTTATGCTCACAGACACCCGTCATCCCGCCTATCTCATACCGGAGCTGTACCGAACCCTCTGTGGCAGGACGCAATGCTGTGGCGGTGACCTCATTACCGGTAACAGACATATGCGAAAGCAGCCCTTTTTTAAG…	MDKISVIIPCHNNAGALRRVYTDVLREVKKLPVSYELLFIDNASRDGSSAILRLLSQQDYACHYVSLNHRVTPVSAIFLGAQLSNGDFLMLTDTRHPAYLIPELYRTLCGRTQCCGGDLITGNRHMRKQPFFKLLRREYVGEALQTEDISAFRKILLQDDTGTVWLPYTELERSLITWQDRLYSLMITYGNCVLTYIGMGVFILLTGVPCFLLFMMFLDLLYAVLLYTGLFISLLFLFTRFRHHPYFFRHEQLLLTDIRESTLPNPPIQKPDISKL	COG0463,COG1215,COG1216	-	-	3.45e-07	VFG012939(gi:110804318) (gtrB) bactoprenol glucosyl transferase [LPS glucosylation (CVF473)] [Shigella flexneri 5 str. 8401]	Loose	1000	24.6386	MCR-3.1	22.08	3004512	protein homolog model	n/a	n/a	peptide antibiotic	antibiotic target alteration	MCR phosphoethanolamine transferase
LMAICMKE_00125	Prodigal:002006	CDS	131538	132227	+	gnl|X|LMAICMKE_1		srrA_2	Transcriptional regulatory protein SrrA	N9WYX7	Two-component system response regulator OS=[Clostridium] innocuum 2959 OX=999413 GN=HMPREF1094_01107 PE=4 SV=1	ATGGGAAGCAGAATACTCATTGTGGATGATAATCAGGAAATTCGTGAGGTAGTAACTGTTCTTCTGGAGAACGAGGGCTATGAGGTGGAGGAAGCCGGTGATGGAGAAGCAGCAGTAGCTAAAGCAGAGGATATGGACTTAATCATTCTGGATGTTATGATGCCGAAAATGGATGGCTTTAAGGCATGCCGTCAGATTCGTGAGGTCACGAATGCGCCGATTCTGTTTTTGACTGCAAAGACCATGGACCAGGACAAAGCGCTTGGATTTTCCAGCGGCGGAGATGATTATTTGGCGAAGCCGTTTTCCTATAATGAACTCATTGCCCGTGTGAAAGCACTTCTGCGCAGATATTGCATTTACAAGGGGAAGGAGGAGCCGCAGGAGGGCGATTGGATT…	MGSRILIVDDNQEIREVVTVLLENEGYEVEEAGDGEAAVAKAEDMDLIILDVMMPKMDGFKACRQIREVTNAPILFLTAKTMDQDKALGFSSGGDDYLAKPFSYNELIARVKALLRRYCIYKGKEEPQEGDWIIMHDLVISRNSNQVKKKEEAVNLTEMEYQILLLLAEHPKKIFSNQELYEAIWKGPYMYSANNTIMVHIRNLRKKLGVDPQNPVYIKTVWGKGYRFD	COG0745,COG0784,COG3706,COG3706,COG2197,COG3437,COG2204,COG3710,COG4566,COG2201,COG3947,COG4753,COG3279,COG4565,COG4567,COG3707,COG2909	GO:0000160,GO:0000160,GO:0003677,GO:0006355	-	2.03e-45	VFG038219(gb|YP_001845364) (bfmR) biofilm-controlling response regulator [BfmRS (VF0463)] [Acinetobacter baumannii ACICU]	Loose	575	23.8682	CblA-1	28.57	3002999	protein homolog model	n/a	n/a	cephalosporin	antibiotic inactivation	CblA beta-lactamase
LMAICMKE_00126	Prodigal:002006	CDS	132220	133563	+	gnl|X|LMAICMKE_1			hypothetical protein	A0A6B1S4W7	histidine kinase OS=Clostridium innocuum OX=1522 GN=GT649_14650 PE=4 SV=1	TTGATTAAGAAAAAAAACCCTGTCGGAACAAGAAAAAAGCATATCTCTAAGCTAAGCCTGAAGTTTATCGGTATTGTTATACTGGCGGCAGTTGTTTCCGCATTACTGTTCGGGGTTTTATTTTTTAACCGGTATCGTATGTTTCATCTGGCTGTCGGTGAAGAGGCAGTAAAGAAGGAAACGAGTGAACAGATTCAGACCCTGCAGGATACGATAACGAAAAAGGATATTTCGAAAAAGAACAAAAAAGCCATCAAACGGGAAATGAGAAAGTACAAGGATCTCACGCTGTATCTGTATGATGATGAGGATACGCTGAGTGAAACATCATTCAGTACGATGGAGGATCAGGCATATGTGGGTACCATGTCCTTCTGGCTGAATCTGTATGAGCCGGAC…	MIKKKNPVGTRKKHISKLSLKFIGIVILAAVVSALLFGVLFFNRYRMFHLAVGEEAVKKETSEQIQTLQDTITKKDISKKNKKAIKREMRKYKDLTLYLYDDEDTLSETSFSTMEDQAYVGTMSFWLNLYEPDDQEYTLKFHDGEAYLVVYSFIGLSFMIRFLVVAAVASILLFIVVIMQFVHRKMKYVLSIEEEMQLIEAGDFHHTIIYKGNDELTDLARQLNHLRNALYDNMLKEEEARNANQELVTAMSHDLRTPLTSLLGYLDILQMKIYKSDAARDDYIRKSRQKAEQIKDMSDKLFNHFLVYSRDEELQLHPIEEQAVLNMLEFYCEELREQKFEILTKFERGSWKIMGEEAMLMRVFDNVFSNIRKYGDKHIVTVSLQVEKGNVLIRLKNRK…	COG0642,COG2205,COG5002,COG4251,COG4585,COG4191,COG0840	GO:0000155,GO:0007165,GO:0004871,GO:0007165,GO:0016021	-	1.06e-08	VFG009879(gi:145222478) (mprB) integral membrane sensor signal transduction histidine kinase [MprA/B (CVF333)] [Mycobacterium gilvum PYR-GCK]	Loose	400	25.409	vanRL	27.88	3002927	protein homolog model	n/a	n/a	glycopeptide antibiotic	antibiotic target alteration	glycopeptide resistance gene cluster; vanR
LMAICMKE_00127	Prodigal:002006	CDS	133782	134558	-	gnl|X|LMAICMKE_1			Putative bifunctional phosphatase/peptidyl-prolyl cis-trans isomerase	N9WYG5	Cof-like hydrolase OS=[Clostridium] innocuum 2959 OX=999413 GN=HMPREF1094_01109 PE=4 SV=1	ATGAACAGACAGATTCTGTTTTTCGATATAGACGGTACTTTGGTGGATAGTACCACGCATATTGTTCCTGCATCCACCAGAGCCGCATTGCAGAAGCTGAAGAAGGCCGGCCATATTCTATGCATTTCTACCGGACGATCTCTGCAATCTGTAACAGACGGTCACTTTGATGAGCTGATTGACTGGGACATCTTTCTCTGCAATAACGGACAGGCTATTTACAATCACGACAAAAGCCTTCTGCATATGACACCGATTCCAAGAGAAAGCGTCGAGGCCTGCATTCAGGCTGCGGAAACGCAGGAGGCTCCGCTGCTGATTATGGGAAAGAAGCAGATTCTTACCCGCAAGCCGAATGCATACGTGATTACCTCTGCAGAATTCTTTAAGGAATCCATA…	MNRQILFFDIDGTLVDSTTHIVPASTRAALQKLKKAGHILCISTGRSLQSVTDGHFDELIDWDIFLCNNGQAIYNHDKSLLHMTPIPRESVEACIQAAETQEAPLLIMGKKQILTRKPNAYVITSAEFFKESIPDVEAYDGSDVIMMIAYGPMGYAYEEYMAIPSVDVMIGQSTYADVVLKGFSKAIGIRFILDHFQMQDYLAFGDSLNDVEMLQHARIGVAMGNAHEEAKRAADIITRDVSEDGIYHALRQMRLLDL	COG0561,COG0474,COG0560,COG1877,COG0546,COG1778,COG2217	-	-	0.039	VFG031404(gi:379747038) (ctpV) metal cation transporter p-type ATPase, CtpV [Copper exporter (CVF658)] [Mycobacterium intracellulare ATCC 13950]	Loose	1180	23.8682	tetB(46)	30.51	3004033	protein homolog model	n/a	n/a	tetracycline antibiotic	antibiotic efflux	ATP-binding cassette (ABC) antibiotic efflux pump
LMAICMKE_00128	Prodigal:002006	CDS	134836	136191	+	gnl|X|LMAICMKE_1		glmU	Bifunctional protein GlmU	A0A175A7Y7	Bifunctional protein GlmU OS=Clostridium innocuum OX=1522 GN=glmU PE=3 SV=1	ATGAAATCTGCTATTGTTTTAGCTGCCGGAAAAGGCACAAGAATGAAGTCAGCTTTGAACAAAGTGATGCATCCCGTCTTAAACAAACCGATGATCGGACACATTGTTGATACCCTGAAAGCAAGCGGAGTGGAACGCATTGTTGTTGTGGTTGGACATGGTGCTGAAAGTGTAAAGGAATATCTGCAGGATTCTGTAGAGTATGCTATTCAACAGCCTCAGTTAGGAACCGGACACGCTGTCATGCAGGCAAGTGTTCTGGAAGGTCTGGATGGAGATACCATTGTTGTTAACGGTGATGGACCCTGCATTCAGAAGGAAACGATTCAAAAAGTATTTGAAAGCAACCGTGATGCCGCTTGTACCGTACTGACGAGTGTGCTGCCGGATGGAGAACGC…	MKSAIVLAAGKGTRMKSALNKVMHPVLNKPMIGHIVDTLKASGVERIVVVVGHGAESVKEYLQDSVEYAIQQPQLGTGHAVMQASVLEGLDGDTIVVNGDGPCIQKETIQKVFESNRDAACTVLTSVLPDGERYGRIIRNAQGMVEKIVEAKDCSEEELEVKEINTGIFCFNNKALFEGLKEITNSNAQQEYYLTDLVEIFNKKDLCVNAMIVDDPKEAMGVNDRVDLAKANAWMKRHVNEAHMRAGVTIIDPDNTYIDVDAVIGEDTVIYPNVHIQGKTVIGKNTVILPNSFLRNAVIGDDVTIDSSKIVESSVGNRSTVGPMSHLRNNTEICEDCRIGNFVEFKNSHFGDSSKCAHLTYIGDSDFGKKINVGCGVVTVNYDGKHKFRTTVHDGAFIG…	COG1207,COG1208,COG1209,COG2068,COG1210,COG1211,COG1044,COG1044,COG1212,COG1043,COG1213,COG0110,COG2266,COG4750,COG1045,COG1045,COG0746,COG0448,COG0663,COG1861,COG2171,COG1083	-	ko00520,ko01100,ko01130,map00520,map01100,map01130	3.86e-102	VFG047258 (FN3523_0439) N-acetylglucosamine-1-phosphate uridyltransferase/glucosamine-1-phosphate N-acetyltransferase [LPS (CVF834)] [Francisella cf. tularensis subsp. novicida 3523]	Loose	400	24.2534	vatD	23.64	3002843	protein homolog model	n/a	n/a	streptogramin antibiotic	antibiotic inactivation	streptogramin vat acetyltransferase
LMAICMKE_00129	Prodigal:002006	CDS	136215	137168	+	gnl|X|LMAICMKE_1	2.7.6.1	prs	Ribose-phosphate pyrophosphokinase	N9VDH1	Ribose-phosphate pyrophosphokinase OS=[Clostridium] innocuum 2959 OX=999413 GN=prs PE=3 SV=1	ATGGAAAACAAAACAGTAGTTTTTGCGTTAACTTCAAGCGTTGAGCTAGCAAATGAAATCGTGGGAGAATTAGGGATACCTTTGGGTCAGTGTGATGTAAAGCACTTCTCCGACGGGGAAATCATGGTAGAATTAGGGGAGTCCGTGCGCGGGAAAAACGTCTACATCGTTCAATCCACATGTGCACCTGTCTCCAGCAATATCATGGAGGTACTGATTGCCATTGATGCCTGCAAACGTGCCAGTGCCGGTCATATTTCTGTCGTTATGCCATATTTCGGATATGCACGTCAGGATCGCAAGGCAAAACCGAGACAGCCGATCACATCCAAACTGGTTGCGGATCTGCTGGAACGGGCAGGGGCAAACCGTGTCATTACCATGGAACTGCATGCAACG…	MENKTVVFALTSSVELANEIVGELGIPLGQCDVKHFSDGEIMVELGESVRGKNVYIVQSTCAPVSSNIMEVLIAIDACKRASAGHISVVMPYFGYARQDRKAKPRQPITSKLVADLLERAGANRVITMELHATQIQGFFDIPADDISAICIIGQYFKSLNLKDVVVVSPDHGGTTRARRLAEILHAPLAIIDKRRPKPNVAEAMNIIGDVNGKIAIVVDDIVDTAGTLTAGIQMLYDKGATAVYASCVHGVLSGPAIDRLKAANLEEFVCTNTIPQDDKAALYPQMKVLSVGPVLGQVIKAVEESRPVSEIVAKYAE	COG0462,COG0503,COG2065,COG0634,COG2236,COG1926	GO:0000287,GO:0004749,GO:0009165	ko00030,ko00230,ko01100,ko01110,ko01120,ko01130,ko01200,ko01230,map00030,map00230,map01100,map01110,map01120,map01130,map01200,map01230	2.4	VFG005494(gi:146320883) (zmpC) hypothetical protein [Zinc metalloproteinase (CVF146)] [Streptococcus suis 98HAH33]	-	-	-	-	-	-	-	-	-	-	-	-
LMAICMKE_00130	Prodigal:002006	CDS	137191	137547	+	gnl|X|LMAICMKE_1			hypothetical protein	N9WYY3	DUF1622 domain-containing protein OS=[Clostridium] innocuum 2959 OX=999413 GN=HMPREF1094_01112 PE=4 SV=1	ATGCTGGAACATTTCATAGAATTCATGCTGCCGGAGATTGTATCCATTTTGGAAATCATCGGTATCGTTGTGATAACCATCGGATCACTGAAGGCGTTTTATCACTATATCAAAGCGCTGTTTACCCATAAACATTATCCGATCCGTATCGAACTGGCAAATGCTCTGGCATTAGGTTTGGAATTTAAAATGGGTGCCGAAATACTGAAGACGGTACTCGTCAGAAGCTTTTCGGAAATCTATATTCTGGGAGCCATCATTCTGCTGCGTGCACTTCTGTCCTTGATGATACATTTTGAAATCAAGACGGAGAAGGAACACGGATCCGCAAGTGAGGCATCACCGAATAATTATTAA	MLEHFIEFMLPEIVSILEIIGIVVITIGSLKAFYHYIKALFTHKHYPIRIELANALALGLEFKMGAEILKTVLVRSFSEIYILGAIILLRALLSLMIHFEIKTEKEHGSASEASPNNY	COG4828	-	-	6.6	VFG000313(gb|NP_207965) (gluP) glucose/galactose transporter [LPS (VF0056)] [Helicobacter pylori 26695]	Loose	1900	24.2534	mexN	23.4	3003705	protein homolog model	n/a	n/a	phenicol antibiotic	antibiotic efflux	resistance-nodulation-cell division (RND) antibiotic efflux pump
LMAICMKE_00131	Prodigal:002006	CDS	138182	139831	-	gnl|X|LMAICMKE_1	3.2.1.93	treA	Trehalose-6-phosphate hydrolase	N9VDI0	Alpha,alpha-phosphotrehalase OS=[Clostridium] innocuum 2959 OX=999413 GN=HMPREF1094_01116 PE=4 SV=1	ATGAATTTTAAAGAGAAAACAGTATATCAGATTTATCCAAAATCCTTTCAGGATTCCAATGGAGATGGATGGGGCGATTTACAGGGTGTCATTTCCAGACTCGATTATCTGCAGAAGCTTGGTATTGATTATATCTGGTTTAATGCAATGTTTGTATCGCCGCAACGGGATAATGGCTATGATGTAGAAGATTATCGAGCAATCGATCCACGCTATGGAACTATGGAGGATTTTACTGAATTATGCAGGGAAGCAAAAAAGCGTGGCATTGATATCATGCTGGATATGGTGTTCAATCATGCTTCAACGCGGCATGTCTGGTTTCAGAAGGCTTTAAAGGGCGAAGAGAAATATAAAGATTACTTCTTTTTCCGCAAAGGAAAAGCAGATGGCAGTGCT…	MNFKEKTVYQIYPKSFQDSNGDGWGDLQGVISRLDYLQKLGIDYIWFNAMFVSPQRDNGYDVEDYRAIDPRYGTMEDFTELCREAKKRGIDIMLDMVFNHASTRHVWFQKALKGEEKYKDYFFFRKGKADGSAPNNWNSKFGGPAWEYVKELDEYYLHLYDVTQADLNWDNPEVRKELADIVNFWRSKGVHGFRFDVVNLVSKGSFEDDPNLFDGRQFYTDGPHIHEYLKELNLNSFGKDEDSMTVGEMSSTTLENCTRYSGSDAHELTSVFTFHHLKVDYRNKKKWELMPFDFIELKQLLNDWQTGMQEADAWNALFWCNHDQPRALSRFCDDKNYRIEAAKMLATVLHCMRGTPYVYQGEEIGMTNAYFHDISQYRDVESTNFYDILKKEGRSKEEI…	COG0366,COG0296,COG3280,COG1523	GO:0003824,GO:0005975	-	0.63	VFG028857(gi:471339510) (esxU) ESAT-6 like protein [ESX-4 (T7SS) (CVF636)] [Mycobacterium tuberculosis str. Erdman (ATCC 35801)]	Loose	700	25.0238	vanKI	28.21	3003727	protein homolog model	n/a	n/a	glycopeptide antibiotic	antibiotic target alteration	glycopeptide resistance gene cluster; vanK
LMAICMKE_00132	Prodigal:002006	CDS	139841	141724	-	gnl|X|LMAICMKE_1			hypothetical protein	N9WYZ0	PTS system, trehalose-specific IIBC component OS=[Clostridium] innocuum 2959 OX=999413 GN=HMPREF1094_01117 PE=4 SV=1	ATGGAAAAGTTTCAGGAAGATGTAAAAAAACTATTGTTATACGTCGGTGGTAAAGAGAACATACAGGCCGTTTCTCACTGTGTTACCAGAATGCGATTTGTACTGGAAAAGCCGGAGCTGGCAGATGTTGCGGCAATCGAATCCCTTCCCAGTGCAAAGGGGACATTCACACAATCCGGTCAGTTTCAGGTCATAATCGGAAATGAGGTCAGTGAATTTTACAATGCATTTACGGCTTATGCAGGCATTGAAGGAGTTTCCAAGGATTCACTGAAAAGCTCTGCAAAATCAAATCAGACAGTATTACAGCAAATGATGGGTGCTCTTGGAGAAATCTTCGCACCTCTGATCCCGGCATTGATCTGCGGCGGTCTGATTCTCGGGTTTCGCAATATCATA…	MEKFQEDVKKLLLYVGGKENIQAVSHCVTRMRFVLEKPELADVAAIESLPSAKGTFTQSGQFQVIIGNEVSEFYNAFTAYAGIEGVSKDSLKSSAKSNQTVLQQMMGALGEIFAPLIPALICGGLILGFRNIIGEIAMFDGQTLAQASQFWNGVYSFLWLIGEAVFHMLPVGIVWSITKKMGTTQILGIILGLTLVSPQLLNGFQVAGTEASAIPVWDFGFTQIQMIGYQGQVIAAMMAGFVLVYLEKFFRKHCPAVISMIVVPFCSLIPAVVIAHTLVGPVGWTIGNAIADIVYTGLTSSFGVLFAAVFGLIYAPIVMTGLHHMTNAIDTTLTNMFGGTILWPMIALSNIAQGSSVLAMAVLQKKDEKAQQINIPALISCYLGVTEPALFGVNLKYGF…	COG1263,COG2190,COG1264,COG1299	GO:0008982,GO:0008982,GO:0009401,GO:0016020,GO:0009401	-	4.6	VFG043602(gi:62006019) (pah) antigen I/II [AgI/II proteins (AI428)] [Streptococcus downei MFe28]	-	-	-	-	-	-	-	-	-	-	-	-
LMAICMKE_00133	Prodigal:002006	CDS	141907	142623	-	gnl|X|LMAICMKE_1		treR	HTH-type transcriptional regulator TreR	A0A174ZZS9	Trehalose operon repressor OS=Clostridium innocuum OX=1522 GN=treR PE=4 SV=1	ATGTCAAAATACGAAGCGATTTACAAGGATATATTAGGAAGAATTGAACAAAATCTCTATGCAGCCGGAGATACGCTTCCCGGTGAATATGAGCTTATGAAAATCTATGAAGCATCCAGAGATACCATTCGAAAAGCCTTGCTGCTGCTTGCACAAAACGGATATATACAGAAATCCAAGGGAAGAGGAAGTATTGTTCTGGACCGACAGCGCTATGACTTTCCGGTTTCCGGTGTTGTCAGCTTTAAAGAGCTTGCCGATAAAATGGAACAGGATGTGCAGACAAAGGTGATTTGTCTTGAAAAAACTCATCCGGATGCCCGTATCCGGCAATTGTTTCATATGAGCCCGGAGGATGAAATCTGGCTTGTTCAAAGGGTTCGGATCATTGACCATGAA…	MSKYEAIYKDILGRIEQNLYAAGDTLPGEYELMKIYEASRDTIRKALLLLAQNGYIQKSKGRGSIVLDRQRYDFPVSGVVSFKELADKMEQDVQTKVICLEKTHPDARIRQLFHMSPEDEIWLVQRVRIIDHEAVILDTDILDASIIPELNEEILEQSLYSYIEETLHLKIAYAEKEITCQNVSGLDTKVLDMKQYDMVVNVESCSYLDDARIFQYTNARHRPDKFRFKDFARRVKLA	COG2188,COG2186,COG1802,COG1167,COG1725	GO:0003677,GO:0006355,GO:0003700,GO:0006355	-	0.44	VFG016503(gi:42560814) (pdhB) Pyruvate dehydrogenase (lipoamide), beta chain [PDH-B (CVF588)] [Mycoplasma mycoides subsp. mycoides SC str. PG1]	Loose	675	23.483	AcrE	19.78	3000499	protein homolog model	n/a	n/a	fluoroquinolone antibiotic; cephalosporin; cephamycin; penam	antibiotic efflux	resistance-nodulation-cell division (RND) antibiotic efflux pump
LMAICMKE_00134	Prodigal:002006	CDS	142691	143197	-	gnl|X|LMAICMKE_1	3.1.1.106	ymdB_1	O-acetyl-ADP-ribose deacetylase	N9WYH7	Macro domain-containing protein OS=[Clostridium] innocuum 2959 OX=999413 GN=HMPREF1094_01119 PE=4 SV=1	ATGAGTATAAAGATTTTATCAGGCGACATTACAACCCTACAGGTGGATGCCATCGTGAATGCAGCCAATGTTTCCCTGCTTGGGGGAGGCGGTGTCGACGGAGCAATTCATCGCGCTGCCGGACCTGAGCTTTTAGAAGAGTGCCGTACCCTTCACGGGTGCAAGACAGGAGAAGCAAAAATCACAAAGGGATACCGGCTGCCTTGTTCCTATGTAATTCATACACCGGGTCCGATATGGCAGGGTGGAAATCATGGGGAATGCGAGTTGCTGGAAAGCTGCTATCGAAGCTGTATGAAGCTGGCGAAGGAGAATCATATAACCTCCATCGCTTTTCCTGCCATTAGTACCGGCGTATATCACTTCCCCTTGGAACAGGCTGCCCGCATTGCCATCCGG…	MSIKILSGDITTLQVDAIVNAANVSLLGGGGVDGAIHRAAGPELLEECRTLHGCKTGEAKITKGYRLPCSYVIHTPGPIWQGGNHGECELLESCYRSCMKLAKENHITSIAFPAISTGVYHFPLEQAARIAIRTILEEKETCIKIVYLICFDEITRQIYEAVRSEYDI	COG2110	-	-	8.3	VFG016666(gi:121602839) (badA/vomp/brp) immunodominant surface antigen, Brp family [Bartonella adhesin A (CVF599)] [Bartonella bacilliformis KC583]	Loose	500	23.483	rmtC	34.38	3000861	protein homolog model	n/a	n/a	aminoglycoside antibiotic	antibiotic target alteration	16S rRNA methyltransferase (G1405)
LMAICMKE_00135	Prodigal:002006	CDS	143207	143971	-	gnl|X|LMAICMKE_1			hypothetical protein	N9VE67	DUF4135 domain-containing protein OS=[Clostridium] innocuum 2959 OX=999413 GN=HMPREF1094_01120 PE=4 SV=1	ATGCTGTATGACAATCGCATAGCTGCCGCATTTCTGGAAGGAAGACCTGTAACAGAGGAAAAGCATTTTTACCTGCTGCAGGAGTACAAGGAGGCTGATTCGAAACGAAAGGATATCGTACAGGAGCTGGACTCGCAGCTGGAAAGCATCGTAGAAGAATTTCCGACCTTTAACAAGGAGCTTTTTGAGGCTGTTTTTCCCAATTACAGGGAGCAGCTGGAGACTGTCTGTATCATGGCGGTTGTCGGCACAAAGGAAAACCGCATTGTGAAATCAGAGGAAGGGCTTTGTATCCTGATTGATCTGATTCATATTGCTGATTATACCCGTATCGTTTCACAGATGACCTATATTTTGCAGAATTATCTGACCTTCGAGCTATCAAAGTATCTGATTCAG…	MLYDNRIAAAFLEGRPVTEEKHFYLLQEYKEADSKRKDIVQELDSQLESIVEEFPTFNKELFEAVFPNYREQLETVCIMAVVGTKENRIVKSEEGLCILIDLIHIADYTRIVSQMTYILQNYLTFELSKYLIQKQFPVRSRKYLSLLNHLAFTNGLANYLAWNASCSSYKFYTQKYEAHKERAFGLLSQALQVETKALQHKILVSAVTQEFWNQFPSVAGMFYFDDIYRDLGKEGIVLLYRHGPKNFIQTIFHE	-	-	-	3.2	VFG020317(gi:218891619) (pvdI) protein PvdI(3) [Pyoverdine (CVF551)] [Pseudomonas aeruginosa LESB58]	Loose	1800	23.8682	MexD	27.91	3000801	protein homolog model	n/a	n/a	macrolide antibiotic; fluoroquinolone antibiotic; aminoglycoside antibiotic; cephalosporin; penam; tetracycline antibiotic; aminocoumarin antibiotic; diaminopyrimidine antibiotic; phenicol antibiotic	antibiotic efflux	resistance-nodulation-cell division (RND) antibiotic efflux pump
LMAICMKE_00136	Prodigal:002006	CDS	144091	144855	+	gnl|X|LMAICMKE_1			hypothetical protein	N9VDI6	NodB homology domain-containing protein OS=[Clostridium] innocuum 2959 OX=999413 GN=HMPREF1094_01121 PE=4 SV=1	ATGAGAAAAGAAGTATGGCGTGATGTGATTTTAAGCAGTGTGGCATTTCTTGCACTGATGTGGGTTGCTTTTTTCTGGGCCCAGAAATATTTCCCGATGGAACAGGATAGTGCTGCAGTCGCCAAGGTGGAAGAAAAAAAGGTTGCGTATTTAACCTTTGATGACGGTCCCAGCAAGCACACGCAGGAGGTACTGGATATTCTGGATACCTACCATGTCAAGGCTACGTTTTTTGTGACGGGAAGCAATCCGGAGTATTACGACCTGATTAAGAAAGCGGATGCTAAGGGGCATGCGATCGGTATTCATACCTTCTCCCATGATTATGGTAAAATCTATTCCAGTGAGGAGGCGTATTTTGAGGATGTCAATAAAACGAATGCGCTGATTGAAAAACAG…	MRKEVWRDVILSSVAFLALMWVAFFWAQKYFPMEQDSAAVAKVEEKKVAYLTFDDGPSKHTQEVLDILDTYHVKATFFVTGSNPEYYDLIKKADAKGHAIGIHTFSHDYGKIYSSEEAYFEDVNKTNALIEKQTGHKVNILRFPGGTSNTVSRKYSSGIMSTLAASVTQKGYEYYDWNASNGDGNCYVGSDSLINTALKEIRDKKEVMILMHDGTGNKATVEALPTILKSMLSQGYEFRVIDSSTPVFHHHIAN	COG0726	GO:0005975,GO:0016810	-	5.33e-19	VFG033044(gi:404406891) (pdgA) polysaccharide deacetylase family protein [PdgA (CVF675)] [Listeria monocytogenes SLCC2376]	Loose	550	26.5646	APH(2'')-IIa	30	3002635	protein homolog model	n/a	n/a	aminoglycoside antibiotic	antibiotic inactivation	APH(2'')
LMAICMKE_00137	Prodigal:002006	CDS	144906	145676	+	gnl|X|LMAICMKE_1			hypothetical protein	N9WYZ7	DUF2087 domain-containing protein OS=[Clostridium] innocuum 2959 OX=999413 GN=HMPREF1094_01122 PE=4 SV=1	ATGAAAATAACAAGAGAAAAAAATCTGGATGAAATAAAAAACGGATATACAAAGGACAAACGTAATTTTTACCATTGTAATTTTTGCGATGCAGTGTTTGAGGATGGTGAAATTTTTCCGATAAACGGGCATTTTTACCGTGCCGAAAAGGCGGTGCAGATGCATATACAAAAGGAGCATGGTTCTGTGTTTGAACAGCTGCTGCAGCTGGATAAGAAATCCTGCAGTCTGACCGATGTGCAGAAAAAGCTCCTGCAGTATATTCATGAAGGGAAAACCGATAAGGAAATAGCCTCGCTGACAAGTACAAGTGCGTCAACCGTCCGCCATCAGCGCTTTGTTTTCCGAGAAAAAGCAAGACAGGCGAAAATGTATCTGGCTCTATATGAGCTATCGGTG…	MKITREKNLDEIKNGYTKDKRNFYHCNFCDAVFEDGEIFPINGHFYRAEKAVQMHIQKEHGSVFEQLLQLDKKSCSLTDVQKKLLQYIHEGKTDKEIASLTSTSASTVRHQRFVFREKARQAKMYLALYELSVEGMMDNLLEVHDHAAQVDERYVATSEDEEQVLKTMTLSIDPLKLKQIPAKEKKKIIILRKICEFLEPHQVYSEEEINAFLKQIFEDFVSLRRYLIEYGFLHRTKDCQFYSMDLGRIREVEDHE	COG3860,COG2197	-	-	0.23	VFG042095(gi:15832966) (ECs3712) hypothetical protein [ETT2 (SS017)] [Escherichia coli O157:H7 str. Sakai]	Loose	900	25.409	iri	26.32	3002884	protein homolog model	n/a	n/a	rifamycin antibiotic	antibiotic inactivation	rifampin monooxygenase
LMAICMKE_00138	Prodigal:002006	CDS	145776	146135	+	gnl|X|LMAICMKE_1			hypothetical protein	A0A174ZZR0	Nuclear transport factor 2 family protein OS=Clostridium innocuum OX=1522 GN=GT649_14590 PE=4 SV=1	ATGCAAAGCATCGTACATGCTTACTGGAATGCAATACATGACCTGCGTTTTCAAGATGTAAGAGAGTTGTTCTGTGATACTGCAGAAATTACATGGCCCAATACGGAGGAAGTCTTTACCCTTGATGAATTTATAGCTGTAAATGAAGCCTATCCCGGAGAATGGGAGGAAGAGGTTCTGAAATGCTATGAAACAGGGGATATGATTATAAGTGAAACAATGGTGAAGGGACAGGAAGTATCCTTTCTTGCCATTGGTTTCTTCACAATACAGGGAGGGAAAATCACTGCCCTGCGTGAGTATTGGACTGCTGTGGAAGCAGTCCCGGAATGGAGAAAAGAGCTGTTAAAAAGCAGATAG	MQSIVHAYWNAIHDLRFQDVRELFCDTAEITWPNTEEVFTLDEFIAVNEAYPGEWEEEVLKCYETGDMIISETMVKGQEVSFLAIGFFTIQGGKITALREYWTAVEAVPEWRKELLKSR	COG3631	-	-	1.7	VFG042141(gi:15618927) (CPn1019) hypothetical protein [T3SS (SS002)] [Chlamydophila pneumoniae CWL029]	-	-	-	-	-	-	-	-	-	-	-	-
LMAICMKE_00139	Prodigal:002006	CDS	146336	146590	+	gnl|X|LMAICMKE_1			hypothetical protein	N9WYI2	Transporter OS=[Clostridium] innocuum 2959 OX=999413 GN=HMPREF1094_01124 PE=4 SV=1	ATGAAGTTTGCGACAAGTCTTACCAGCCTTGCATGCTGGCTCATGGCAATCGTACCCGGTGTGTATCTGCTCGCCTATCTCAGTGCCCGATACCTTCATTTGCCATCTGCATATTATTATACAATACTGGCGCTGGCTGCCACCGGCTACGCAATATTCCTGTTCCTGGTGTATCGGCTGAAATGCCGTATTCACAATTCCGCGCGCAGCCGGGATGGGGAAACCTCGGCAGACTGCATGAACAGTGATCAGTAG	MKFATSLTSLACWLMAIVPGVYLLAYLSARYLHLPSAYYYTILALAATGYAIFLFLVYRLKCRIHNSARSRDGETSADCMNSDQ	-	-	-	8.4	VFG013353(gi:148826489) (CGSHiEE_07700) lipopolysaccharide biosynthesis protein [LOS (CVF494)] [Haemophilus influenzae PittEE]	Loose	400	21.1718	vanRO	77.78	3002930	protein homolog model	n/a	n/a	glycopeptide antibiotic	antibiotic target alteration	glycopeptide resistance gene cluster; vanR
LMAICMKE_00140	Prodigal:002006	CDS	146671	148002	+	gnl|X|LMAICMKE_1	3.6.5.-	mnmE_1	tRNA modification GTPase MnmE	A0A6B1S5I3	tRNA modification GTPase MnmE OS=Clostridium innocuum OX=1522 GN=mnmE PE=3 SV=1	ATGTTGAATGATACAATAGCCGCAATCTCCACAGCGGCAGTGGATGGGGCAATCTCCATCATCCGAATGAGTGGAGCGGATGCCTTGTCGATTGCGGACAGCATTCTGAATTTTAATGTAGGAGAGAAAAAAAGCCATACGATCAGCTATGGCTATGTTTATGATCAGGAGCACGATGAACTGATTGATGAGGTGCTTGTCAGTGTTTTTCGTGCACCGAAGACCTTTACCTGTGAGGATATCGTAGAAATAAACTGTCATGGCGGACGGTTTATCACAAAGAAAATTCTGCGGCTGTGTCTTGCGCATGGCGCACGTCTTGCGAATCCCGGTGAATTTACACAGCGTGCTTTCTTAAACGGCCGGATTGATCTGACGCAGGCAGAAGCTGTGAATGAC…	MLNDTIAAISTAAVDGAISIIRMSGADALSIADSILNFNVGEKKSHTISYGYVYDQEHDELIDEVLVSVFRAPKTFTCEDIVEINCHGGRFITKKILRLCLAHGARLANPGEFTQRAFLNGRIDLTQAEAVNDMIQADTDENARMAVQGIRGSVRKLLEPLIQDLLDIIANIEVNIDYPEYDDVEQLSSDIIQPKAEEWMVRIRQILDRAQSGQLLKEGIKTAIVGKPNVGKSSLLNALLEEEKAIVTDIAGTTRDIVEGHIHLQGLTLNLIDTAGIRDTEDVVEQIGIRRSLQAISEAQLVIVVLDSSHALDAQDEDLLELTKDKTRIIVYNKTDISHRCEGICISAVSGEIEPLMAKIHELFDSHQLVLQEPLLQNERQISLMMKAESCMRQALAAM…	COG0486,COG1160,COG1160,COG1159,COG0370,COG1161,COG2262,COG3596,COG1084,COG1163,COG1100,COG0218,COG0536,COG0012,COG1162,COG4987	GO:0005525	-	0.002	VFG047410 (OOM_0684) ferrous iron transport protein B [Ferrous iron-transport system (CVF836)] [Francisella noatunensis subsp. orientalis str. Toba 04]	Loose	750	24.6386	PDC-9	25	3002508	protein homolog model	n/a	n/a	monobactam; carbapenem; cephalosporin	antibiotic inactivation	PDC beta-lactamase
LMAICMKE_00141	Prodigal:002006	CDS	148021	148788	+	gnl|X|LMAICMKE_1	3.1.1.96	dtd3_1	D-aminoacyl-tRNA deacylase	A0A6B1S3K3	YchF/TatD family DNA exonuclease OS=Clostridium innocuum OX=1522 GN=GT649_14575 PE=4 SV=1	ATGAATACATTGATCGATACACATTGTCATATCACCTGTGATGCCCTGTATGAGCGCATTGACGAGGTATTGGAGAATGCAAGGCAGGCAGGAATAGAAAAAATGCTCATCATCTGTACGGATTTTACTGAATATGAGCGTGCACAGCAGCTAAAGGAGCGCGAACCGGAGCGCTTTGATATCGCACTGGGCTTTCATCCGAACGATTTGTACGCTTTTCAGGAAGCCGATTATGAGCGGCTGGAGGAGCTGCTGAAACAGGAGCGCATTATTGCCGTCGGTGAAATCGGACTGGATTATCATTGGGATGATGTAAAGCCGCAGGACCAGAAGACCGGCTTTATCCGGCAGATCAGGCTTGCGCAAAAATATAACAAACCGATTCTTATTCATATGAGA…	MNTLIDTHCHITCDALYERIDEVLENARQAGIEKMLIICTDFTEYERAQQLKEREPERFDIALGFHPNDLYAFQEADYERLEELLKQERIIAVGEIGLDYHWDDVKPQDQKTGFIRQIRLAQKYNKPILIHMREATKDTLDILKDMGPLKGIMHCYSGSKEVAMELIKIGFYISFGGPLTFKNSRGAPATAEALPLNRLFVETDSPYLTPHPFRGKQNEPMYVRYTFDKLCEIKAVEKDLAAEQLRKNYEELFLK	COG0084,COG1099,COG0402	GO:0016788	-	3.4	VFG013202(gi:170717787) (hemH) Ferrochelatase [Heme biosynthesis (CVF506)] [Haemophilus somnus 2336]	Loose	600	23.8682	vanHB	52.63	3002943	protein homolog model	n/a	n/a	glycopeptide antibiotic	antibiotic target alteration	vanH; glycopeptide resistance gene cluster
LMAICMKE_00142	Aragorn:001002	tRNA	149266	149342	-	gnl|X|LMAICMKE_1			tRNA-Pro(cgg)	-	-	CGGGATGTAGCACAGCTTGGTAGTGCGCTTGCTTCGGGAGCAAGAGGTCGCAGGTTCAAATCCTGTCATTCCGACCA	-	-	-	-	-	-	-	-	-	-	-	-	-	-	-	-	-	-
LMAICMKE_00143	Prodigal:002006	CDS	149413	149775	-	gnl|X|LMAICMKE_1		mntR	Transcriptional regulator MntR	A0A099I1N6	DtxR family iron (Metal) dependent repressor OS=Clostridium innocuum OX=1522 GN=ADH65_14860 PE=3 SV=1	GTGATATTAGGTGAATCGTTGGAGGATTATCTGGAAACACTGCTGATCCTGGATAATGAAAACGGCAAGATCCGTTGTGTGGATGTGGCAAAAAAAATGGATGTTTCCAAGCCAAGTGTGAATAAGGCTATGAATGTATTAAAGGAAAAAGGACTTGTTCAGCAGGAAACCTATGGGGATATTCATTTTACTCCGGAGGGAAGAGAGCTGGCTGTCAAGGTGTATCAGCGTCATACGACTATTCGTTCCTTTCTGGAGGATGTACTTGGTGTTGCACCGGATACAGCAGAGGAAGAAGCCTGTCATATTGAGCATGTGATCAGCGAAGATACCTTCCAGAAAATCAAAAATTTCAAAAGATAG	MILGESLEDYLETLLILDNENGKIRCVDVAKKMDVSKPSVNKAMNVLKEKGLVQQETYGDIHFTPEGRELAVKVYQRHTTIRSFLEDVLGVAPDTAEEEACHIEHVISEDTFQKIKNFKR	COG1321,COG3355,COG2345,COG1414,COG1846,COG2512	GO:0003677,GO:0046914,GO:0046983	-	4.96e-13	VFG009438(gi:126434751) (ideR) iron dependent repressor [Iron-dependent regulator (CVF314)] [Mycobacterium sp. JLS]	Loose	275	23.0978	AAC(6')-Ie-APH(2'')-Ia	32.14	3002597	protein homolog model	n/a	n/a	aminoglycoside antibiotic	antibiotic inactivation	APH(2''); AAC(6')
LMAICMKE_00144	Prodigal:002006	CDS	149819	150178	-	gnl|X|LMAICMKE_1		mgsR	Regulatory protein MgsR	A0A099I0W2	Glutaredoxin OS=Clostridium innocuum OX=1522 GN=CIAN88_19215 PE=3 SV=1	ATGCGTATGCTGTTTATTGAATATCCAACCTGCTCAACATGCAGGAAAGCAAAGAAATATCTGCAGGATGCCGGAATGGAGCTGGAAATCCGCCATATCGTTGAAGAAACACCTACTGTGGAGGAGCTTCGTGCGTGGGTAAAACAGAGTGGACTGGAATTAAAAAAATTTTTTAATACCTCCGGAAATGTTTACAAGGAGCTGAAGCTGAAGGATCGCTTGAAGGCGCTTAGCGAGGAGGAGCAGCTGAATTTACTTGCCGGCAACGGTATGCTGATCAAGCGTCCGCTGCTGATTTGTGAAAAAGGAATCGCGGTCGGCTTCAAGGAAGATAAATATAAAAATTTATGTTCAGAATAA	MRMLFIEYPTCSTCRKAKKYLQDAGMELEIRHIVEETPTVEELRAWVKQSGLELKKFFNTSGNVYKELKLKDRLKALSEEEQLNLLAGNGMLIKRPLLICEKGIAVGFKEDKYKNLCSE	COG1393,COG0695	GO:0009055,GO:0015035,GO:0045454	-	0.7	VFG040515(gi:15891942) (sca1) hypothetical protein [Sca1 (SS115)] [Rickettsia conorii str. Malish 7]	-	-	-	-	-	-	-	-	-	-	-	-
LMAICMKE_00145	Prodigal:002006	CDS	150755	151963	-	gnl|X|LMAICMKE_1			hypothetical protein	N9WP60	DDE_Tnp_1 domain-containing protein OS=[Clostridium] innocuum 2959 OX=999413 GN=HMPREF1094_02902 PE=4 SV=1	ATGATCTCTATCCATAAAACACTTTTCAATTCTTTGGATAAGATTTTAAATAAGGCGGATCGTTTGAAATATGATCAACATTTTGTCACACATGAAAGTTCTGATTTCACTCGTAAATCTAGAAAGCTATCTTTTAAAGATACTATTTCATTCATCTTATCAATGGCGGGTAAGCCTATCCGGGAAGAACTACTTGATTTTTTCCATTACTCAAATAATCCCCCAACTGCCTCTGCACTTGTCCAGGCACGTTCTAAAATTTCTTCACGTGTTTTTCAATATATTTTGAATGAACTGAATAAAGCATTTCCACCTGATAATTTATATAAGGGCTATCATCTTATTGCGGTCGATGGGTCTGAAATGCAAATACCACTTGATTTTAGTGATCCCGATACG…	MISIHKTLFNSLDKILNKADRLKYDQHFVTHESSDFTRKSRKLSFKDTISFILSMAGKPIREELLDFFHYSNNPPTASALVQARSKISSRVFQYILNELNKAFPPDNLYKGYHLIAVDGSEMQIPLDFSDPDTLHKSASKGKFLSAFHLNVSYDVLNHRYLDTIVQGIHSKNEVEAMWKIVERFHDDNAIFIADRNYATWNTMAHIIQSGKSFLIRVKDIHSISSLLRKFNLPDEEFDLDLHITLTRKQTKDIKSQPEKYRFLSTTSTFDFIDEHNPEYVLHFRVVRFKLDGSEEYESIITNLSRDEFSKDEIKEIYNTRWGIELSFRDLKYSADLCAVHAKKRESIQQEIWARMILYNISFIMAHHIINKKPKGKGKKKKYSYAINKKNGDTSLSLFY…	-	GO:0003677,GO:0004803,GO:0006313	-	1.5	VFG021860(gi:118470215) (fxbBC) amino acid adenylation [exochelin (IA032)] [Mycobacterium smegmatis str. MC2 155]	-	-	-	-	-	-	-	-	-	-	-	-
LMAICMKE_00146	Prodigal:002006	CDS	152201	153874	-	gnl|X|LMAICMKE_1			hypothetical protein	N9WYI7	Arylsulfotran_N domain-containing protein OS=[Clostridium] innocuum 2959 OX=999413 GN=HMPREF1094_01130 PE=4 SV=1	ATGGTATTGCCCTTATTTTTGAAAAGCGTTCACAGCTGCTTCAGAAAAACTTCACAGAGCATTGATACAATAGCTGTGGTGATAAAAATGAACAAAAAGAAAAGAAGTGCTATGATTTTAACGATTGCAACGGTATCTCTATGTCTGGTGGCCTGGCTGTCCAAGCCAAATACGACAAATACGATTGGCAGTATTGTTTCCGGAAAGACAGCAGTAAAGGAAATTTATAATGTGGAAAAGCAGAATACCATTCGTAAAACTCTGGATGAACAGATTGCACAGGGGAGCCACAGCGAAAACAATGCTTTGATGGTCTATAATCCGTTTGGTACAAACACACTTTCCATGTATACTTATTTCACAACTGCACAGGGGGCGAAAATCAGCTACACGATCCAT…	MVLPLFLKSVHSCFRKTSQSIDTIAVVIKMNKKKRSAMILTIATVSLCLVAWLSKPNTTNTIGSIVSGKTAVKEIYNVEKQNTIRKTLDEQIAQGSHSENNALMVYNPFGTNTLSMYTYFTTAQGAKISYTIHVEDDKIADFTRTLNSDYTRTHEYQLIGLIPDHENTITLHMEYEDGTNKDVTYTYTCGSLRGNESIQLEAKEGSSREELSDGLYVILGNDSDEDDFMYYYDNNGILRGEVPIEGYRSHRLLFANERMYYSISTNKMAEMDALGQITNVFDLGNYDLHHDYVFDDNGDMLILATDTTKDTVEDMIIRLDVSSGAVSQVVDMGDLFPTYKASVYDKDNDELDWTHLNTIQWMGNNEILVSSRETSTIVKITDIYGTPEIDYMMGEKTYW…	-	-	-	2	VFG011705(gi:57238466) (CJE1616) capsular polysaccharide biosynthesis protein, putative [Capsule biosynthesis and transport (CVF393)] [Campylobacter jejuni RM1221]	Loose	500	25.7942	CTX-M-134	34.21	3001992	protein homolog model	n/a	n/a	cephalosporin	antibiotic inactivation	CTX-M beta-lactamase
LMAICMKE_00147	Prodigal:002006	CDS	153922	155406	-	gnl|X|LMAICMKE_1			hypothetical protein	A0A175AG22	UPF0371 protein ADH65_14845 OS=Clostridium innocuum OX=1522 GN=ADH65_14845 PE=3 SV=1	ATGAAAGAAGTGGCATTTGATAATGACAAGTATTTAAAACTGCAATCCAAGCACATCTTGGAACGGATCAGCAATTTTGACAATAAATTATATCTGGAGTTTGGCGGAAAGCTGTTTGATGATCACCATGCTGCCAGAGTTCTGCCGGGATTTCAGCCGGATAGTAAACTGGAAATGCTCCTTGAGCTGAAAGAGGAAGTGGAAATCGTCATTGCGGTATCCGCGAATGATATAGAGAAAAACAAGATACGAAGCGATATGGGCATCACCTATGATGTTGAGGTGCTGCGTCTGATTGATGCATTCCGTGATACCGGGCTGTACGTCGGCAGTGTTGTCATCACACAATATGCGAATCAGGCTTCCGCAGATACCTTTAAAGCACATCTGGAGCATCTG…	MKEVAFDNDKYLKLQSKHILERISNFDNKLYLEFGGKLFDDHHAARVLPGFQPDSKLEMLLELKEEVEIVIAVSANDIEKNKIRSDMGITYDVEVLRLIDAFRDTGLYVGSVVITQYANQASADTFKAHLEHLGVHVYLHYPIAGYPNNIPLIVSDEGYGKNEYIETTKPLIVVTAPGPGSGKMATCLSQLYHEHKRGIKAGYAKFETFPIWNLPLKHPVNLAYEAATADLNDINMIDPFHLEAYGETTVNYNRDVEIFPVLNAMFEKILGTSPYKSPTDMGVNMAGYCIMNDEAAKRASSDEIIRRYYKARVDYKKGHTSEDTIGKIEIIMSQANIQPEERNVVKPALDKSEETEAPAVAIELPDGRIVTGKTTSLLGASSAALLNALKALGNINDEI…	COG4868	-	-	0.75	VFG041226(gi:283787926) (ctsH3) Hcp family T6SS protein CtsH3 [CTS2 (SS187)] [Citrobacter rodentium ICC168]	Loose	375	26.1794	fusC	32.31	3003733	protein homolog model	n/a	n/a	fusidic acid	antibiotic inactivation	fusidic acid inactivation enzyme
LMAICMKE_00148	Prodigal:002006	CDS	155665	156927	+	gnl|X|LMAICMKE_1	2.5.1.7	murAB	UDP-N-acetylglucosamine 1-carboxyvinyltransferase 2	N9VDK2	UDP-N-acetylglucosamine 1-carboxyvinyltransferase OS=[Clostridium] innocuum 2959 OX=999413 GN=murA PE=3 SV=1	ATGGAAGAAGTTATAAAGATTGAAGGAAAGCATGCATTAGAGGGGACAGTTAGAATCAGTGGTTCGAAAAATGCCACGGTTGCACTGATCCCGGCCGCCATTCTGGCAAATGGACCAGTTACTATTTGTGGAGTTCCTGAAATATCTGATGTACAATCCCTGTCTGTACTGCTGAGAGATCTGGGTGTTCTGGTGGACATCCGTTCTTCTGATACCATTGTTATAGATCCAACTTCAATGGAAAATCGTCCTCTGGTACAGGACGCTGTAAATAAACTTCGCGCTTCCTATTATTTCATGGGAGCACTGCTGGGCAAATACGGCCATGTGGAAATTAAAATGCCGGGAGGCTGCTATCTGGGACCCAGACCGATTGATTTGCATTTAAAGGGCTTTGAA…	MEEVIKIEGKHALEGTVRISGSKNATVALIPAAILANGPVTICGVPEISDVQSLSVLLRDLGVLVDIRSSDTIVIDPTSMENRPLVQDAVNKLRASYYFMGALLGKYGHVEIKMPGGCYLGPRPIDLHLKGFEALGAEIRYDHGSYILDAPQLTGTKIFLDIASVGATINIMMAAVHAKGRTTIENAAKEPEIIDVATLLNKMGANIRGAGTNVITIDGVDQLAGCFHEIIPDRIEAATYIVLAAAAAKEVRIDNIIPHHLEALLSKLKEIGTDLEIGVDNVVIRASRDLKAADIKTLPYPGFATDIQQPLTALLTQAQGQSIVTETIYTERFKHCQELNKMGANINVMIPSSFINGPTPLSGAEVYATDLRCGACLVIAGLIADGVTTIHNIYHIERG…	COG0766,COG0128	GO:0016765	ko00520,ko00550,ko01100,map00520,map00550,map01100	0.4	VFG020007(gi:218888829) (PLES_00851) hypothetical protein [Hcp secretion island-1 encoded type VI secretion system (H-T6SS) (CVF535)] [Pseudomonas aeruginosa LESB58]	Loose	600	25.409	oleC	35.19	3003748	protein homolog model	n/a	n/a	macrolide antibiotic	antibiotic efflux	ATP-binding cassette (ABC) antibiotic efflux pump
LMAICMKE_00149	Prodigal:002006	CDS	157185	157889	+	gnl|X|LMAICMKE_1	3.1.2.6	gloB_1	Hydroxyacylglutathione hydrolase	A0A099I474	Metallo-beta-lactamase OS=Clostridium innocuum OX=1522 GN=CIAN88_19190 PE=4 SV=1	ATGAAATTAAGAGAACATCTGTATCTACTTTCCGGAGGTGTATATGGCAAGCTGGGAAATGTCTATGCCCTTCAGCATGACAGCGGTTATATTCTGATTGACTGCGGACGATATGATGCACTGGATATCATACGGCAGAATATGGCTTACTGGAATATATCCGAACACAAAATCACGCATGTTCTTTTGACGCACGGTCATGATGATCATGCGGGCAGTTCTTCCTGGTTTCAAAGCATGGGGGCACAAATTTATGTAGGGACGGGTGATGAAATGAATATGATCACCGGAAATTTCGGCCCGGAAAGCCCATTTACCAACCATGTGATGCCACCGTGTCATCCGGATGTATGTATTCACGAGGATATGGATATTTCCGTAGGAGGTCTGTGTATCCAT…	MKLREHLYLLSGGVYGKLGNVYALQHDSGYILIDCGRYDALDIIRQNMAYWNISEHKITHVLLTHGHDDHAGSSSWFQSMGAQIYVGTGDEMNMITGNFGPESPFTNHVMPPCHPDVCIHEDMDISVGGLCIHALRMPGHTSGSMLYYVMLDKEAVLFSGDMFFADGETGEAAYTGWKGDMAYDGLRLLESFQKLWRLQLHPDMVAGGHGIPVIGSHADQIIMLAYKYAMLNNR	COG0491,COG1236,COG0595,COG1234,COG1237,COG1235	-	-	0.81	VFG011467(gi:62289509) (pmm) phosphomannomutase, hypothetical [LPS (CVF383)] [Brucella abortus bv. 1 str. 9-941]	Loose	400	23.483	VIM-20	19.88	3002290	protein homolog model	n/a	n/a	carbapenem; cephalosporin; cephamycin; penam; penem	antibiotic inactivation	VIM beta-lactamase
LMAICMKE_00150	Prodigal:002006	CDS	157952	158350	+	gnl|X|LMAICMKE_1			Carbohydrate deacetylase	A0A6B1S7A6	ChbG/HpnK family deacetylase OS=Clostridium innocuum OX=1522 GN=GT649_20510 PE=4 SV=1	ATGAAAAGAATGATTGTGAATGCGGATGATTTCGGCTTCAGTGAGGCGGTAAATCATGGCATATTAAAGGCTATGCAGGAGGGAATTGTCACATCGACTTCAATTATGGCGAATATGCCCGGCTTTGCCCATGCAGTTCAGCTGTATCACGAGCATCCGGATATGGCTGTGGGTGTTCATCTGAATCTTACCTGTTATCGTCCGCTGCTATCCACACATCAAACCCTGGTTACGGAAACCGGCTATTTCCACAAACAGGATGATGTTGCAGGTTATAGTGAATCGGAAATGTATGAAGAATTAAAGGCACAGATAGCTGTGTTCTTGCGCATGGTATTCGGATTGATCATCTGGATTCTCATCACCACATTCATACAACTCAAAAGCTGCAGAAGGTGA	MKRMIVNADDFGFSEAVNHGILKAMQEGIVTSTSIMANMPGFAHAVQLYHEHPDMAVGVHLNLTCYRPLLSTHQTLVTETGYFHKQDDVAGYSESEMYEELKAQIAVFLRMVFGLIIWILITTFIQLKSCRR	COG3394	-	-	3.8	VFG002131(gb|NP_220077) (cdsR) type III secretion protein [TTSS (VF0344)] [Chlamydia trachomatis D/UW-3/CX]	-	-	-	-	-	-	-	-	-	-	-	-
LMAICMKE_00151	Prodigal:002006	CDS	158350	158493	+	gnl|X|LMAICMKE_1			hypothetical protein	A0A6B1S7A6	ChbG/HpnK family deacetylase OS=Clostridium innocuum OX=1522 GN=GT649_20510 PE=4 SV=1	ATGGAAAGACTGAATAAGGAATATGCATTGCCATTTCGCGGCGGCTTTGCATATCCCGTATCCTTTCCGCATGCGCAGCTTTGCATGGATTTCTATGATTCCGGAGTAGGTGACGGATTTGATGTGCCATCCCGCCTATATTGA	MERLNKEYALPFRGGFAYPVSFPHAQLCMDFYDSGVGDGFDVPSRLY	-	-	-	0.065	VFG039937(gi:386081933) (rvhB6a) Virb6 [Rvh T4SS (CVF804)] [Rickettsia prowazekii Rp22]	Loose	500	20.0162	TEM-187	32	3001047	protein homolog model	n/a	n/a	monobactam; cephalosporin; penam; penem	antibiotic inactivation	TEM beta-lactamase
LMAICMKE_00152	Prodigal:002006	CDS	158471	158623	+	gnl|X|LMAICMKE_1	3.5.1.105	chbG_1	Chitooligosaccharide deacetylase	A0A6B1S7A6	ChbG/HpnK family deacetylase OS=Clostridium innocuum OX=1522 GN=GT649_20510 PE=4 SV=1	ATGTGCCATCCCGCCTATATTGATCAGTTTCTGTATGAAACAACCTCATATTCATGGAAGCGCATGAAGGAGCTGGAAATCCTGTGCAGTGAAGAAGCGGCTGCTCTGCTTCAGCGATATCAGATACAATTGTGTACCTATAAGGAAGTATAA	MCHPAYIDQFLYETTSYSWKRMKELEILCSEEAAALLQRYQIQLCTYKEV	COG3394	-	-	1.8	VFG016042(gi:152985810) (pvdI) linear gramicidin synthetase subunit D [Pyoverdine (CVF551)] [Pseudomonas aeruginosa PA7]	Loose	400	20.4014	catB2	32.35	3002675	protein homolog model	n/a	n/a	phenicol antibiotic	antibiotic inactivation	chloramphenicol acetyltransferase (CAT)
LMAICMKE_00153	Prodigal:002006	CDS	158650	159330	+	gnl|X|LMAICMKE_1			hypothetical protein	A0A223MU77	LytTR family transcriptional regulator OS=Clostridium innocuum OX=1522 GN=ADH65_14825 PE=4 SV=1	ATGCTGAGAATAGCGATATTGGAAAATGAAGAGGCTGCGAAAAACATCATGTTTTCTCTTGTACAGTACCTGCAGGAGGAGGACTGCTGCTTCTACTGCTTTAAAAAGATATCCCAGTTCGCAAAAGCGGAGGCGGAGAAGGAATTTCATGTCGTAATTTTTCATGAAAAAATGGAAGTTCCCAGAATAACACAATCCTTTGTTTTACGTAAGCCTCAGCGTATCATCATCTATACAAAGGCGAAAATCAGTGCATCCGAACAGCAGATTCTTCCGTTTTCACGTATATTTTATGTGGAACGAAAACATCTCCAATCAGAGATGGAGAGAATTCTTCCTCATATGCAAAAGCTTCTCCGCAATCAGGATGAGTATTTGTTCTCTTATAACAATGTAAAG…	MLRIAILENEEAAKNIMFSLVQYLQEEDCCFYCFKKISQFAKAEAEKEFHVVIFHEKMEVPRITQSFVLRKPQRIIIYTKAKISASEQQILPFSRIFYVERKHLQSEMERILPHMQKLLRNQDEYLFSYNNVKVPLKISDIYYIEKEGKLLVYHTRRGEFRERKNMKDAYEIFKPYNFLWIHVSYLVNIMYIMKIENDMVMLPSLHLPISRSKKAEVLSAFHSLIE	COG3279	GO:0003677	-	0.003	VFG012195(gi:18310483) (virR) two-component response regulator [VirR/VirS two component system (CVF421)] [Clostridium perfringens str. 13]	-	-	-	-	-	-	-	-	-	-	-	-
LMAICMKE_00154	Prodigal:002006	CDS	159550	160167	+	gnl|X|LMAICMKE_1			hypothetical protein	A0A6B1S700	DNA-binding protein OS=Clostridium innocuum OX=1522 GN=GT649_20520 PE=4 SV=1	ATGAGAAAGAAGTCAATTATTCTTTTCATCTTATTACTTTGTATGGCTTTTGGTGTTGTTTGCTATGTAACGTGGATGAGAGGTATAGAAGAAGCTATTCATTTCATTAAGGAAGATAGCCCAAGAGAAATACTTTGGGGAGAGTCACTGGCCGAGAAAGATTTTGTAGAATTAGATTCTTCTGCCAAGGATGCGACTGTCCTGTTTCATTATGATGATTCCATTATCAATAAAGAACAGTTGCTTACGGTAACAGTTAGCTATAATGGGTATAAGACTAGCCGGGCTTTCAATTTGACAATTATTGACAGGGATCCTCCAATTATAAAATATACGGGACCAGTGAAAATAGAAAGTGATCCCAACGTTAGATTAAGTGATTACCTGAAGGTTTATGAT…	MRKKSIILFILLLCMAFGVVCYVTWMRGIEEAIHFIKEDSPREILWGESLAEKDFVELDSSAKDATVLFHYDDSIINKEQLLTVTVSYNGYKTSRAFNLTIIDRDPPIIKYTGPVKIESDPNVRLSDYLKVYDVRPYDKVEFDLQEKDGDKAYRYYEYTCDENNQTCSFDEDAVGVHTVHISAYDGHGNQAYKTIKIIVTSPAYH	-	-	-	1.3	VFG043589(gi:57652394) (sraP) LPXTG cell wall surface anchor family protein [gspB (AI413)] [Staphylococcus aureus subsp. aureus COL]	Loose	500	23.0978	OXA-89	28.81	3001625	protein homolog model	n/a	n/a	cephalosporin; penam	antibiotic inactivation	OXA beta-lactamase
LMAICMKE_00155	Prodigal:002006	CDS	161461	162171	+	gnl|X|LMAICMKE_1	2.1.1.-	rsmG	Ribosomal RNA small subunit methyltransferase G	A0A099I111	Ribosomal RNA small subunit methyltransferase G OS=Clostridium innocuum OX=1522 GN=rsmG PE=3 SV=1	ATGTCCAATATATTTCATAAAGAAGACTTTTCCAAGGTGCTTGCAAAGCACGGTATGATATTGCAGGAGCATCAGCTTCGGCAGTTTGAAGAGTACGCATCCATGTTGATCGAATGGAATCAGAAGATAAATCTAACCGCCATAACCGATCCGGATGAGATTTATGAAAAGCATTTTCTGGATTCCATATTGCCTTCCTTTGATATGTCGATACAGGGCAGCTTCTGTGATGTCGGGGCGGGGGCAGGTTTTCCGGGAATACCTTTAAAAATCATATATCCCGAGCTGGAGCTGACAATTGTGGAGACTCTGGGAAAAAGAATTACTTTTTTAAATGCATTATGCGATAAGCTGCAGCTCAAGGGCGTTACCTGTGTACATGAACGCGCTGAGGTCTAT…	MSNIFHKEDFSKVLAKHGMILQEHQLRQFEEYASMLIEWNQKINLTAITDPDEIYEKHFLDSILPSFDMSIQGSFCDVGAGAGFPGIPLKIIYPELELTIVETLGKRITFLNALCDKLQLKGVTCVHERAEVYAKDHRESFDIVSARAVANLPLLSELCIPLVKKQGSFLALKGANGDEEYALAEKAIRLLGCEMKQRDVHTLSDGSQRINFVFVKTRPTPKKYPRPFAQMKKNPL	COG0357	GO:0005737,GO:0006364,GO:0008649	-	5.6	VFG010284(gi:118467558) (mce4F) virulence factor mce family protein [Mce4 (CVF339)] [Mycobacterium smegmatis str. MC2 155]	Loose	400	23.483	ErmT	26.67	3000595	protein homolog model	n/a	n/a	macrolide antibiotic; lincosamide antibiotic; streptogramin antibiotic	antibiotic target alteration	Erm 23S ribosomal RNA methyltransferase
LMAICMKE_00156	Prodigal:002006	CDS	162183	162947	+	gnl|X|LMAICMKE_1		noc_1	Nucleoid occlusion protein	N9WMG0	ParB-like partition protein OS=[Clostridium] innocuum 2959 OX=999413 GN=HMPREF1094_01139 PE=3 SV=1	ATGAAAGATACAAGAATTGTGGATATTGATCTGGTCGAGCCGAATCCTTATCAGCCGCGTCTGGAATTTGATGATGAAGCGCTGATGGATCTGGCACAATCCATTCGTGAAAACGGGCTGATTCAGCCAATCACGGTTCGCGAGATGGATGGAAGATATCAGATAATTGCAGGTGAGCGAAGATTCCGTGCACTGAAGCTGAACGGTGCTGTTGATGTACCAGTTCTGATCATGGATGCCAATGAAGTGCAAATGGCGGAAATGGCACTGGTTGAAAATATCCAGAGAGAGAATTTGAGTGCGATTGAAGAAGCGAAATCCTATGTGGAGATCATGAAATATTCCGGACTGAATCAGAGTCAGCTGGCATTGCGTGTCGGCAAGAGTCAGTCGTCTATT…	MKDTRIVDIDLVEPNPYQPRLEFDDEALMDLAQSIRENGLIQPITVREMDGRYQIIAGERRFRALKLNGAVDVPVLIMDANEVQMAEMALVENIQRENLSAIEEAKSYVEIMKYSGLNQSQLALRVGKSQSSIANKIRLLNLDEDVQEAVSTKKISERHARALIGLDEEKQHDALEKIVKKGMTVAQTEKMLKEQAQPKKEKKKVMLKGISKNIKIAINTIHQAVSMVNRAGTAAEINEEEHEDEVIITIRIPK	COG1475,COG0466	-	-	0.002	VFG012635(gi:82524567) (virB) VirB [Mxi-Spa TTSA (type III secretion apparatus) (CVF462)] [Shigella dysenteriae Sd197]	-	-	-	-	-	-	-	-	-	-	-	-
LMAICMKE_00157	Prodigal:002006	CDS	162963	163745	+	gnl|X|LMAICMKE_1	3.6.-.-	soj	Sporulation initiation inhibitor protein Soj	N9WYK4	AAA_31 domain-containing protein OS=[Clostridium] innocuum 2959 OX=999413 GN=HMPREF1094_01140 PE=4 SV=1	ATGGGTAAAATCATAGCGGTATCCAACCAGAAGGGCGGCGTAGGTAAGACGACGACATCAATTAACCTTGCTGCAGGCTTGGGATACCTTGGCAATAAAGTGCTTCTGGTCGATTTTGACCCCCAGGGAAATGCCACTCAGGGTGTCGGTGCAGAGGTCGGTGAGGATAAGCTTTCTGTTTATAATCTGATTATGGAGGATTACAAGGTGGAGGATATCCGGAAGAAGCTGACATCTCCACCAATCGATATTGTTCCTGCAAGTATTGCACTGGCGGGAGCCGATTTGCAAATGGTAAAATTTGAAGTAGGAAAAGAAGAGCTGCTAAAGAATAAGCTGGAGCTGATCAAGGATGAATATGACTTTATCATCATTGACTGTCCGCCTTCTTTGGGACTG…	MGKIIAVSNQKGGVGKTTTSINLAAGLGYLGNKVLLVDFDPQGNATQGVGAEVGEDKLSVYNLIMEDYKVEDIRKKLTSPPIDIVPASIALAGADLQMVKFEVGKEELLKNKLELIKDEYDFIIIDCPPSLGLLNTNALTAADSVIIPVQCEYYALEGVTQLLLTIRLVQQLFNRNLMIEGVVLTMYDARTKLSVEVQQEVRQHFKDRVYKNYIPRNVKLSEAPSRGMSIFEYDVRCEGAKAYAGLSNEVVKMNKKAKAR	COG1192,COG0455,COG0489,COG2894,COG0003,COG1348,COG1149,COG3640,COG4963,COG0857	-	-	3.17e-41	VFG038725(gi:330828823) (B565_1123) CobQ/CobB/MinD/ParA family protein [Polar flagella (CVF786)] [Aeromonas veronii B565]	Loose	300	23.483	lnuD	28.57	3002838	protein homolog model	n/a	n/a	lincosamide antibiotic	antibiotic inactivation	lincosamide nucleotidyltransferase (LNU)
LMAICMKE_00158	Prodigal:002006	CDS	163758	164642	+	gnl|X|LMAICMKE_1		spo0J	Stage 0 sporulation protein J	A0A099I272	Chromosome partitioning protein ParB OS=Clostridium innocuum OX=1522 GN=ADH65_14785 PE=3 SV=1	ATGCCGAAAAAAGAGAATAGCGCAAGACTTGGAAAAGGATTGTCTGCCATTTTTGGTGAAGATGTCGGTAATGTGCTGGAGGATATTCAGCAGGGAAAGACTGAGGTTCATGAGGACTCCAAATTTGAGGTTGAGGTAAAGGATGTAAAACCGAATCCGTATCAGCCGCGAAAAAACTTTGATGATGACAAGATTCAGGAGCTGGCTGATTCCATTAAGCTGCATGGTGTTTTTACACCAATTCTGGTTAAGAAAGCCGTTAAGGGCTATGAACTGATTGCCGGAGAACGCCGATTGCGGGCCAGCAAGGTTGCCGGATTAAAAACCATCCCTGCTATTCTAATGGAATTTGATGATCAGCAGATGATGGAAATCGCACTGCTGGAAAATATTCAGCGT…	MPKKENSARLGKGLSAIFGEDVGNVLEDIQQGKTEVHEDSKFEVEVKDVKPNPYQPRKNFDDDKIQELADSIKLHGVFTPILVKKAVKGYELIAGERRLRASKVAGLKTIPAILMEFDDQQMMEIALLENIQREDLNAIEEAQGYEKLIKKLGYTQEELAKRIGKSREHVANMLRLLKLPKSVQQYVIDKQLSMGHVRALLGLKDASQIEDVAKKAIQLHLSVRAVETLVKNMNEPKSAPEKKQRDINLDKVQDRLQSRFQTRVRIDEKQITIRYDGNEDLNRLLEMLGGIEEE	COG1475	GO:0043565	-	0.73	VFG022803(gi:333989790) (narH) NarH [Nitrate reductase (CVF318)] [Mycobacterium sp. JDM601]	Loose	550	24.2534	vanYF	34.15	3002958	protein homolog model	n/a	n/a	glycopeptide antibiotic	antibiotic target alteration	vanY; glycopeptide resistance gene cluster
LMAICMKE_00159	Prodigal:002006	CDS	165069	165974	+	gnl|X|LMAICMKE_1	2.5.1.72	nadA	Quinolinate synthase A	A0A099I1T0	quinolinate synthase OS=Clostridium innocuum OX=1522 GN=nadA PE=4 SV=1	ATGACAAAACAGGAAGAAATTAAACAGCTGAAGCTTGAAAAGGATGCCGTATTGCTGGCACATTACTACGTACCTGCAGAGGTACAGGAGATTGCAGACTATGTAGGAGATTCCTTCTATCTGAGTAAGGTGGCGTCCAAACTGACGAATAAGGTGTTGGTTTTTTGCGGAGTTTCCTTCATGGGAGAGAGTGGAAAGCTATTAAATCCGGACAAAGCAGTGCTGATGCCGGATGCATCTGCTGACTGTCCGATGGCACATATGGTAACAAAAGCAGAGATTGATGACGTAAGGGCACGCTATGAGGACCTTGCAGTTGTATGCTATATCAACTCGACTGCTGAGATCAAATCATGGTCAGATGTATGCGTCACCTCAGCGAATGCAGTGCAGATTGTG…	MTKQEEIKQLKLEKDAVLLAHYYVPAEVQEIADYVGDSFYLSKVASKLTNKVLVFCGVSFMGESGKLLNPDKAVLMPDASADCPMAHMVTKAEIDDVRARYEDLAVVCYINSTAEIKSWSDVCVTSANAVQIVKKLPNQNILFIPDKNLGRYVAEQVPEKNVMLVKGYCPVHEEMKVKEIQELKQLHPLAEVLAHPECNASVLSIADYIGSTTGILKQAAASNAKEFIIATEIGVRYELEKQNPKKTFYFPKTEPVCMDMKKITLDGILHVLRTGENGAAVASNIAEPSKATLNRMLELAA	COG0379	GO:0008987,GO:0009435,GO:0051539	ko00760,ko01100,map00760,map01100	2.9	VFG041152(gi:206558753) (tssH/clpV/bscF) putative type VI secretion system protein TssH [T6SS (SS193)] [Burkholderia cenocepacia J2315]	Loose	500	24.6386	CTX-M-62	36.11	3001923	protein homolog model	n/a	n/a	cephalosporin	antibiotic inactivation	CTX-M beta-lactamase
LMAICMKE_00160	Prodigal:002006	CDS	165996	167213	+	gnl|X|LMAICMKE_1	1.4.3.16	nadB	L-aspartate oxidase	A0A175AA82	L-aspartate oxidase OS=Clostridium innocuum OX=1522 GN=ADH65_14775 PE=3 SV=1	ATGCAATCAGATATGTATTATGATGCCGTCATTGCAGGGTGTGGAGTTGCTGGTCTTTATACAGCTTTAAATCTGCCGGATACCATGCGAATACTGATGGTGTGTAAGGGGGATATGGAGGAATGTGATTCCATGCTGGCACAGGGGGGAATCTGTGTGCTTCCTGATGAAGAAGATTATACTTCCTATTTTGAAGATACCATGCGTGCAGGCCATTATGAAAATAACAGAGAGAGTGTTGACATCATGATTCGGCAGAGTAGACCAATTATAGAAGAACTGCTTCGGCTGGGTGTCCGCTTTGAACAAAATGAGGATGGAAGTTTGCGATATGCCCGTGAGGGAGGACATTCCCGTGCGAGAATCTGCTTTCATAAGGATATTACTGGAAAAGAAATA…	MQSDMYYDAVIAGCGVAGLYTALNLPDTMRILMVCKGDMEECDSMLAQGGICVLPDEEDYTSYFEDTMRAGHYENNRESVDIMIRQSRPIIEELLRLGVRFEQNEDGSLRYAREGGHSRARICFHKDITGKEITTALQKHVRSCSNITVMEHARMCDLLVEHGVCKGIALETKEQQVVHVHAEDTVLATGGIGGLYEHSTNYPSLTGDALRICKKHGIQLDHLDYVQIHPTSLYSRKKGRSFLISESARGDGAILLNKKGERFVNELLPRDVVSQAIFEEMKKDGTEHVWLSFQNVPKETIQSHFPNIQEACRKEGYDITKESIPVVPAQHYFMGGIHVGSHSETTMQHLYAVGETSCNGVHGKNRLASNSLLESLVFAKRAADNITVCRKGKKAYESN…	COG0029,COG1053	-	ko00250,ko00760,ko01100,map00250,map00760,map01100	4.5	VFG038588(gi:330831362) (mshG) GspF family protein [Mannose-sensitive hemagglutinin (Msh) pilus, type IV pili (CVF785)] [Aeromonas veronii B565]	Loose	910	24.6386	mtrE	22.22	3000812	protein homolog model	n/a	n/a	macrolide antibiotic; penam	antibiotic efflux	resistance-nodulation-cell division (RND) antibiotic efflux pump
LMAICMKE_00161	Prodigal:002006	CDS	167182	168039	+	gnl|X|LMAICMKE_1	2.4.2.19	nadC	putative nicotinate-nucleotide pyrophosphorylase [carboxylating]	A0A099I463	nicotinate-nucleotide diphosphorylase (carboxylating) OS=Clostridium innocuum OX=1522 GN=nadC PE=3 SV=1	ATGAATCCAATTACGATGCAGCTTGTTGCTGATAAATATATCCGTCTTGCTTTAGAGGAGGACATTAACGGTGAGGATGTAACAACCTGCTCCGTTATGCCTGATTATAAGGAAGGAGAGGTTCAGCTTATTTGCAAGGAAGACGGCATCATTGCCGGTCTTCAGATTTTCGAGCGTGTATTTACGCTGCTTGATCCGCAAACACAGGTTGATTTCCTTGTTAAAGATGGAGATAAGGTCACAAACGGTCAGCTGATGGGGAAGGTGCACGGGGATATTCGTGTTCTGTTATCGGGTGAGCGGACTGCGTTGAATTATTTACAGAGAATGAGTGGAATTGCCACATATACCAGAAACGTAGCGGATATGCTGGAAGGCTCTAAAACCTGTCTGGTAGAC…	MNPITMQLVADKYIRLALEEDINGEDVTTCSVMPDYKEGEVQLICKEDGIIAGLQIFERVFTLLDPQTQVDFLVKDGDKVTNGQLMGKVHGDIRVLLSGERTALNYLQRMSGIATYTRNVADMLEGSKTCLVDTRKTTPCMRVFEKYAVLVGGGKNHRYNLSDGVLLKDNHIDAAGGVKQAIEAARRHAPFVRKIEVETENLDMVKEAVEAGADIIMLDNMTPAQMKEAVQLIDGRAETECSGNITKENIELMKDLGVNYVSSGALTHSAPILDISLKHLSVLGE	COG0157	GO:0004514,GO:0009435,GO:0016763	ko00760,ko01100,map00760,map01100	0.76	VFG044336(gb|YP_002920268) (iroC) ABC transporter [Sal (VF0563)] [Klebsiella pneumoniae subsp. pneumoniae NTUH-K2044]	Loose	1200	23.8682	tetW	22.06	3000194	protein homolog model	n/a	n/a	tetracycline antibiotic	antibiotic target protection	tetracycline-resistant ribosomal protection protein
LMAICMKE_00162	Prodigal:002006	CDS	168052	168642	+	gnl|X|LMAICMKE_1		niaR	putative transcription repressor NiaR	N9WYK8	Transcription repressor NadR OS=[Clostridium] innocuum 2959 OX=999413 GN=HMPREF1094_01145 PE=4 SV=1	ATGGATAAGAAAGTAGCAGACAGCCCTATGGCTACAGCTTTGACAGGCTCTCAGCGCAGAAAACGTATTCTGACCATGATGAGGCAGTCTTCCCGTCCACTCTCCGGCGGTGCACTGGGAAGAGATACCGGTGTCAGCCGTCAGGTTGTGGTACAGGATATTGCTCTGCTGCGTACGGAGGGATATCCGATCATTGCCACTGCACGGGGCTATATATTGAATGAAACAAAAAAAGCAGTTCGCCTGTTTAAGGTCTGTCACACAACAGAGCAGATCAGTGAAGAGCTGGAAACGATTGTTGATCTTGGAGGAAGCGTGGAGGATGTGATGGTGAATCACAGAGCCTATGGAAAAATGTCGGCGCCTCTGCGTATCCGAAACCGCCGGGATGTGGCAGTT…	MDKKVADSPMATALTGSQRRKRILTMMRQSSRPLSGGALGRDTGVSRQVVVQDIALLRTEGYPIIATARGYILNETKKAVRLFKVCHTTEQISEELETIVDLGGSVEDVMVNHRAYGKMSAPLRIRNRRDVAVLLENLKTGKSTPLMNVTAGYHFHHVTADSQEILDEIEEHLRQKHLLAEFLPYELEEESIPDIK	COG1827,COG1654	GO:0036094	-	0.035	VFG005021(gi:73661373) (SSP0064) putative glycosyltransferase [Capsule (CVF110)] [Staphylococcus saprophyticus subsp. saprophyticus ATCC 15305]	-	-	-	-	-	-	-	-	-	-	-	-
LMAICMKE_00163	Prodigal:002006	CDS	168702	169226	-	gnl|X|LMAICMKE_1			hypothetical protein	N9VEA4	Catalase OS=[Clostridium] innocuum 2959 OX=999413 GN=HMPREF1094_01146 PE=4 SV=1	ATGAATAAGCTGTGGGGACATTTTAAAACAATAACTGCACACAAGCTTGCGGTCACAAAGCTGTGTTTTCGCTGTGGTTTATATAAACAGGGACTTCTGCATGATCTATCCAAATACACTCCTGTTGAATTTTGTGCAGGTGTCAAGTATTTCCAGGGAAATCGCAGTCCCATTGATTATGAAAAGGAAGTAAAAGGCTATTCCTTAGGCTGGCTGCATCATAAAGGCCGCAACAAGCATCACTGGGAATACTGGCTGGATAATGCCGTAGGCGGTATCCGTCCGGTGAAAATGCCGCTTCATTATATTGTGGAAATGTACTGCGACCGGACAGCCGCTTCCCGCATCTATATGAAGGAAAATTATCATGACGGAAGTGCGTACGAATACTTCATGAAC…	MNKLWGHFKTITAHKLAVTKLCFRCGLYKQGLLHDLSKYTPVEFCAGVKYFQGNRSPIDYEKEVKGYSLGWLHHKGRNKHHWEYWLDNAVGGIRPVKMPLHYIVEMYCDRTAASRIYMKENYHDGSAYEYFMNGYDNVIMHEETKAMLKMILEYQRDHGTDATVDFIRKEILKN	-	-	-	0.035	VFG007273(gi:147671724) (hutR) heme receptor HutR [Heme receptors (CVF278)] [Vibrio cholerae O395]	Loose	1200	23.0978	tet32	29.03	3000196	protein homolog model	n/a	n/a	tetracycline antibiotic	antibiotic target protection	tetracycline-resistant ribosomal protection protein
LMAICMKE_00164	Prodigal:002006	CDS	169669	170118	-	gnl|X|LMAICMKE_1			hypothetical protein	A0A175A2C0	GNAT family N-acetyltransferase OS=Clostridium innocuum OX=1522 GN=GT649_20570 PE=4 SV=1	ATGATGAATATACGCTACAAAAGAATGGAGAGTCCGCATTTAGATGCAGTGGTAAAGCTGTACATAGACTATTATAATACCTATGAAGGAGGCTGCTGGACTTATGATAAAGCATACAAAAGACTCCATCAGCTCATGACGATAGAGGATGCGCTGTGTTTTATACAGATGGCTGATCATGCTATCAGCGGATTCGTCATGGGATATTTCAAAGAATTTGATGATTTGACCGGATATTATCTGGAAGAAATCGTGATTGCCAGACAATTTCAAGGAACACATCTTGGCACGCATTTTCTAAATGAAATGGAGAAAACCGTAAAAGAGAACGGTGCTTCCTTCATCGAGCTGCTCAGCGTAAATGATGAGATGCACTCGTATTTTTATACGAAAAACGGA…	MMNIRYKRMESPHLDAVVKLYIDYYNTYEGGCWTYDKAYKRLHQLMTIEDALCFIQMADHAISGFVMGYFKEFDDLTGYYLEEIVIARQFQGTHLGTHFLNEMEKTVKENGASFIELLSVNDEMHSYFYTKNGYRNAENMIFKCKHFTQ	COG0456	GO:0008080	-	3.6	VFG003517(gi:123443725) (ysaT) putative type III secretion apparatus protein [Ysa T3SS (SS018)] [Yersinia enterocolitica subsp. enterocolitica 8081]	Loose	275	24.2534	AAC(6')-Ij	18.84	3002557	protein homolog model	n/a	n/a	aminoglycoside antibiotic	antibiotic inactivation	AAC(6')
LMAICMKE_00165	Prodigal:002006	CDS	170511	171227	+	gnl|X|LMAICMKE_1		gmuR	HTH-type transcriptional regulator GmuR	A0A175A2L1	UTRA domain-containing protein OS=Clostridium innocuum OX=1522 GN=GT649_20575 PE=4 SV=1	ATGATACCGAAATATATGCAGGTATATACAGAGATAAAGGATGCGATTCAGAAGGGAAGCTATAGCGCAAACGAAATGCTGCCAAGCGGAGAGGAATTCGCAAAGCAGTATGCATGCAGTGTGCTAACGGTTAAAAAGGCGCTGGATCGTCTTGTCAGTGAGGGTGTGATTGTAAGAAAAAGAGGTCTGGGAAGCTTCGTAAAGAAATGCAGAACAGGTCCGGACAGAATGCAGGGGGTAGCTGTTATCGGGCGGGATCTGATTCGTGAGGAGGTTACCTCTGTTGTTGAAAAGTTTGAAGTAGCGGCATGCACGACAGAGCTGGCGGATAAAATGAATATACAAGCCGGAGAGTTTGTGTATGAGATAGAGCGCATTCGCTTGTATAAGCAGGAGCCA…	MIPKYMQVYTEIKDAIQKGSYSANEMLPSGEEFAKQYACSVLTVKKALDRLVSEGVIVRKRGLGSFVKKCRTGPDRMQGVAVIGRDLIREEVTSVVEKFEVAACTTELADKMNIQAGEFVYEIERIRLYKQEPRVVEYTWMPLQIIPGLQRRDVETSIYAYIEKQLHKHIQGAHLSFQAVRPQALEKKYFHMNDNDFVCQVEELAYLDTSEIFEYSVARHLPQYFHFETNVIKELYDN	COG2188,COG1725,COG1167,COG2186,COG1802	GO:0003677,GO:0006355,GO:0003700,GO:0006355	-	3.3	VFG010724(gi:54295001) (sdeC/laiC) SdeC protein, substrate of the Dot/Icm system [Type IVB secretion effectors (CVF352)] [Legionella pneumophila str. Lens]	Loose	275	24.2534	AAC(6')-It	35.29	3002564	protein homolog model	n/a	n/a	aminoglycoside antibiotic	antibiotic inactivation	AAC(6')
LMAICMKE_00166	Prodigal:002006	CDS	171272	172723	+	gnl|X|LMAICMKE_1	3.2.1.86	bglC_2	Aryl-phospho-beta-D-glucosidase BglC	A0A175A277	Family 1 glycosylhydrolase OS=Clostridium innocuum OX=1522 GN=ADH65_14745 PE=3 SV=1	ATGTATTTTGAAAAAACAGCAGGATTTCCAGATGATTTCTTATGGGGCAGTGCATCCGCTGCCTACCAGATTGAAGGCGCGGATCGTGAAGACGGCAAGGGCATTTCAAACTGGGATGAGTTTGTGAAGATACCCGGGAAAACCTTTAAAGGCACTACTGGTGCAGTCGCAGTCGATTTTTATCATCATTATAAAGAAGATATTGCACGAATGGCTGAAATGGGATTAAAGACCTATCGGTTTTCTATTGCGTGGACAAGAATATATCCCCAGGGAAATGGAAAAGTAAATGAAGCAGGTTTGGCTTTTTACGATAATGTTATCAATGAATGCTTAAAATATGGAATTGAGCCTATGGTTACCATCTATCACTGGGACATGCCGCAGGCGCTGGAAGAG…	MYFEKTAGFPDDFLWGSASAAYQIEGADREDGKGISNWDEFVKIPGKTFKGTTGAVAVDFYHHYKEDIARMAEMGLKTYRFSIAWTRIYPQGNGKVNEAGLAFYDNVINECLKYGIEPMVTIYHWDMPQALEEAYHGWENPQIIEDFVTYAVTLFERYGDRVKYWITMNEQNIFTSMGWMEGLHPPGKTDQLKLFYQVNHHANVAHARSVLELKKRFPHAMVGASFAFSPCYAIDCRPENAMAKEDFDDLRNYWWLDIYGYGRYPKSAMKYLRSIDCAPDITEDEMRDIRQAASLIDFMGVNYYQTAVAEYNDIHGVGANHEVNTTGEKGTAKISGVPGLYKNPANPYLKTTDWDWTIDPMGIRMCCRTITSRYDLPIIISENGLGAFDKLEEDKTIHD…	COG2723	GO:0004553,GO:0005975	ko00010,ko00500,map00010,map00500	1.4	VFG012036(gb|NP_282483) (pseE/maf5) motility accessory factor PseE [Pse5Ac7Ac, Pse5Ac7Am, Pse8OAc, Pse5Am7AcGlnAc (AI151)] [Campylobacter jejuni subsp. jejuni NCTC 11168]	Loose	500	25.7942	NDM-14	32.14	3003183	protein homolog model	n/a	n/a	carbapenem; cephalosporin; cephamycin; penam	antibiotic inactivation	NDM beta-lactamase
LMAICMKE_00167	Prodigal:002006	CDS	173307	173948	-	gnl|X|LMAICMKE_1		kdgA_1	KHG/KDPG aldolase	N9VEB0	2-dehydro-3-deoxyphosphogluconate aldolase/4-hydroxy-2-oxoglutarate aldolase OS=[Clostridium] innocuum 2959 OX=999413 GN=HMPREF1094_01151 PE=3 SV=1	ATGAATATGAAAAAAATGAACGTCACAAACCGTATGTATGAGGCAGGTGCACTTGCAATCGTTCGTGCGGAAACACTGGATCGCGCATGTGAAATAGCCGAGGGCTGCATGAAGGGCGGCGTACCTGTCATGGAAATGAGCTATACGTTAAATAACGCCGGAGATATCATACAGGGTCTTTCTGAAAAATATGGAGATGCACTCTGCGTAGGTGCCGGAACAGTTCTGGACGCAGAAACAGCACGACACGCAATCCTGCATGGTGCTGCTTTTATCATTGCCCCGAACTATAATGAAGAGGTCGCAAAAATGTGCAATCGCTACCAGATTCCCTATGCACCGGGATGTACCACCATTACCGAATGTGTTGATGCGCTAAGCAGCGGAGCGGCATTCGTC…	MNMKKMNVTNRMYEAGALAIVRAETLDRACEIAEGCMKGGVPVMEMSYTLNNAGDIIQGLSEKYGDALCVGAGTVLDAETARHAILHGAAFIIAPNYNEEVAKMCNRYQIPYAPGCTTITECVDALSSGAAFVKAFPISDFYGPKLVKVFKTPIPDMPILASGGINLDNLTTWLENGVDVCGFGGLLTKGSSEDIAANAAKIHEIITSFRCSK	COG0800	GO:0008152,GO:0016829	-	3.9	VFG029688(gi:148659864) (mps1) peptide synthetase [GPL locus (CVF650)] [Mycobacterium tuberculosis H37Ra]	Loose	500	23.8682	apmA	27.4	3003918	protein homolog model	n/a	n/a	aminoglycoside antibiotic	antibiotic inactivation	amp acetyltransferase
LMAICMKE_00168	Prodigal:002006	CDS	174293	174775	+	gnl|X|LMAICMKE_1	2.7.1.206	sorB_1	PTS system sorbose-specific EIIB component	A0A099I260	PTS mannose/fructose/sorbose transporter subunit IIB OS=Clostridium innocuum OX=1522 GN=ADH65_14730 PE=4 SV=1	ATGAGTATTGAATTGACTAGAGTAGATTTCAGACTGATTCACGGTCAGGTTATTACCAGATGGCTGACACAGTGCCAGATCAATGAAATCGTAACAATCGACACTGCCCTGAGCAAGGATGCTTTCATGCAGGAAGTATTCAAAATGGCAGCTCCAAAGGGTGTAAAAATCACAATTGTAAATGTAGAGGATGCGGTAAAGCGCCAGCAGGAGGGTGCCTTCGATAAGAACCGCGTTATGGTTCTGTTCAAGGGTGTGGCAGAACTGAATGCCGCAGTACAGGCAGGCTTGAAGCTGGAAAAGGTACAGATCGGCGGTCTTGGCGGAGGGCCGGGTCGTAAGGCTGTCAACAACGCAATCACACTGGACAGAGCAGATGCGGATACTCTGCTTGAACTG…	MSIELTRVDFRLIHGQVITRWLTQCQINEIVTIDTALSKDAFMQEVFKMAAPKGVKITIVNVEDAVKRQQEGAFDKNRVMVLFKGVAELNAAVQAGLKLEKVQIGGLGGGPGRKAVNNAITLDRADADTLLELEKMGIEIYFQTTPDYPSETLQKAVAKL	COG3444	GO:0005737,GO:0008982,GO:0009401	-	0.34	VFG040863(gb|YP_067021) (sca2) cell surface antigen Sca2 [Sca2 (VF0495)] [Rickettsia typhi str. Wilmington]	Loose	400	23.483	mfpA	31.82	3003035	protein homolog model	n/a	n/a	fluoroquinolone antibiotic	antibiotic target protection	quinolone resistance protein (qnr)
LMAICMKE_00169	Prodigal:002006	CDS	174791	175537	+	gnl|X|LMAICMKE_1		sorA_1	PTS system sorbose-specific EIIC component	N9WZ48	PTS sugar transporter subunit IIC OS=[Clostridium] innocuum 2959 OX=999413 GN=HMPREF1094_01153 PE=4 SV=1	ATGGTAATTCAAGCAATCTTAGTCGGTATACTGTACTGGCTATCCATGGGACGCGCGAGCTATTTTATCTCGTTTGCATTCCGTAAGCCGGTCGTACTTGGCGTATTTATCGGTCTTGTATATGGGGATGTACAGACCGGTCTGCTGTATGGTGCAACCATTCAGCTGATGTATATGGGAGGTATCGAAGCCGGCGGAAATATTCCAAGTGATCAGGGACTGGCAACATGTATCGCAATCCCTGCCGCTATCGCAAATAATCTGGATCCGGCTGCTGCCGTGGCTCTGGCTGTTCCATTCGGGGTACTTGGCGTTTTAATCAATAATGTGCGTCGTACCATCAACTCTTTCTATAACACGAAGGCTGATAAATTCGTAGAGGACAAGCAGTATGACAAG…	MVIQAILVGILYWLSMGRASYFISFAFRKPVVLGVFIGLVYGDVQTGLLYGATIQLMYMGGIEAGGNIPSDQGLATCIAIPAAIANNLDPAAAVALAVPFGVLGVLINNVRRTINSFYNTKADKFVEDKQYDKLSIFSFVLPWLTNGVLYFTPVFIATLFGSSVVQAFINVIPEWAMNGLTNAGNMLPGLGFALTLVVMGKKKYLPFFVLGFFLYSVMGFSMLTGAVIALCLALIVSLFKQNDEEEVA	COG3715	GO:0009401,GO:0016021	-	2.7	VFG016787(gi:49473904) (hbpA/pap31) Hemin binding protein a [Heme binding proteins (CVF606)] [Bartonella quintana str. Toulouse]	Loose	1080	24.2534	rosB	34.15	3003049	protein homolog model	n/a	n/a	peptide antibiotic	antibiotic efflux	major facilitator superfamily (MFS) antibiotic efflux pump
LMAICMKE_00170	Prodigal:002006	CDS	175534	176385	+	gnl|X|LMAICMKE_1		manZ_1	PTS system mannose-specific EIID component	N9WMH1	PTS system mannose/fructose/sorbose family transporter subunit IID OS=[Clostridium] innocuum 2959 OX=999413 GN=HMPREF1094_01154 PE=4 SV=1	ATGAGTGAAGCAGTAAACAGTGTAGCCGCTGAAGAAAAGAAAACAATCGTAACAAAAAAAGACCTGTTAAAGGCATGGTGGAAATGGACACTTGCAGTCGAGGTTCCGGTAAGCTTTGACCGTATGCAGGCACTTGCCTTCGGATATTCCATGAACAAGGTATTGCGTAAGCTGTACAAGGATGACCCGGAAGAGCTGCAGGCAGCAATGCGTCGTCATACATCCATGTTCAATACAAACTGTGACTGGGGAAGTATCATTCACGGTATTACGATTTCACTGGAGGAACAGCGTGCGCTTGGCCATGATGATATTTCTCCGGAGGTTATTCAATCCTTAAAGCTCGGTCTGATGGGACCACTTGCCGGTATCGGTGACAGTGTGGATCAGGGAATTGTT…	MSEAVNSVAAEEKKTIVTKKDLLKAWWKWTLAVEVPVSFDRMQALAFGYSMNKVLRKLYKDDPEELQAAMRRHTSMFNTNCDWGSIIHGITISLEEQRALGHDDISPEVIQSLKLGLMGPLAGIGDSVDQGIVATIPLAIFVPMALEGSVIAAFIPGLIYIAWSFGWSWFLFNKGYSLGKNSVLEILHSGAIKKVIDIASIVGLFMIGCLSASYIKVQTIVEFASDTSTVKLQEIIDGILPNMLPFIVVMGMYLYITKRGPKYIRLMIYTMIIAIVLTFFHII	COG3716	GO:0009401,GO:0016021	-	2.9	VFG031251(gi:119866236) (mmpL3) RND superfamily drug efflux protein [Heme uptake (CVF668)] [Mycobacterium sp. KMS]	Loose	1900	23.8682	MexK	23.02	3003693	protein homolog model	n/a	n/a	macrolide antibiotic; tetracycline antibiotic; triclosan	antibiotic efflux	resistance-nodulation-cell division (RND) antibiotic efflux pump
LMAICMKE_00171	Prodigal:002006	CDS	176465	177397	+	gnl|X|LMAICMKE_1			Hydroxypyruvate reductase	A0A223MQ03	3-phosphoglycerate dehydrogenase OS=Clostridium innocuum OX=1522 GN=ADH65_14715 PE=3 SV=1	ATGAAGGTACTGATAACCCCGAGAGGGTTTGCGAATTACGGTCTGGATCAGGTGGAGCGAATGAAGTCCAAGGGTCTGGAGGTACATTACAATGCCACGGGTAAGGCATATACACATGAGGAGTTTAAAGCACTGTCGAAGGATGCCGATGCCATTATCGTCGGTGTGGATAAAATGGACAGAGAAATGATGGAGGGCTGTCCGAATCTGAAGGCGGTCTGCAAGTTCGGTGTCGGAACGGATAATATCGATCTGGATTATGCAAAAGAGCGTAATATCCATGTCGGACGCTGTGTGGGAAGCAATTCCCGCTCTGTTGCCGAGCATGTACTGTCCATGATGTTTATGGAAGCAAAGAATCTGTATACGAGTGTAAGGGATGTGAAGCAGCATGGCTGG…	MKVLITPRGFANYGLDQVERMKSKGLEVHYNATGKAYTHEEFKALSKDADAIIVGVDKMDREMMEGCPNLKAVCKFGVGTDNIDLDYAKERNIHVGRCVGSNSRSVAEHVLSMMFMEAKNLYTSVRDVKQHGWNKPTGREIYGKKLGIIGFGMIGKYLAEYAYGCGMEVYAYDAFAIAEETARQYHAQISTLEDILTDCDYISLHVPLLESTRNMISTEEFKKMKKDACLLNAARGGIVNEEALYEALKKKEIRSACFDVYSSEPPREDDKLLTLDNFLLTPHTAARSMESEQRTCAMSTDIILEQLIGN	COG0111,COG1052	GO:0008152,GO:0016616,GO:0051287,GO:0055114,GO:0051287,GO:0055114	-	0.61	VFG039376(gb|NP_819802) (ankG) Coxiella Dot/Icm type IVB secretion system translocated effector, ankyrin repeat-containing protein AnkG, anti-apoptotic effector [Dot/Icm (SS051)] [Coxiella burnetii RSA 493]	Loose	500	25.409	OXA-421	35.71	3003117	protein homolog model	n/a	n/a	cephalosporin; penam	antibiotic inactivation	OXA beta-lactamase
LMAICMKE_00172	Prodigal:002006	CDS	177406	178008	+	gnl|X|LMAICMKE_1	5.3.1.13	kdsD_1	Arabinose 5-phosphate isomerase KdsD	N9VEB4	SIS domain-containing protein OS=[Clostridium] innocuum 2959 OX=999413 GN=HMPREF1094_01156 PE=4 SV=1	ATGATAGAATGTGTAAAAGAATATCTGAGCAATATTGCATCGGAACTAGGGAAAAATATAGAAGATATGGATATGGAAAGCATTGAACGAGCAGCCCATATCATAATGGAAAGTGAAAAGCAGGGAGGACGGATCCATGTCACGGGAATCGGAAAGCCGGGGCATGTGGCAGGCTATATCGCATCCCTGCTGTCTTCCACAGGAACGAGTGCCTATGAGCTGCATGGAACAGAGGCCGTTCACGGATCCAGCGGTCAGGTGAAAAAAGGAGATGTGGTGATTGCCATATCCAACAGCGGAGAAACGATGGAGCTGGAGGCAACCGTACAGACACTTATAGCAAACGGAGCACACATCATCAGCTGTACGGGAAATCCGCAATCGACGCTGGCAAAGCAG…	MIECVKEYLSNIASELGKNIEDMDMESIERAAHIIMESEKQGGRIHVTGIGKPGHVAGYIASLLSSTGTSAYELHGTEAVHGSSGQVKKGDVVIAISNSGETMELEATVQTLIANGAHIISCTGNPQSTLAKQSEVCLVAHVDEEGDALNKPPRASILSEILILQCLSVVLQEAKKLDLNQYVKWHPGGSLGKSIKELQK	COG0794,COG1737,COG2222,COG0279,COG0449,COG2103,COG4821,COG1494	GO:0097367,GO:1901135	-	6.51e-30	VFG017759(gi:153951764) (kpsF) arabinose-5-phosphate isomerase [Capsule biosynthesis and transport (CVF393)] [Campylobacter jejuni subsp. doylei 269.97]	Loose	470	23.0978	gadW	44	3003838	protein homolog model	n/a	n/a	macrolide antibiotic; fluoroquinolone antibiotic; penam	antibiotic efflux	resistance-nodulation-cell division (RND) antibiotic efflux pump
LMAICMKE_00173	Prodigal:002006	CDS	178021	178434	+	gnl|X|LMAICMKE_1	2.7.1.191	manX_1	PTS system mannose-specific EIIAB component	N9VDP1	PTS EIIA type-4 domain-containing protein OS=[Clostridium] innocuum 2959 OX=999413 GN=HMPREF1094_01157 PE=4 SV=1	ATGGAAAAATTTAATATTGTAATCGGAACACATGGAAGATTCGGAGAGGAGCTTGTAAACTCTGCGAGAATGATTGCAGGAGCATTGGAAAATGTACAATGCTGTTCTCTGCTTCCGGAATATTCCTTTGAGGACTACATGAAGCTTGCGGACGAAACCATGTGCACCAAGGAAGGCTTTACCATTGTCCTTGTGGATCTGTATGGCGGAACTCCATGCAATGTATTTACCGTCATGAGCAGAAAGTATCACTACCCCGTGCTTACCGGACTGAACCTTCCAATGCTGATCGATCTGTATCTGAAACTTTCCAATATGGATGAAGCGGATCTGGATGAGGAAGCACTGCTGAGGGAAACGATGGAAACTCTGCAAACCAGCTGTGTTCATACGAATACA…	MEKFNIVIGTHGRFGEELVNSARMIAGALENVQCCSLLPEYSFEDYMKLADETMCTKEGFTIVLVDLYGGTPCNVFTVMSRKYHYPVLTGLNLPMLIDLYLKLSNMDEADLDEEALLRETMETLQTSCVHTNTQLES	COG2893	GO:0009401,GO:0016021	-	-	-	Loose	2100	23.0978	adeG	57.14	3000778	protein homolog model	n/a	n/a	fluoroquinolone antibiotic; tetracycline antibiotic	antibiotic efflux	resistance-nodulation-cell division (RND) antibiotic efflux pump
LMAICMKE_00174	Prodigal:002006	CDS	178598	179683	+	gnl|X|LMAICMKE_1			hypothetical protein	N9WZ51	HTH_30 domain-containing protein OS=[Clostridium] innocuum 2959 OX=999413 GN=HMPREF1094_01158 PE=4 SV=1	ATGCTGATAGGTGAAGTTTTTGAGGAGTTTATAAATGTCGTTCAGGAAAACAATCGCTATACGATTGGGCTTGTGAATGATAATATGACAGTGACATTATGCAGTAATAAAGCGGAAATCGGACGGCAGATTGATGTAAACCGTCCGGATAAGCACAATGCATTTTTTGAAGTACGTGTAAAGGGACAGGATTTCGGCTTCCTGTGGGTGAGTGGCAATGATGAAAATCTGCCGATGATCAGTAAGCTTTTGAATGAATCCCTTACCGTACGGTTGATGTATGAAATCAATCAGAAAACCTTAAACCAGAAGGTCACTAAGGATGACGAGCTGGTGAAGTATATACTGAATACGGAAAACTTTGATATGAATCATGTGTTAAGCCTTCTGGATGAACTG…	MLIGEVFEEFINVVQENNRYTIGLVNDNMTVTLCSNKAEIGRQIDVNRPDKHNAFFEVRVKGQDFGFLWVSGNDENLPMISKLLNESLTVRLMYEINQKTLNQKVTKDDELVKYILNTENFDMNHVLSLLDELEIDKNKPRVAIYVVHNEGFNTKDVMRLKMKPDSKEIIYSLLNSKCLLIFKDLPETCQSSTDFKPFIRDYIRSLREWEMTDCYYFVGSIQKKLRQYAISYQNCLWLKNHVTYEKDVPVFFSDYLYDYFLSKVAVDDIRDVFDYYRECGKGVDIEEMVDICDKLFVNDFNLTQAADDLFLHKNTLIYKLKKYEEVFQIDVRGSFQGKVLLMLISYALREYQKRVQVGDEA	COG2508,COG3835	-	-	1.8	VFG007501(gi:59712463) (flrA) FlrA; sigma-54-dependent transcriptional activator [Flagella (CVF281)] [Vibrio fischeri ES114]	Loose	750	26.1794	mefC	27.27	3003745	protein homolog model	n/a	n/a	macrolide antibiotic	antibiotic efflux	major facilitator superfamily (MFS) antibiotic efflux pump
LMAICMKE_00175	Prodigal:002006	CDS	179680	180147	+	gnl|X|LMAICMKE_1	2.7.1.191	manX_2	PTS system mannose-specific EIIAB component	N9WMH5	PTS EIIB type-4 domain-containing protein OS=[Clostridium] innocuum 2959 OX=999413 GN=HMPREF1094_01159 PE=4 SV=1	ATGAGTACAAAAATCAAACTTGCACGGATAGACAAACGATTACTGCATGCGACAGTTGCTTTGAACTGGAATCAGTTTATCGATGCAGACAATGTACTGATTGTTGATCCGGATTATGTGAATGATCCATTTATTGCTGATGTAATGCAGCTTTGTCTTCCCAAGACCATGAAGGTTAAAATTTTCTCCATAGAACAATTTCTTGAATATATCAATGAAGGACGCAATATTAAGGCAATGGTTATTTTTCCTAATTTAAGTGTTGCCTGTGATGCAGTGAAAGCGGGTTTCCGTACGAAGGAAATTCAAATGCCGTATCCGGCAAGCCGTATGATGATCAAAAGCCTCTCGGATTATTTCAGTGAAGAAGATATTGAAAAGATCCGTTATATCCAGAGT…	MSTKIKLARIDKRLLHATVALNWNQFIDADNVLIVDPDYVNDPFIADVMQLCLPKTMKVKIFSIEQFLEYINEGRNIKAMVIFPNLSVACDAVKAGFRTKEIQMPYPASRMMIKSLSDYFSEEDIEKIRYIQSQGIRMFFQTAPFDNKDYSIFKK	COG3444	GO:0005737,GO:0008982,GO:0009401	-	1.2	VFG041560(gi:283786621) (escF) T3SS structural protein EscF [T3SS (SS022)] [Citrobacter rodentium ICC168]	Loose	400	22.7126	ErmQ	30	3000593	protein homolog model	n/a	n/a	macrolide antibiotic; lincosamide antibiotic; streptogramin antibiotic	antibiotic target alteration	Erm 23S ribosomal RNA methyltransferase
LMAICMKE_00176	Prodigal:002006	CDS	180168	181055	+	gnl|X|LMAICMKE_1	4.1.2.28	yjhH_1	putative 2-dehydro-3-deoxy-D-pentonate aldolase YjhH	A0A223MQQ3	4-hydroxy-tetrahydrodipicolinate synthase OS=Clostridium innocuum OX=1522 GN=dapA PE=3 SV=1	ATGTTTGACGGTATTATAACACCAATCGTAACACCGTTTCATCGTGATGAGGAACAGAGTATCAACTATGAAGCGACAAAGCAGCTGATCGATCATTTGATCGCAAAGGGCGTTAAGGGAATCTTCATCCTTGGAAGCAATGGAGAGTTTCATGTGATCGATGAAGCGGAAAAAATAGAATTTGCCGAAAAGGTGATCGGGATGGTTGACCACCGTGTGCCGGTCTATGTAGGGACAGGGGCATGCAGCACAAAGGAAACCATCCGTCTGTCAAAGAAGATGGAGGAGCTGGGTGCGGATGCACTGAGTGTCATCACACCGTATTTTCTGACACCGACAGAGGAAGAGCTGGTACAGCATTTCACAGCGGTTGCGGAAAGTGTAAGTATTCCCATCATT…	MFDGIITPIVTPFHRDEEQSINYEATKQLIDHLIAKGVKGIFILGSNGEFHVIDEAEKIEFAEKVIGMVDHRVPVYVGTGACSTKETIRLSKKMEELGADALSVITPYFLTPTEEELVQHFTAVAESVSIPIILYNIPKATGCNLSAEVVGRLAEVENIRGIKDSSGKEENLKAYAELAKRDDFDLLIGSDSKISYGYALGASGAVAGTSNVITEVLVELDRALRKGETEKAEALQKDIDVLRGVLKLGTVPVVMKRAAELAGIAEIGPARKPVLECSAQDDEKIKEMLQHYHLL	COG0329	GO:0008152,GO:0016829	-	2.8	VFG036760(gi:385850353) (siaC/synC) polysialic acid capsule biosynthesis protein SiaC [Capsule (CVF206)] [Neisseria meningitidis M04-240196]	Loose	850	25.409	opmE	45.83	3003700	protein homolog model	n/a	n/a	macrolide antibiotic; carbapenem; tetracycline antibiotic; acridine dye; diaminopyrimidine antibiotic; phenicol antibiotic	antibiotic efflux	resistance-nodulation-cell division (RND) antibiotic efflux pump
LMAICMKE_00177	Prodigal:002006	CDS	181239	182039	-	gnl|X|LMAICMKE_1	3.5.1.105	chbG_2	Chitooligosaccharide deacetylase	A0A175AD22	ChbG/HpnK family deacetylase OS=Clostridium innocuum OX=1522 GN=GT649_21830 PE=4 SV=1	ATGAAAATAATTATAAATGCAGATGATCTGGGACTTACGAAAGAGTCCAATTATGGTATTCTAAAAGCTTTTGAACGGGGATATGTCACACAGACAACACTAATCGTTAATTCAAGAGGGAGCAGAGAGGGTGCGGCTATTGCACATAATTATGGTTTTCAAGACAAGACGGGACTTCATCTGAATTTGAGCGAGGGATTCCCTTTAACGGATGATATTAAGCAATATTCAAAATATGTAAAAAATGGTGAATTCTGTTATATACCTGAATTCATGAGGAAAGAGTCTTATACAAAATCCCCCCTTTATACATACAGAGATTCTGTCTCATCACCCGCATTTAAAAAGGAAGTCTTTGCATTACGAAAGGAACTGGAAGCGCAGATTCAAAGGTTCATA…	MKIIINADDLGLTKESNYGILKAFERGYVTQTTLIVNSRGSREGAAIAHNYGFQDKTGLHLNLSEGFPLTDDIKQYSKYVKNGEFCYIPEFMRKESYTKSPLYTYRDSVSSPAFKKEVFALRKELEAQIQRFIAFGFTCRHIDSHCNQLVDFPVWLAVRPLLLRYGFTSIRGIYHSFLSDDIYNHIYATWLQSELQSTGLKHLSYISSIPKYLKYKQRLSGESIIELYVHPVLFDDVLIDNFTGGISLDDNISQLSTYDPYTYFQL	COG3394	-	-	1.1	VFG000323(gb|NP_207661) (lpxB) lipid A disaccharide synthetase [LPS (VF0056)] [Helicobacter pylori 26695]	Loose	700	23.8682	mdtM	26.42	3001214	protein homolog model	n/a	n/a	fluoroquinolone antibiotic; lincosamide antibiotic; nucleoside antibiotic; acridine dye; phenicol antibiotic	antibiotic efflux	major facilitator superfamily (MFS) antibiotic efflux pump
LMAICMKE_00178	Prodigal:002006	CDS	182183	184036	+	gnl|X|LMAICMKE_1			hypothetical protein	A0A6B1S8T0	PRD domain-containing protein OS=Clostridium innocuum OX=1522 GN=GT649_21825 PE=4 SV=1	ATGGTCATAACTAGAAACCAGTATATGATATTAAAATTTCTATTATCGAATCAGAACAAGTGCAGTTATTTTCAGCTGCTGAATCAAACAGGCTGTAATAAAGAAGAACTGGATGCAGCACTACACGATTTACAATATAATATGCGCGGGATTCTTCGTATTGAAAAAAAGAAAGAAGTGGTGAAAGCTGAAATTAAGGATAAGGAAAAGCTTTTTGCACTTATGGATAAGAAAGACAATATACTGGACAGAAACATAAAAGAGGAGCGCTATAATCAGATTGTTAACAGACTGATACGATATAAGGATAAAGGGAAAGGGTATGTCAGTCTTGAACGACTTGCTGAGGATTTATTTATCAGCAGAAGTACCTTGATCAAAGATATGAGCGTTGTAAAA…	MVITRNQYMILKFLLSNQNKCSYFQLLNQTGCNKEELDAALHDLQYNMRGILRIEKKKEVVKAEIKDKEKLFALMDKKDNILDRNIKEERYNQIVNRLIRYKDKGKGYVSLERLAEDLFISRSTLIKDMSVVKHSISAYQLSIKGITKKGITINGNETNIRLFILNHFFQLYRDSQVHPVCLHNRILYLIEEIANHFMIDQHTKEIFERVIQITIIRCGFNQHILQSTAYFHSSYQEDPLLVELKAGISALVEINDYDFEFLCFPLYLGSTKRPRNEKSEVDQMLENMLDRIYTEYQFYLDKVFIDEEIKSHLSYMINRILFHMPPSVSMDEKIEANYPFAYQISKSACDVLEQKLQVHINAQEIAYLALYFQMAIQKKYNASKKFGVVRSTGRSISKL…	COG3711,COG3933	GO:0006355	-	3.4	VFG016311(gi:47566458) (atxA) transcriptional activator atxa, (pxo1-119) [AtxA (CVF568)] [Bacillus anthracis str. Ames Ancestor]	-	-	-	-	-	-	-	-	-	-	-	-
LMAICMKE_00179	Prodigal:002006	CDS	184033	184428	+	gnl|X|LMAICMKE_1			hypothetical protein	A0A175AHK1	Transcriptional regulator OS=Clostridium innocuum OX=1522 GN=ADH65_14675 PE=4 SV=1	ATGAGTTCACGGGATGTAATGGTGATAGCAGGACTATTTGTGGCTGCGTATTTACTGCAGTTCTATCTGTCATATCTGCAAATGAAGCATATAACAAAGCAATATCTGGAATTAACGGATAAATATAAGGGAGAATATTTCATTGGAATGAATCGTAAGAAAAAAATTGGCTGTAATCCTGTTGTGATTCTAGTGACAGATCATAGAAACATGATACAGGAATTCTATATGCTGGACGGTTTGCTTGTAACAGCTAGGATGAGGCGCGTGAATCTGGAAGAGGAGGTGGATATCGCAGAACTTGAACATCATAAGAATTACCTTAAAGGAAAAGTAGGGGAAAAGGGGTTTCGTGCTCTGCAGAATGCTGCTGAGAATATTATGAATTATTGTTAA	MSSRDVMVIAGLFVAAYLLQFYLSYLQMKHITKQYLELTDKYKGEYFIGMNRKKKIGCNPVVILVTDHRNMIQEFYMLDGLLVTARMRRVNLEEEVDIAELEHHKNYLKGKVGEKGFRALQNAAENIMNYC	-	-	-	0.28	VFG015929(gi:104784414) (hcnC) hydrogen cyanide synthase HcnC [Hydrogen cyanide production (CVF549)] [Pseudomonas entomophila L48]	Loose	1900	22.7126	mexQ	25.53	3003699	protein homolog model	n/a	n/a	macrolide antibiotic; carbapenem; tetracycline antibiotic; acridine dye; diaminopyrimidine antibiotic; phenicol antibiotic	antibiotic efflux	resistance-nodulation-cell division (RND) antibiotic efflux pump
LMAICMKE_00180	Prodigal:002006	CDS	184442	184981	+	gnl|X|LMAICMKE_1		srlA_1	PTS system glucitol/sorbitol-specific EIIC component	A0A099IBV1	PTS sorbitol transporter subunit IIC OS=Clostridium innocuum OX=1522 GN=ADH65_14670 PE=4 SV=1	ATGGATGTAATTGTTGAATTTGCGGAAGGCTTTATAGGGTTATTTAAAGCCGGAGCGGAAACGCTGGTTGGAAATATCACTGGGATATTACCACTGCTTGCGGTTATTATCACAGTATTAAACGCATTGATGGCTCTGATTGGTGAGGAACGGGTTGCAAAGATTTCTAAATATGCAGGAAAGAGTGTGCTCATACGTTATTCTTTACTGCCTATTGTATTTACCTTTACAATGGGCTCACCCACCAACTTTGCTATGGGAAAACTATTGGATGAGAAATATAAACCGGCATATTGTGATTCTCTGACAGGTATGGGACATCCGTTTACAGGATTATTTCCACACACAAACCCGGCTGAATTGTTTGTATTTCTCGGTGTGGCACAGGGTATTACCAAG…	MDVIVEFAEGFIGLFKAGAETLVGNITGILPLLAVIITVLNALMALIGEERVAKISKYAGKSVLIRYSLLPIVFTFTMGSPTNFAMGKLLDEKYKPAYCDSLTGMGHPFTGLFPHTNPAELFVFLGVAQGITKLGLGTTELAVRYLLAGILLGLCRGIITEKVYKMMLNRKRKALHNGE	COG3730	GO:0009401,GO:0016021	ko00051,ko02060,map00051,map02060	5.8	VFG035187(gi:117625047) (APECO1_3712) ATPase [SCI-I T6SS (CVF734)] [Escherichia coli APEC O1]	Loose	300	22.7126	dfrB1	25	3002864	protein homolog model	n/a	n/a	diaminopyrimidine antibiotic	antibiotic target replacement	trimethoprim resistant dihydrofolate reductase dfr
LMAICMKE_00181	Prodigal:002006	CDS	185002	185550	+	gnl|X|LMAICMKE_1	2.7.1.198	srlE_1	PTS system glucitol/sorbitol-specific EIIB component	A0A175A4N3	PTS sorbitol transporter subunit IIB OS=Clostridium innocuum OX=1522 GN=ADH65_14665 PE=4 SV=1	ATGAATAAATTTATAGATATGGTTTCAAATATAGCAACGAAGTTTGGTAACGGCTTTGGTAATGTAACTGCTGTATTATTTCAAGCAGGAAGAGATACTGTCGATATGATTCTGCATACAGTGCTTCCCTTCATGATTTTTGTATCAGCATTGGTAGGTATTATTTCTACTTCAGGGATAGGAGATATCATAGCGCATTTTCTGACACCGCTTGCCGGTACACTTCCGGGCTTGTTCGTATTATCGTTTATTTGCAGTATGCCGTTTTTGTCACCTATCTTAGGACCGGGAGCTGTAATCGCACAGGTTGTAGGTGTACTTATCGGTACCGAAATCGGAAGTGGTAATATTTCACCACAGCTCTCTCTGCCTGCGCTGTTTGCCATCAACTCACAGGTC…	MNKFIDMVSNIATKFGNGFGNVTAVLFQAGRDTVDMILHTVLPFMIFVSALVGIISTSGIGDIIAHFLTPLAGTLPGLFVLSFICSMPFLSPILGPGAVIAQVVGVLIGTEIGSGNISPQLSLPALFAINSQVAADFLPVALSLADADPETIEIGVPSILMARVVTGPLGVLIGYLLSIGLY	COG3732	GO:0008982,GO:0009401,GO:0016021	ko00051,ko02060,map00051,map02060	0.57	VFG037852(gi:184156391) (ACICU_00071) ATPase [Capsule (VF0465)] [Acinetobacter baumannii ACICU]	Loose	700	23.0978	CMY-104	27.91	3002116	protein homolog model	n/a	n/a	cephamycin	antibiotic inactivation	CMY beta-lactamase
LMAICMKE_00182	Prodigal:002006	CDS	185642	186013	+	gnl|X|LMAICMKE_1	2.7.1.198	srlE_2	PTS system glucitol/sorbitol-specific EIIB component	A0A223MQ05	PTS sorbose transporter subunit IIB OS=Clostridium innocuum OX=1522 GN=ADH65_14660 PE=4 SV=1	ATGAACCAGATTATAATTACAAAGGGCAGTGGTGGTTATGGCGGCCCGTTAGTGATTAAGCCTACAGATAAAAAAAATAAAGTGATGTATATAACTGGAGGAAATGAACCGGCTATATTAAAGCGCATTGTTGAACTGACAGGCTTGATTCCTGTTAATGGATTTAAGACGAAGGTTCCGGATGAGGAGATAGCTGTGGCAATCGTAGACTGTGGAGGTGTTGTGCGCTGTGGTGTTTATCCGCAAAAAGGCATTCCAACTGTGAATACTAGAAATACAGGAAAAGCAGGGCCGTTTGCTAAATTCATCACTCCGGAAATATATGTATCTGGAGTTACAAAAGATCATCAGATACAGCTATTGGAGGAGTAA	MNQIIITKGSGGYGGPLVIKPTDKKNKVMYITGGNEPAILKRIVELTGLIPVNGFKTKVPDEEIAVAIVDCGGVVRCGVYPQKGIPTVNTRNTGKAGPFAKFITPEIYVSGVTKDHQIQLLEE	COG3732,COG0602	GO:0008982,GO:0009401,GO:0016021	ko00051,ko02060,map00051,map02060	0.96	VFG044422(gi:112984901) (angBch) isochorismate lyase [anguibactin (IA024)] [Listonella anguillarum 775]	Loose	300	22.3274	vanXYL	42.86	3002968	protein homolog model	n/a	n/a	glycopeptide antibiotic	antibiotic target alteration	glycopeptide resistance gene cluster; vanXY
LMAICMKE_00183	Prodigal:002006	CDS	186020	186403	+	gnl|X|LMAICMKE_1		srlB_1	PTS system glucitol/sorbitol-specific EIIA component	A0A099ICH4	PTS glucose transporter subunit IIABC OS=Clostridium innocuum OX=1522 GN=CIAN88_02370 PE=4 SV=1	ATGGATTTCAAAGTAAATACGAGGGTGAAGGAAGTTGGTTCCGATGCTATAGGCTTTGTAAAAGAAAATATGATACTTTTCTTTGGAGATATGGCACCGGAAGATCTCCGTCAATACTGCTTTATTTTAAATTCACATGAGCTTTTTGAAGAAATACAGCCGGGAGATTTTCTATCTATTGACGGATATGTGTATACGATTGAAGAAGTAGGCAGTGTGGCAAATGAGAATTTTAAAAATCTTGGTCATATCACCTTACATTTTCAATATGAGGAAAGCGAAATCCTTGGAGGTAGTATTTATTTGAAAGAGCCTTTGACACATGAATTACATAAGGATTCCATAATTATAGTGAAGTCAGCAAGTGTGCAGGATATATCATAA	MDFKVNTRVKEVGSDAIGFVKENMILFFGDMAPEDLRQYCFILNSHELFEEIQPGDFLSIDGYVYTIEEVGSVANENFKNLGHITLHFQYEESEILGGSIYLKEPLTHELHKDSIIIVKSASVQDIS	COG3731	GO:0005737,GO:0008982,GO:0009401	-	0.52	VFG014861(gi:71736468) (algJ) alginate biosynthesis protein AlgJ [Alginate biosynthesis (CVF522)] [Pseudomonas syringae pv. phaseolicola 1448A]	Loose	450	23.483	cphA4	23.29	3003100	protein homolog model	n/a	n/a	carbapenem	antibiotic inactivation	CphA beta-lactamase
LMAICMKE_00184	Prodigal:002006	CDS	186420	187352	+	gnl|X|LMAICMKE_1	1.1.1.310	slcC	(S)-sulfolactate dehydrogenase	N9WYL4	3-phosphoglycerate dehydrogenase OS=[Clostridium] innocuum 2959 OX=999413 GN=HMPREF1094_01155 PE=3 SV=1	ATGAAGGTACTGATAACCCCGCGAGGGTTTGCGAATTATGGTCTGGATCAGGTAGAGCGGATGAAATCCAAGGGTCTGGATGTACATTACAATGCCACAGGTAAGGCATATACACATGAGGAGTTTAAAGCACTGGCGAAGGATGCCGATGCCATTATCGTCGGTGTGGATAAAATGGACAGAGAAATGATGGAGAGCTGTCCGAATCTGAAGGCGGTCTGCAAATTCGGTGTCGGAACGGATAATATCGATCTGGATTATGCAAAAGAGCATAGTATCTATGTCGGACGCTGTGTGGGAAGCAATTCCCGATCCGTTGCAGAGCATGTACTATCCATGATGTTTATGGAAGCAAAGAATCTGTATACGAGTGTACGGGATGTGAAGCATCATGGCTGG…	MKVLITPRGFANYGLDQVERMKSKGLDVHYNATGKAYTHEEFKALAKDADAIIVGVDKMDREMMESCPNLKAVCKFGVGTDNIDLDYAKEHSIYVGRCVGSNSRSVAEHVLSMMFMEAKNLYTSVRDVKHHGWNKPTGREIYGKKLGIIGFGMIGKYLAEYAYGCGMEVYAYDAFAIAEETARQYHAQISTLEDILTDCDYISLHVPLLESTRNMISTEEFKKMKKDACLLNAARGGIVDEEALYEALKKKEIRSACFDVYSSEPPREDDKLLTLDNFLLTPHTAARSMESEQRTCAMSTDIILEQLIGN	COG0111,COG1052,COG1064	GO:0051287,GO:0055114,GO:0008152,GO:0016616,GO:0051287,GO:0055114	-	0.55	VFG039376(gb|NP_819802) (ankG) Coxiella Dot/Icm type IVB secretion system translocated effector, ankyrin repeat-containing protein AnkG, anti-apoptotic effector [Dot/Icm (SS051)] [Coxiella burnetii RSA 493]	Loose	500	23.8682	OXA-317	55.56	3001688	protein homolog model	n/a	n/a	cephalosporin; penam	antibiotic inactivation	OXA beta-lactamase
LMAICMKE_00185	Prodigal:002006	CDS	187361	187981	+	gnl|X|LMAICMKE_1	5.3.1.13	kdsD_2	Arabinose 5-phosphate isomerase KdsD	A0A223MPY6	SIS domain-containing protein OS=Clostridium innocuum OX=1522 GN=ADH65_14645 PE=4 SV=1	ATGATAGAATGTGTAAAAGAATATCTGAGCAATATTGCATCGGAACTAGGGAAAAATATAGAAGATATGAATATGGAAAGCATTGAACGAGCAGCCCATATCATAATGGAAAGTGAAAAGCAGGGAGGACGGATCCATGTCACGGGAATCGGAAAGCCGGGGCATGTGGCAGGCTATATCGCATCCCTGCTGTCTTCCACAGGAACGAGTGCCTATGAGCTGCATGGAACAGAGGCCGTTCACGGATCCAGCGGTCAGGTAAAAAAAGGAGATGTGGTGATTGCCATATCCAACAGCGGAGAAACAATGGAACTGGAGGCAACCGTACAGACACTTATAGCAAACGGAGCACACATCATCAGCTGTACGGGAAATCCGCAATCGACGCTGGCAAAGCAG…	MIECVKEYLSNIASELGKNIEDMNMESIERAAHIIMESEKQGGRIHVTGIGKPGHVAGYIASLLSSTGTSAYELHGTEAVHGSSGQVKKGDVVIAISNSGETMELEATVQTLIANGAHIISCTGNPQSTLAKQSEVCLVAHVDEEGDALNKPPRASILSEILILQCLSVVLQEAKKLDLNQYVKWHPGGSLGKSILCRNEKESSHV	COG0794,COG1737,COG2222,COG0279,COG0449,COG2103,COG4821,COG1494	GO:0097367,GO:1901135	-	8.16e-31	VFG013480(gi:33152280) (kpsF) arabinose-5-phosphate isomerase [LOS (CVF494)] [Haemophilus ducreyi 35000HP]	Loose	500	23.483	Vibrio cholerae varG	22.58	3004289	protein homolog model	n/a	n/a	carbapenem	antibiotic inactivation	subclass B1 Vibrio cholerae varG beta-lactamase
LMAICMKE_00186	Prodigal:002006	CDS	187974	188861	+	gnl|X|LMAICMKE_1	4.1.2.28	yjhH_2	putative 2-dehydro-3-deoxy-D-pentonate aldolase YjhH	A0A6N2VS93	4-hydroxy-tetrahydrodipicolinate synthase OS=Clostridium innocuum OX=1522 GN=dapA_2 PE=3 SV=1	ATGTTTGACGGAATCATAACACCAATCGTAACCCCATTTCATCGTGATGAGGAACAGAGTATCAACTATGAAGCGACAAAGCAGCTGATCGATCATTTGATCGCAAAGGGCGTTAAGGGAATCTTCATCCTCGGAAGCAATGGAGAGTTTCATGTGATCGATGAAGCGGAAAAAATAGAATTTGCCGAAAAGGTGATCGAGATGGTTGACCACCGTGTGCCGGTCTATGTAGGGACAGGGGCATGCAGCACAAAGGAAACCATCCGTCTGTCAAAGAAGATGGAGGAGCTGGGTGCGGATGCACTGAGTGTCATCACACCGTATTTTCTGACACCGACAGAGGAAGAGCTGGTACAGCATTTCACAGCGGTTGCGGAAAGTGTAAGTATTCCCATCATT…	MFDGIITPIVTPFHRDEEQSINYEATKQLIDHLIAKGVKGIFILGSNGEFHVIDEAEKIEFAEKVIEMVDHRVPVYVGTGACSTKETIRLSKKMEELGADALSVITPYFLTPTEEELVQHFTAVAESVSIPIILYNIPKATGCNLSAEVVGRLAEVENIRGIKDSSGKEENLKAYAELAKRDDFDLLIGSDSKISYGYALGASGAVAGTSNVITEVLVELDRALRNGETEKAEELQKDIDVLRGVLKLGTVPVVMKRAAELAGIAEIGPARKPVLECSAQDDEKIKEMLQHYHLL	COG0329	GO:0008152,GO:0016829	-	5.9	VFG038236(gi:169797061) (bfmS) sensory histidine kinase in two-component regulatory system [Two-component system (CVF778)] [Acinetobacter baumannii AYE]	Loose	500	24.2534	OXA-5	30.77	3001400	protein homolog model	n/a	n/a	cephalosporin; penam	antibiotic inactivation	OXA beta-lactamase
LMAICMKE_00187	Prodigal:002006	CDS	189280	190062	+	gnl|X|LMAICMKE_1			Putative phosphatase	N9VEB8	Cof-like hydrolase OS=[Clostridium] innocuum 2959 OX=999413 GN=HMPREF1094_01161 PE=4 SV=1	ATGAAGCAGATGAAGGGTTGTGAGATTATGAAGGCATTGGCGAGTGATTTTGATGGAACGCTGTATCTGCATGATGCAGCAGAAAGCTATCGTGAAGGGGATATAGCAGGAATCGGGCAGCTGCAGAAGCAGGGCTGTCTGTTCGGTCTTTGTACCGGGCGTCCTTTATGGGGTATTACAGCATTTCTTTCTAAGCGACTGCATCCTGATTTTTATATCGTAAGCAGCGGAGCAATGATACTGGACAGAAATCAAAGGATATTGTTTGAAAGCTGTCTTTTACCTGAAACTGCAAAGCGGCTCAGTATGCTTACGAAAGATGTGGAAAGCACCGCTATTCAGGCTGGCGGGAACATCTATGCATATAAGAAAGCAAGAGCATTTACAGATATTCCAGTC…	MKQMKGCEIMKALASDFDGTLYLHDAAESYREGDIAGIGQLQKQGCLFGLCTGRPLWGITAFLSKRLHPDFYIVSSGAMILDRNQRILFESCLLPETAKRLSMLTKDVESTAIQAGGNIYAYKKARAFTDIPVIHDIEEIKGQQIHGLSFRMTDEAAAEQLCSSLEKQFPDTCAAFQNQNFVDVVPYGCSKGKALLKLKKLMNLDSCYGIGDSYNDIPMLQDADVSFTFHASPKKVKEAADHLVDSVGEAIQSYMLRKEN	COG0561,COG0560,COG3769	-	-	0.41	VFG004041(gi:56415648) (mgtB) Magnesium transport ATPase, P-type 2 [Mg2+ transport (CVF005)] [Salmonella enterica subsp. enterica serovar Paratyphi A str. ATCC 9150]	Loose	1400	24.2534	Mycobacterium tuberculosis katG mutations conferring resistance to isoniazid	24.21	3003392	protein variant model	G299S, W321F, W328F		isoniazid	antibiotic target alteration	isoniazid resistant katG
LMAICMKE_00188	Prodigal:002006	CDS	190165	191631	-	gnl|X|LMAICMKE_1			hypothetical protein	A0A099IAF3	Transporter OS=Clostridium innocuum OX=1522 GN=CIAN88_02390 PE=3 SV=1	ATGAAATCAAGAGAAAAGCTATCATCCAGACTGGGATTTATTCTGATATCCGCTGGATGTGCAGTCGGTCTTGGCAATGTATGGCGGTTTCCATATATTACAGGCCAATATGGAGGAGCAGCCTTTGTACTGCTCTATCTGGTTTTCCTGATACTGCTGGGATTACCGATTATGGTGATGGAATTCTCCGTGGGACGTGCCTCCCAGCGCTCCGCAGCGAAGTCCTTCGATTTGCTGGAGCCGGAAGGAACCAAGTGGCATCTTATAAAGTATGTCTGTATGGGAGGCAACTATCTGCTGATGATGTTTTATACAACAGTCGGTGGATGGATGATCAATTACTGTTTGAAAATGGCAAGTGGTACCTTTGAGGGTCTGCGAACAGAGCAGGTGGGTGAA…	MKSREKLSSRLGFILISAGCAVGLGNVWRFPYITGQYGGAAFVLLYLVFLILLGLPIMVMEFSVGRASQRSAAKSFDLLEPEGTKWHLIKYVCMGGNYLLMMFYTTVGGWMINYCLKMASGTFEGLRTEQVGEAFSNMLASPGQNLFWMIAITVIGFFICSRGLQNGVEKMSKYMMSCLFIVMLVLVIRAVTLPNAVEGLKFYLIPDFQKMMANGLWDAIFAAMGQAFFTLSLGIGALAIFGSYIGKDRSLLGESLNVCILDTCVAFIAGLIIFPSCFSFNVAADSGPGLVFVTLPNVFNAMSGGRLWGFLFFLFMSFAAVTTIIAVFENIVAFAMDSGWSRKKAVRVNFILILLLSLPCAFGFNLLSFIEPLGDGSTIQDLEDFIVSNNMLPLGSLMY…	COG0733	GO:0005328,GO:0006836,GO:0016021,GO:0005328,GO:0006836,GO:0016021	-	1.2	VFG023091(gi:183984951) (mce4E) MCE family lipoprotein LprN [Mce4 (CVF339)] [Mycobacterium marinum M]	Loose	850	25.0238	abeM	34.21	3000753	protein homolog model	n/a	n/a	fluoroquinolone antibiotic; acridine dye; triclosan	antibiotic efflux	multidrug and toxic compound extrusion (MATE) transporter
LMAICMKE_00189	Prodigal:002006	CDS	192114	192311	+	gnl|X|LMAICMKE_1			hypothetical protein	N9WZ55	Transposase OS=[Clostridium] innocuum 2959 OX=999413 GN=HMPREF1094_01163 PE=4 SV=1	ATGGGGAGTTGCTCAATATTCAATGGGAGGGTGGGCATGACTGTAACAGATAACGAAATTTATCGTATAATTGTTGATATCATGGATATACAGAATGAACCTGAGAATATATTTGAACTGGATAACTGGATCCGGCAAATTGGTCTTCAGGAAGTATATAAAAAAATCATACAGATTTATTCCATCAATCTTATGTAG	MGSCSIFNGRVGMTVTDNEIYRIIVDIMDIQNEPENIFELDNWIRQIGLQEVYKKIIQIYSINLM	-	-	-	0.41	VFG016162(gi:71735617) (acsC) achromobactin biosynthetic protein AcsC [Achromobactin biosynthesis and transport (CVF555)] [Pseudomonas syringae pv. phaseolicola 1448A]	Loose	500	20.4014	OXA-317	27.59	3001688	protein homolog model	n/a	n/a	cephalosporin; penam	antibiotic inactivation	OXA beta-lactamase
LMAICMKE_00190	Prodigal:002006	CDS	192555	193652	+	gnl|X|LMAICMKE_1	2.5.1.6	metK_1	S-adenosylmethionine synthase	A0A099IBT9	methionine adenosyltransferase OS=Clostridium innocuum OX=1522 GN=CIAN88_02400 PE=3 SV=1	ATGAAAAATTACATTTTTACATCAGAAAGTATTACTGAGGGACATCCTGATAAAATTTGTGACCGCATTGCGGACAGTATTCTGGATGAGGCTCTGCGTCAGGACCCTGCCAGCAAAATGGCTGTGGAGGCAACGATTAAGGATGATTTCGTACTTATTTACGGTGAGGCTAATACCAAGGCAAAGCTGGAGTATGAGGAAATCGCAAAAGAGGTTATTCGGGAAATCGGGTATACGGAGGAGTATGAGGTGCTTGTGAAGGTACGCGAGCAGTCTTCGGAAATCAACCACGCAGTTGTACAGGATGATGGCGAGATCGGTGCGGGAGATCAGGGAATTATGTTCGGATATGCATGCGATGATACAGACAATTACATGCCTGCCGCTATTGAATATGCA…	MKNYIFTSESITEGHPDKICDRIADSILDEALRQDPASKMAVEATIKDDFVLIYGEANTKAKLEYEEIAKEVIREIGYTEEYEVLVKVREQSSEINHAVVQDDGEIGAGDQGIMFGYACDDTDNYMPAAIEYAHKLAKRLSDVRRGNALLLPDGKTQVSVEYENDKIKRIDTIVVSTQHVAEASQQQIADIVMKDVITPVIPDELLDEDTIYLINPSGSFVMGGSFGDSGTTGRKIVVDSYGGMGRIGGGCFSSKDPSKVDRSAAYYCRYVAKNIVAHQLASKCEVQVAYAIGKVKPVSIMVDSFGTGNKSDEEILDIIRSNFSFEVKDIIEELKLCRPIYKATSCYGHFGREEFSWEKIKDLKY	COG0192	GO:0004478,GO:0006556,GO:0004478,GO:0006556,GO:0004478,GO:0006556	ko00270,ko01100,ko01110,ko01230,map00270,map01100,map01110,map01230	1.9	VFG038936(gb|YP_504979) (virB4-1) type IV secretion system ATPase VirB4 [Rvh T4SS (VF0487)] [Anaplasma phagocytophilum HZ]	Loose	375	24.2534	fusD	21.24	3003731	protein homolog model	n/a	n/a	fusidic acid	antibiotic inactivation	fusidic acid inactivation enzyme
LMAICMKE_00191	Prodigal:002006	CDS	194100	195227	-	gnl|X|LMAICMKE_1	3.4.19.-	iadA	Isoaspartyl dipeptidase	A0A223MPY4	Isoaspartyl dipeptidase OS=Clostridium innocuum OX=1522 GN=ADH65_14610 PE=3 SV=1	ATGCAACTGATTAAACATGTACATATATTTGCGCCACAGGATCTGGGGATACAGGATATTCTCATTTCAGAAGGACACATTGCCCATATAGCACCTCACATAGAAACGGCTCCCTATATGGAAATCACTGACGGCAGTGGAAAACAACTGACACCGGGACTGATTGACCGTCATGTTCATGTAAGCGGAGGAGGGGGAGAAGGCGGATTTGCGACAAGGACGCCGGAAATCCAGTTATCCGCTCTCATACAGGCAGGTATCACCACGGTGGTTGGTTTACTTGGGACTGACGGTGTGACGCGCAGTGTTGAGGATTTGATTGCCAAGGTCAAGGCTCTTAAAAGTGAAGGTATCTCCGCCTACGCCATGACAGGCTCCTATGCTTATCCGAGTACGACA…	MQLIKHVHIFAPQDLGIQDILISEGHIAHIAPHIETAPYMEITDGSGKQLTPGLIDRHVHVSGGGGEGGFATRTPEIQLSALIQAGITTVVGLLGTDGVTRSVEDLIAKVKALKSEGISAYAMTGSYAYPSTTITGSVKKDILFIDEILGVKLALSDHRSSHISFEEFLRLASEVRTAGMLSGKPGCMTLHMGDEADDLAYVMKAVKNTGLPCTMFHPTHVTRNEQLFQKALQLLYMGGTIDITCEEHEGCASWIKQANPKDYGRITLSSDGQGSWSDYDEYGNLTAIGVSDVSVLLQNVQKMMRNQDFSITECISFSTANPARVLGLYPAKGCISVGSNADLLLFDDDWQLNDVMANGRWFMKNQKLLKKGTFE	COG0044,COG1228,COG0402,COG1820,COG1001,COG3653,COG3964,COG0804,COG1229,COG3454,COG3454	GO:0016787	-	0.002	VFG049120(gb|YP_002918207.1) (allB) allantoinase [Allantion utilization (VF0572)] [Klebsiella pneumoniae subsp. pneumoniae NTUH-K2044]	Loose	1900	24.6386	AcrF	33.33	3000502	protein homolog model	n/a	n/a	fluoroquinolone antibiotic; cephalosporin; cephamycin; penam	antibiotic efflux	resistance-nodulation-cell division (RND) antibiotic efflux pump
LMAICMKE_00192	Prodigal:002006	CDS	195239	196183	-	gnl|X|LMAICMKE_1			hypothetical protein	N9VEC2	AEC family transporter OS=[Clostridium] innocuum 2959 OX=999413 GN=HMPREF1094_01166 PE=3 SV=1	ATGGAAAATTTAATATTTTGTCTGAATGCCACGATTCCGGTATTCATAACAATGATTTTTGGTTACTTCTTTAAAAGAATACACCTGTTTGATGCAACCTTCCTTTCAAAAATGAATAAATTTGTATTTGTTGCAGCATTGCCAGTCCTGCTGTTTGAGGATATCAGCACCACAGACCTTAGAACAGCGTGGGATACATCCTTTATCATCTTCTGCTTTCTGGCAACACTGCTGTCCATACTCTTTTCGATTGCTGTATCCTATCGATTAAAGGATCGAAGTATTCAGGGAGAATTTGTACAGGCAAGCTATCGCAGCAGTGCCGCAATACTGGGCATCGCCTTTATTCAAAATATTTATGGAAATTCAGGAATGGCTCCGCTTATGATTGTTGCGACT…	MENLIFCLNATIPVFITMIFGYFFKRIHLFDATFLSKMNKFVFVAALPVLLFEDISTTDLRTAWDTSFIIFCFLATLLSILFSIAVSYRLKDRSIQGEFVQASYRSSAAILGIAFIQNIYGNSGMAPLMIVATVPLYNIIAVIVLSLMKPKRGILRKELILQTGRDILCNPIILGIGAGMLWSLLRIPQPVILQKSLHNLGALATPLGLMAMGGSFEFHDLYAKRKPALICSFMKLILFVAIFLPIAVSLGFVNDKLVAILVMLGSATTVSCYIMARNMGHEGTLSSSVVMMTTLGSAFTLTMWLYILKSLGTL	COG0679	GO:0016021,GO:0055085,GO:0016021,GO:0055085	-	1.8	VFG043435(gi:42780863) (flhF) flagellar biosynthesis regulator FlhF [peritrichous flagella (AI153)] [Bacillus cereus ATCC 10987]	Loose	600	24.2534	cfrA	21.31	3003441	protein homolog model	n/a	n/a	macrolide antibiotic; lincosamide antibiotic; streptogramin antibiotic; oxazolidinone antibiotic; phenicol antibiotic; pleuromutilin antibiotic	antibiotic target alteration	Cfr 23S ribosomal RNA methyltransferase
LMAICMKE_00193	Prodigal:002006	CDS	196322	196786	+	gnl|X|LMAICMKE_1			hypothetical protein	N9VDQ1	YbjN domain-containing protein OS=[Clostridium] innocuum 2959 OX=999413 GN=HMPREF1094_01167 PE=4 SV=1	ATGTATATGAATGAAGAGCTGATTCAGGAAAAGCTGGAGGAAATGAATGCAACAAAGATTCAGAAGCTGGACTCACAGATGTATCTGGTTAATTTTGATTTGAAGGAGGATATGCGGATATCCTATGTCTTCAATATTACACGGGAAGGGAAGTATTTTCTGCAGAGGATGCGCCCGTATTCCATGGTACATGGCAAGTTCTCCAATGAATATGAGGTGCTGTCCTTCATCAAGCATGATGTTGAGAAGTTCCAAAATGCAGCAAACAGTACCAATTTCATAAAGTTTCTGGAAATTTCCAACAAGGGACTGCAGCTGACGGAGGAAATCGAAAATGCCTTTTTAAATTATAATGTAGACGGAGAAATTCTGGATGAGCTGAATGAAAAAATGGAAGAG…	MYMNEELIQEKLEEMNATKIQKLDSQMYLVNFDLKEDMRISYVFNITREGKYFLQRMRPYSMVHGKFSNEYEVLSFIKHDVEKFQNAANSTNFIKFLEISNKGLQLTEEIENAFLNYNVDGEILDELNEKMEEVFDQIYLLSDISRRVLLHEDE	-	-	-	4	VFG007609(gi:59711322) (motB) flagellar motor protein [Flagella (CVF281)] [Vibrio fischeri ES114]	Loose	450	23.0978	rmtD	42.86	3002667	protein homolog model	n/a	n/a	aminoglycoside antibiotic	antibiotic target alteration	16S rRNA methyltransferase (G1405)
LMAICMKE_00194	Prodigal:002006	CDS	196773	197762	+	gnl|X|LMAICMKE_1	1.1.1.81	ghrA	Glyoxylate/hydroxypyruvate reductase A	N9WZ58	2-Hacid_dh_C domain-containing protein OS=[Clostridium] innocuum 2959 OX=999413 GN=HMPREF1094_01168 PE=4 SV=1	ATGAAGATGAGTAGGGATAAGCTGCATTTGCTGGAGCTATCCGGCTTTGAAAGAGAACAGCTCGCCCGCATACCGGACAGCTATATTGTCACATGTGCTGATAGAACGAGCGTGAGTGCTGCTATGGTAAAAGAAGCAGATGTCATTATTGGCAGAGTGCCGGTCGAGTTTTTAGGCTATGCACGGAAACTGCGGCTGCTGCAGCTGGATTGTGCTGGCAGTGAGCAGTATACAGCAGATGGTTTGCTTGCGAAGGATTGTCAGCTGTGCAATGCCTCCGGTAGCTTTGGACTGGCGATCAGTGAATATCTGATTTGTACAATTTTAATGCTGATGCGGAATATGAATCTGTATATACGCAATCAGGAGCAGGCGTACTGGCATATGGAAGGACCTGTA…	MKMSRDKLHLLELSGFEREQLARIPDSYIVTCADRTSVSAAMVKEADVIIGRVPVEFLGYARKLRLLQLDCAGSEQYTADGLLAKDCQLCNASGSFGLAISEYLICTILMLMRNMNLYIRNQEQAYWHMEGPVQSIYGSTVLIAGTGDLGQEFAKRVKAMGAHTIGIRRRIQESVPYFDELHTMEEMCNLLPHADVVVLALPSTERTRGCFGSEQLACMKKTAILANVGRGDALNTNEFLQAIQRKQLSGAVLDVCDCEPLAKEHPLWKQPNVIITPHISGTFQLKESFYRFTEIALYNLQALLENKALKNVVDRKQGYRVHTVDYMEK	COG0111,COG1052,COG0499	GO:0051287,GO:0055114	-	0.27	VFG047230 (OOM_0808) acyltransferase [LPS (CVF834)] [Francisella noatunensis subsp. orientalis str. Toba 04]	Loose	1200	26.5646	tetO	27.47	3000190	protein homolog model	n/a	n/a	tetracycline antibiotic	antibiotic target protection	tetracycline-resistant ribosomal protection protein
LMAICMKE_00195	Prodigal:002006	CDS	197914	198681	-	gnl|X|LMAICMKE_1			hypothetical protein	A0A6B1S695	Probable membrane transporter protein OS=Clostridium innocuum OX=1522 GN=GT649_20885 PE=3 SV=1	ATGCTATATACCTTTGTAATCTGCTTCATTGCCGGCATTGGCGCAGGGCTTGGCACAGGCTTTGCAGGGATGAGTGCCGCAGCTGTCATATCCCCGATGCTAATTACGTTCCTGCATATGGAACCCTATATGGCTGTGGGAATTGCCCTGGCAAGTGATGTGCTGGCCAGCGCTGTTTCCGCTTATACATATGGCAGACACGGAAATCTGGATATCCGCAACGGTCTTATTATGATGATATTCGTACTTATCTTCACACTTGTTGGCAGCTATGTATCGAGTCTGGTTCCGGGAACAGCAATGGGCGGATTCTCCACCTTTATGACACTGCTGCTTGGAATTAAATTCATCGTACGTCCGGTGATGACAACAAAAAGCAGTATGGAGCATACCGATCCG…	MLYTFVICFIAGIGAGLGTGFAGMSAAAVISPMLITFLHMEPYMAVGIALASDVLASAVSAYTYGRHGNLDIRNGLIMMIFVLIFTLVGSYVSSLVPGTAMGGFSTFMTLLLGIKFIVRPVMTTKSSMEHTDPKKRLIQSMVSGAMVGFICGFIGAGGGMMMLLILTSVLGYELKTAVGTSVFIMTFTAFTGAVSHFTIGGMPDMTALILCIASTLLWARIAARFANKASAKTLNRATGVVLTVLGIAILAVNYL	COG0730	GO:0016021	-	0.19	VFG014275(gi:77457733) (flgK) flagellar hook-associated protein [Flagella (CVF521)] [Pseudomonas fluorescens Pf0-1]	Loose	1950	24.2534	MexB	20.86	3000378	protein homolog model	n/a	n/a	macrolide antibiotic; fluoroquinolone antibiotic; monobactam; carbapenem; cephalosporin; cephamycin; penam; tetracycline antibiotic; peptide antibiotic; aminocoumarin antibiotic; diaminopyrimidine antibiotic; sulfonamide antibiotic; phenicol antibiotic; penem	antibiotic efflux	resistance-nodulation-cell division (RND) antibiotic efflux pump
LMAICMKE_00196	Prodigal:002006	CDS	198870	199406	-	gnl|X|LMAICMKE_1			hypothetical protein	N9WYM5	Rpn family recombination-promoting nuclease/putative transposase OS=[Clostridium] innocuum 2959 OX=999413 GN=HMPREF1094_01170 PE=4 SV=1	ATGCGCAATGAGCAGGGGGAAGATGAGAGTAAACACCCATTGATTAGAAGAACCTACATCCATCTGCCCGTTATCAATGAAATCGCTAAGAAAAAGGCCATTCAGCAGATGGATGACTTTGAACAGCTGTGCTTCCTGTTTGAAAACAATGCGAAAAATGATATACTGGAATCAAAGGAAAGGCTGGTGAAGGTATTCGTGAACAAGTACGAGGAAATGCAGAAGGATGATGAGCTGTGGTCAACCGCAATGGCGATTCAGATGGGAGAGGCACGTTATCGCTACGGCTTGGAGGACAGCTTTGAAGAGGGGATGAAGGAAGGAATCATAAAAGGGAAAGCAGAAGGTAAGCTTGAAGGAGAGAGACAACTCTTACATAGGCTCATGGAAGCCAAATTT…	MRNEQGEDESKHPLIRRTYIHLPVINEIAKKKAIQQMDDFEQLCFLFENNAKNDILESKERLVKVFVNKYEEMQKDDELWSTAMAIQMGEARYRYGLEDSFEEGMKEGIIKGKAEGKLEGERQLLHRLMEAKFQEDCTAWLQSLTEDQLHIVSNLLLECDTLEELKNRIKSILNNTSK	-	-	-	0.003	VFG043224(gi:218927903) (fliH) flagellar assembly protein H [lateral flagella (AI146)] [Yersinia pestis CO92]	Loose	350	23.0978	Enterococcus faecalis chloramphenicol acetyltransferase	60	3004458	protein homolog model	n/a	n/a	phenicol antibiotic	antibiotic inactivation	chloramphenicol acetyltransferase (CAT)
LMAICMKE_00197	Prodigal:002006	CDS	199421	199828	-	gnl|X|LMAICMKE_1			hypothetical protein	A0A6G3E3P2	Rpn family recombination-promoting nuclease/putative transposase OS=Clostridium innocuum OX=1522 GN=GT649_14785 PE=4 SV=1	ATGGAAAATACGAAAGCAAATACTGTATTGAATCACTGCAATGATGTATACTTCAAGTACACCCTTTCCCGTGAGGATGAAGGATCCGTGTACGCCCGCAACACCATTATTGAACGTGTTACCGGAATTAAGGTAAAGGAAAGCACTGTACAGAATCCGAATCTGGATCCCGGAACAATCGGGAAGAAACGCATTATTCTGGATGTTCATGTGAAGGATGAGAAAGGTCGTTTTTTTAATCTGGAAATGCAGACGACCTATGCAGGAGTAGCGGAAATGATGCGCTTTGAATTTTATGGGGCCAGAGCATTGAACAACCAGCTGGATAGCAGTGAAAAGTACAAGGATTTAAAGCCGTATATCAGATTATTTTCATTGAGAAATGCGCATGGAATAATA…	MENTKANTVLNHCNDVYFKYTLSREDEGSVYARNTIIERVTGIKVKESTVQNPNLDPGTIGKKRIILDVHVKDEKGRFFNLEMQTTYAGVAEMMRFEFYGARALNNQLDSSEKYKDLKPYIRLFSLRNAHGIIKI	-	-	-	0.87	VFG036586(gi:385855574) (lbpA) Lactoferrin-binding protein A [Lactoferrin-binding protein (CVF200)] [Neisseria meningitidis M01-240355]	-	-	-	-	-	-	-	-	-	-	-	-
LMAICMKE_00198	Prodigal:002006	CDS	200212	200808	+	gnl|X|LMAICMKE_1			hypothetical protein	N9VEC6	RDD domain-containing protein OS=[Clostridium] innocuum 2959 OX=999413 GN=HMPREF1094_01171 PE=4 SV=1	ATGGAAGATACAGTAAAGCTGAAATGGTATTTTCGACTGTTTTCAAAACTAGATAATGAAGCATGTAATGTGGACATGACAAATCGTGCAGTAGCATGGGGGATTGACTGGATAGCTGGCTCACTGATTACTGCATTTCCTACTGTCATATTTTATATGGCTTTAACTAAAACACAGGAGGTCAACCAAAATCTGCTTGCATTTGATCAGCCTTATGGCTGGGTGGCAGGTATACTCAGCCTGCTGTTCTGCATCGCATATTATGTGATTTATCCTTATCGTCATAACGGTCAGACATGTGGAAAGAAATTCATGGACATGAAAATCGTTAAGCGGGATGGAAGTGATATTGATTTGAAATCATTATGTAAACGGCAAATTTTAGGTTGTATAATTCTG…	MEDTVKLKWYFRLFSKLDNEACNVDMTNRAVAWGIDWIAGSLITAFPTVIFYMALTKTQEVNQNLLAFDQPYGWVAGILSLLFCIAYYVIYPYRHNGQTCGKKFMDMKIVKRDGSDIDLKSLCKRQILGCIILEGCLIPGGSYVCQLLSLAAGYDLTLVLGVASGVICLLSIYIAMKKKSRRMIHDYLADTKVVAIEK	COG1714	-	-	7	VFG016130(gi:116052265) (pchD) pyochelin biosynthesis protein PchD [Pyochelin (CVF553)] [Pseudomonas aeruginosa UCBPP-PA14]	Loose	275	23.0978	AAC(6')-29a	23.53	3002583	protein homolog model	n/a	n/a	aminoglycoside antibiotic	antibiotic inactivation	AAC(6')
LMAICMKE_00199	Prodigal:002006	CDS	201385	204075	+	gnl|X|LMAICMKE_1			hypothetical protein	A0A223MQ59	Sugar lyase OS=Clostridium innocuum OX=1522 GN=ADH65_14575 PE=4 SV=1	ATGTATAGTGGAACAAAGAAATTAATTCTGGACTATCTGATGGATGAAACAGCATATCTAAAAAGAAAAAACAGGCATCATTATTCTTCCGCATATATTGCAGATAAGTTTATGATCAGCCGGAGTCTGTCGAGTCATTACTTAAACGATTTGCACAAAGAAGGGGAATTGATTAAGGTAAATGAAAGACCGGTACTGTATTTGCATAAGGATATATTACGTAGCCGCATTCGCGGAAAATCACTGCGAAGTGAATATGATACCGTTGAAGATCTGGAAGAGCTGCTGCATATGGGTGTTTCAAAATTTACAAATGTGATAGGGAGTGATTACAGCTTAAGAAGTAGTATTGAAAATATTAAAAAGGCACTGCACTATCCACCACACGGACTTCCAATT…	MYSGTKKLILDYLMDETAYLKRKNRHHYSSAYIADKFMISRSLSSHYLNDLHKEGELIKVNERPVLYLHKDILRSRIRGKSLRSEYDTVEDLEELLHMGVSKFTNVIGSDYSLRSSIENIKKALHYPPHGLPIVICGKPGSGKRFLSRQIYAYCQAERLISENAEYTYISCDTIEESELFTLLFGKNDEKSNETGILKNSKYEYIVFNSFRNAGKNIQNALADYIDEGAALNEPKAKLIFLCNQQLEMTFTPQLLGRLLTIVTIPSLKERTIYEKESLILHFIREESKKVQKGLKVTDYFMELMIAQDFEDSIEQLQSAIVRSFFHAYEKKEEHICLDVSCIPSELKYRVSVYDKEHAYLLEEYQLIYHGITKELFYDILRYAEEYYYDTASKSGKRLY…	COG3933,COG1221,COG1321	GO:0009401,GO:0016021,GO:0006355,GO:0005524,GO:0006355,GO:0008134	-	0.075	VFG043220(gi:218927899) (flbD) sigma-54 transcriptional regulator [lateral flagella (AI146)] [Yersinia pestis CO92]	Loose	400	25.7942	ErmV	34.48	3002824	protein homolog model	n/a	n/a	macrolide antibiotic; lincosamide antibiotic; streptogramin antibiotic	antibiotic target alteration	Erm 23S ribosomal RNA methyltransferase
LMAICMKE_00200	Prodigal:002006	CDS	204092	204565	+	gnl|X|LMAICMKE_1	2.7.1.206	sorB_2	PTS system sorbose-specific EIIB component	N9WMI6	PTS EIIB type-4 domain-containing protein OS=[Clostridium] innocuum 2959 OX=999413 GN=HMPREF1094_01174 PE=4 SV=1	ATGGCAATCGTTTTAACAAGAATCGATAATCGCCTACTGCATGGTGTGGTAGCGACGCAATGGGCACCGTCAACCGGCTGTACCCGCTTAATGGTCATTGACAATGAAGTGGCAGATGATCCGCAGAAAAAGGAAACCATGAAATTCGGGCGGCCCAGTGGCGTAAATTTGTCCATTATCAATGAGGAGACAGCTCTTACAAATTTTAAAAACCATAAATATGACACACAGAAGGTGTTTATTGTGACGAAGCATCCGGACATTCTGTTGAAAATCGCAGCTGTTGAGCCGTTGAAAAAAGTTAATATCGGGGGGACTGTGAGAATTGAAAACGGTGTTGAGCTGTCAAACCGTGCGATGGCAGATGAAAAGGATATCATCGCATATAAGGAATTGACG…	MAIVLTRIDNRLLHGVVATQWAPSTGCTRLMVIDNEVADDPQKKETMKFGRPSGVNLSIINEETALTNFKNHKYDTQKVFIVTKHPDILLKIAAVEPLKKVNIGGTVRIENGVELSNRAMADEKDIIAYKELTKLGAKVEIQYVPSDKATPFEAVVK	COG3444	GO:0005737,GO:0008982,GO:0009401	ko00051,ko00520,ko01100,ko02060,map00051,map00520,map01100,map02060	3	VFG017614(gi:494694292) (eccB1) hypothetical protein [ESX-1 (T7SS) (CVF298)] [Mycobacterium tuberculosis str. Haarlem/NITR202]	Loose	350	22.7126	Enterococcus faecium chloramphenicol acetyltransferase	40	3004456	protein homolog model	n/a	n/a	phenicol antibiotic	antibiotic inactivation	chloramphenicol acetyltransferase (CAT)
LMAICMKE_00201	Prodigal:002006	CDS	204603	205376	+	gnl|X|LMAICMKE_1		agaC_1	N-acetylgalactosamine permease IIC component 1	N9WYM6	PTS sugar transporter subunit IIC OS=[Clostridium] innocuum 2959 OX=999413 GN=HMPREF1094_01175 PE=4 SV=1	ATGAATGCTATACAAATAATTTTAATTACATTGCTGGCCGCTTTGAAAAAGGTTGACCAGAAGGGACCGCAGATTTTTATTTACAACACTGTATTCTGGGGGTTTTTAGCCGGTGCTATTATGGGGGATATCATGACAGGGATGGCAATTGGTGCCACCTTTCAGCTGATGTCGCTGGGAGTTGCGGCAATCGGTGGAACATCAGTTCCGGATTATCAGATTGGAGCCATCATTTCTATTGCGATAGCAGTCAGTACCGGACAGGGAATTGAGGCAGGAATCGCAGTTGGTCTTCCTGTAGCTATGCTTGCTGTACAGTTGGATGTACTTGGGAATATCGCACATGGTATCTTCGTGCGCAAGGCTCAGACATATGCGACGGAAAGGAAATGGAATTCC…	MNAIQIILITLLAALKKVDQKGPQIFIYNTVFWGFLAGAIMGDIMTGMAIGATFQLMSLGVAAIGGTSVPDYQIGAIISIAIAVSTGQGIEAGIAVGLPVAMLAVQLDVLGNIAHGIFVRKAQTYATERKWNSFNMMYIICIIITALTTGLPTFLAVAFGDVLVTTIIDAMPVWFTSGLSLAGKILPVVGFAVLLKYMPVKQNIEYLLIGFVFAAYLNVPVLGVAIVGAALGFKLYKDQNRSLEMAVSAGGEQYDDE	COG3715	GO:0009401,GO:0016021	ko00051,ko00520,ko01100,ko02060,map00051,map00520,map01100,map02060	2.4	VFG017808(gi:153951910) (flaA) flagellin A [Flagella (CVF397)] [Campylobacter jejuni subsp. doylei 269.97]	-	-	-	-	-	-	-	-	-	-	-	-
LMAICMKE_00202	Prodigal:002006	CDS	205363	206169	+	gnl|X|LMAICMKE_1		manZ_2	PTS system mannose-specific EIID component	N9VED0	PTS fructose transporter subunit IID OS=[Clostridium] innocuum 2959 OX=999413 GN=HMPREF1094_01176 PE=4 SV=1	ATGATGACGAATAATGAAAAGAAAGCGATTTTATCAAACAAGGATTTAAATCAGGTAGGAATAAGATGGTTCATGTCCATTGAAACTTTTAATTACGAAACCCAGCTTGCCGGTTCCTATGCTTTTGCTGTAATGCCAGCACTTCGTAAAATTTATAAGGATGATAGCGAATTGACGGAAGCGATGGATAACCATTTTAAATATTTCAATTGTATGCCTTGGCTGACAAATTTGATTCTGGGGGCTACTCTAGCATTAGAGGATAATCAGGGTATACAGGCTAAGGATGCTGTTCAGGACCTTAAGGTATCTTTGATGGGACCGCTTTCCGGTATTGGTGACAGTATCTTCTTTATTCTGATACCAACAATTTTGGGTTCGATTACAGCATATATGGCA…	MMTNNEKKAILSNKDLNQVGIRWFMSIETFNYETQLAGSYAFAVMPALRKIYKDDSELTEAMDNHFKYFNCMPWLTNLILGATLALEDNQGIQAKDAVQDLKVSLMGPLSGIGDSIFFILIPTILGSITAYMAQDGNPLGMIVWCIYGIVIGFIRIKSVSWGYKGGLKLVNELGKKLSVFTNSISAMGLTVVGALIPSLVKVTTPLVFKMGEVTQEVQTILDTIMPAMIPAIFTFISYKLLGRNVKISWLILIIIVFSWICAAFGILA	COG3716	GO:0009401,GO:0016021	ko00051,ko00520,ko01100,ko02060,map00051,map00520,map01100,map02060	1.7	VFG022753(gi:340627397) (mbtI) putative isochorismate synthase MBTI [Mycobactin (CVF315)] [Mycobacterium canettii CIPT 140010059]	Loose	1900	23.8682	MuxC	50	3004075	protein homolog model	n/a	n/a	macrolide antibiotic; monobactam; tetracycline antibiotic; aminocoumarin antibiotic	antibiotic efflux	resistance-nodulation-cell division (RND) antibiotic efflux pump
LMAICMKE_00203	Prodigal:002006	CDS	206173	207402	+	gnl|X|LMAICMKE_1			hypothetical protein	A0A223MPX6	Ceramidase_alk domain-containing protein OS=Clostridium innocuum OX=1522 GN=ADH65_14555 PE=4 SV=1	ATGCTTGTATCAACCACTGCAATTGATATAACACCGCATTGTCCCGTAAAGCTGTGCGGTTATATCAATGACATAAGACTTGCCCAGAGAACACAGACCGCTCATGCTCCAATTTATGCAATAGCACTGCGTCTTGTCCTTGAAAACAGTCAGCTACTGATTTTGACAATGGATATCCTTAGTATTATGAAAAACAGAGCTGAGCAAATAAAGGATAGTATAACACAGGCATATTCCATAAAAAAAGAAGAAATATTCATCCATGCAATTCATACACATGCCGGACCAAGTGGATTCAGTGCAGATGCTATGGGGAAAGAATATGAGGATAATGTTACATATAGAGAGGATGTGATATCCAGAATATGTACAGGATTGAAACCTGTTTTTGCAAAAGCT…	MLVSTTAIDITPHCPVKLCGYINDIRLAQRTQTAHAPIYAIALRLVLENSQLLILTMDILSIMKNRAEQIKDSITQAYSIKKEEIFIHAIHTHAGPSGFSADAMGKEYEDNVTYREDVISRICTGLKPVFAKAEEARAFMGKTEIHGFYDNRNDRNRYYDADAYRLQFRSDDQLIAELVNINVHSTVLGPTNMEISYDLIGTIREELHKRENIYPLLCIGTSADISNRHYREGDDFKELNRTAKGITNQLLEIQNFTEIDMHTLKLDTFSYTVSYDNTLLFSGYQKELEEIQKNLEAETDKTKRKLLLSSKDKFESKLLIHKVHKELKLSLLRFPELLLVTFPGELTSVFGKYIKEQAKTPFTCIMTCTNDHHGYFIEQDQYGRCYEATATLIPKGETE…	-	-	-	0.19	VFG038287(gi:330830593) (exeG) Pullulanase G protein [T2SS (CVF780)] [Aeromonas veronii B565]	Loose	800	24.6386	tetA(P)	29.55	3000180	protein homolog model	n/a	n/a	tetracycline antibiotic	antibiotic efflux	major facilitator superfamily (MFS) antibiotic efflux pump
LMAICMKE_00204	Prodigal:002006	CDS	207399	207800	+	gnl|X|LMAICMKE_1			hypothetical protein	N9WZ65	PTS EIIA type-4 domain-containing protein OS=[Clostridium] innocuum 2959 OX=999413 GN=HMPREF1094_01178 PE=4 SV=1	ATGAGACGACTTGTTATCGCATCACATGAACGTATGGCGGAAGGTGTAAAAAATACATTGGATTTCATAACAAATAGCAGTTTCTCCGTATATGCTGTAAATGCATATACTACACAGATACCGTTGGAGAACCAGCTACAATCTGTTTTTGAAGAATTTGAAACAGAGGATGAAATTGTAATTCTCACAGATATGTTAACCGGGAGTGTAAATCAGGCATGTATTCCCTATCGTAATGATCATGTATTCCTTATGACAGGTTTCAACATACCGGCAGCTCTTGAAATACTATTGTATCCGCAGGATAAAAAACTGAGTGAGAAAGAGCTCCTGCGTATTGTGGAAACAGCAAGAGCACAACTGCAGTTGGTTGTGAGTACAGAGGAACTGGAAGACGAA…	MRRLVIASHERMAEGVKNTLDFITNSSFSVYAVNAYTTQIPLENQLQSVFEEFETEDEIVILTDMLTGSVNQACIPYRNDHVFLMTGFNIPAALEILLYPQDKKLSEKELLRIVETARAQLQLVVSTEELEDE	COG2893	GO:0009401,GO:0016021	ko00051,ko00520,ko01100,ko02060,map00051,map00520,map01100,map02060	9.4	VFG042007(gi:17549078) (hrpW) HRPW transmembrane protein [T3SS (SS008)] [Ralstonia solanacearum GMI1000]	Loose	550	23.8682	VCC-1	23.88	3003713	protein homolog model	n/a	n/a	monobactam; carbapenem; penam	antibiotic inactivation	VCC beta-lactamase
LMAICMKE_00205	Prodigal:002006	CDS	207803	208717	+	gnl|X|LMAICMKE_1			hypothetical protein	N9WMJ0	AEC family transporter OS=[Clostridium] innocuum 2959 OX=999413 GN=HMPREF1094_01179 PE=3 SV=1	ATGGAGCTTTCTATCCTAATTATGAAGCAGCTGCTTGTTATGTTTTCACTGTCAGGTATTGGATTCTTGCTGGCAAAGTTGAAGCTTATTAGCAATGAGGGCTGTAAAGAGCTCGTAAATCTTCTGTTGTATGCGGTCATACCACTGACTGTACTTAACTCCTTTCTGGTCGAAAAGACACCGGAAAAAACACAGCTTCTTTTATATTCACTGTTGCTGAGTCTTGCAGTTTTCGCTGTTTCTATGCTGTTATCCTACATTATATATGGGAAAAGAAAAAGAGTTGAAAATTTCTCAGCAGCATTCAGTAATGCGGGCTTCATTGGTATTCCACTGGTACAAGCAACTGTTGGACCACACGCAGTATTTTATATTGCAGGCTTTGTAGCCTTTCTGAAT…	MELSILIMKQLLVMFSLSGIGFLLAKLKLISNEGCKELVNLLLYAVIPLTVLNSFLVEKTPEKTQLLLYSLLLSLAVFAVSMLLSYIIYGKRKRVENFSAAFSNAGFIGIPLVQATVGPHAVFYIAGFVAFLNIFQWIYGAYVMGAERRMISFQVIAKNAVLLSFITGFTLYLCDLGNILFIKDIANTVANMNSPLAMIIIGVYMSQISFMRMLQRESSYICSLCRLFVIPLASLGLLAVIPLDCYEVKVAICIVLSAPVGANVAMFAQKFHQDYTYAVEIVILSTLMSVVTLPMIVYAAQIVL	COG0679	GO:0016021,GO:0055085,GO:0016021,GO:0055085	-	0.004	VFG044197(gb|YP_169103) (fslC) diaminopimelate decarboxylase [Rhizoferrin (VF0551)] [Francisella tularensis subsp. tularensis SCHU S4]	Loose	1650	25.0238	Bacillus subtilis mprF	28.57	3003324	protein homolog model	n/a	n/a	peptide antibiotic	antibiotic target alteration	defensin resistant mprF
LMAICMKE_00206	Prodigal:002006	CDS	209187	209951	+	gnl|X|LMAICMKE_1	3.5.99.6	gamA_1	putative glucosamine-6-phosphate deaminase 2	A0A175ACB0	Glucosamine-6-phosphate deaminase OS=Clostridium innocuum OX=1522 GN=nagB PE=4 SV=1	ATGAAAATTGTCGTATGTAAGGATTATGATGATGTCAGTAGAGTTATGGCAGAAAAGGTGGTCGAACAAATTCGTAAAAAACCTAATTTGGTATTCTGTCTGCCTGCGGGGAACTCTCCTATCGGGATGTACAAATATCTTGTTCAGATGTACAAAGAGGGAAAGGCTGATTTCTCACAGCTGAGAACATTTGATATGGACGAATATGCAGGGCTGACTCCGGACGATTCACACAGCTTTATTTATTTTATGCATCAGCACTTTCTGGATCATGTCAATATCAATATGGATAATGTACGTTATCCGAAAGCAGATGCAGCAGATCTGGATGCGGAGTGTAAACAGTATGCGCAGGAAATCATTGATGCGGGCGGTCTGGATATTGCAATCACCAGCATT…	MKIVVCKDYDDVSRVMAEKVVEQIRKKPNLVFCLPAGNSPIGMYKYLVQMYKEGKADFSQLRTFDMDEYAGLTPDDSHSFIYFMHQHFLDHVNINMDNVRYPKADAADLDAECKQYAQEIIDAGGLDIAITSIGDDGHIAFNEPGEYLLPRTHVVKMDEATRQQNAKAFADCAGGVPEYAITTGMEEHMKAKKYYVVCSGTHKGKLLHKLFENEKLDPKFPVSWLRMHPDVEFIIDEATAAEIQEDALEYYREK	COG0363	GO:0005975	ko00520,ko01100,map00520,map01100	3.7	VFG013922(gi:146281359) (pilV) type 4 fimbrial biogenesis protein PilV [Type IV pili biosynthesis (CVF518)] [Pseudomonas stutzeri A1501]	Loose	710	23.8682	efrB	19.89	3003949	protein homolog model	n/a	n/a	macrolide antibiotic; fluoroquinolone antibiotic; rifamycin antibiotic	antibiotic efflux	ATP-binding cassette (ABC) antibiotic efflux pump
LMAICMKE_00207	Prodigal:002006	CDS	210058	210306	+	gnl|X|LMAICMKE_1	4.1.2.43	rmpA	3-hexulose-6-phosphate synthase	N9VED2	OMPdecase domain-containing protein OS=[Clostridium] innocuum 2959 OX=999413 GN=HMPREF1094_01181 PE=4 SV=1	ATGAAGCTGCAAATTGCAACTGATATTGCAAATACCGAGACAGTATTCAGCATAGCGGATGCAGTCCATGATGTTATTGACATACTTGAGGTTGGAACACCGGTAATCACGAAGGAAGGACTAGTACCTGTATACCATGTAAAACTAAGATATCCGAATCTGTGTGTGTTTGCCGATACAAATATCATTGATGGCGAAGCTATGGAATGTGAGGATGCCTGTAAAGCTCATGCGGATATCGTAATGTAA	MKLQIATDIANTETVFSIADAVHDVIDILEVGTPVITKEGLVPVYHVKLRYPNLCVFADTNIIDGEAMECEDACKAHADIVM	COG0269	GO:0004590,GO:0006207	-	4.7	VFG026555(gi:433642574) (mbtE) Peptide synthetase MbtE (peptide synthase) [Mycobactin (CVF315)] [Mycobacterium canettii CIPT 140070008]	Loose	1900	22.7126	acrD	35.14	3000491	protein homolog model	n/a	n/a	aminoglycoside antibiotic	antibiotic efflux	resistance-nodulation-cell division (RND) antibiotic efflux pump
LMAICMKE_00208	Prodigal:002006	CDS	210754	212382	-	gnl|X|LMAICMKE_1			hypothetical protein	A0A175ADY7	Diguanylate cyclase OS=Clostridium innocuum OX=1522 GN=GT649_14215 PE=4 SV=1	ATGACAAGAAAGAAAATGCTGCTTCTTTACATATGCCTGTGGATTATTGGCTTATGTCTTGTAGTATCTGTTATTTTTCCGCAAAAGACACCGCCGGCAGCTGTTATACCACCGAAATCCAATGATATTGAGGTATTAAAGAACGGCTGGAAGGATGGAGCCGCTCAGGCTGAGGCAAAGACAGATATACGTGATAAAACCTTCAGTAGAAAAAGGACACTGCCACAGATAGCGAAGGATACCATGCTTGTGATCAGAAACAACTACCGCGGTGTACAGATTTGTATCGATAACGAAGTCCGCCTGGATTACGGCTATCATCGCGATGATTCTACATTATTAGGTAATGTATATGTGCGTATGCCGGTTACATCAGAAGACAGTGGCAAAGAGCTGCTT…	MTRKKMLLLYICLWIIGLCLVVSVIFPQKTPPAAVIPPKSNDIEVLKNGWKDGAAQAEAKTDIRDKTFSRKRTLPQIAKDTMLVIRNNYRGVQICIDNEVRLDYGYHRDDSTLLGNVYVRMPVTSEDSGKELLLKFKNNYSNVSSDIEYPMLVSASSFAFYILQENAGIIITVILLLLLDIILVFLIIWLKNRSFWLSKTSLYALMSFIFLTALWLLTDSPILQLYVSGSLRIVLLSFCSFMLMPIPLLVFINDALKLRCRSLTLLQLLLLGNTIVQCILYQAGILDFVQMLPFTHLLMMVSIAALLFALIREVRLYKTDYSRNILLAFFILALFSTAALTAFYLHPMSDYNIYFRIGLLLFIVMLSCFSFHKVYLLSQEQEQIQFYRQLAYTDTMTKA…	COG2199,COG3706,COG5001	-	-	1.12e-07	VFG043139(gi:28901366) (scrC) sensory box/GGDEF family protein SrcC [lateral flagella (AI142)] [Vibrio parahaemolyticus RIMD 2210633]	Loose	400	24.6386	IND-8	28.95	3002264	protein homolog model	n/a	n/a	carbapenem	antibiotic inactivation	IND beta-lactamase
LMAICMKE_00209	Prodigal:002006	CDS	212543	214282	+	gnl|X|LMAICMKE_1		cydD	ATP-binding/permease protein CydD	A0A6B1S8V8	ATP-binding cassette domain-containing protein OS=Clostridium innocuum OX=1522 GN=GT649_14220 PE=4 SV=1	ATGATTGACAAACGACTTTTAAAAGAGATGCCGGAAACAAAGCCATATATCATGAAGCAGGTAGCGATGCAGTGGTTCTCTCTGCTATGCAATATTGTCTTTGTGGCACTGCTGGCAAATGTACTTTCACACATATTTTATAAAACCGTCAATGAACAGCTTCTGCTTCTGACAACGTGCGGAGTCATTTTGTGCATTGCACTAAGAGCAGTCTGTGTCCGAAAAGCGAGCTTATATTCCCATGAAGCTTCCTGTCATGTGCGTGAGCAGCTTCGCATGCGGTTGTTCAAAAAGCTGCTGGAAATGAAAAGCGGCTATACCGAAAGCGCACCGACAAGCGAGCTGGTGCAGCTGAGCGTAGAAGGCATTGACCAGCTGGAGATTTACTTCGGCCGATAT…	MIDKRLLKEMPETKPYIMKQVAMQWFSLLCNIVFVALLANVLSHIFYKTVNEQLLLLTTCGVILCIALRAVCVRKASLYSHEASCHVREQLRMRLFKKLLEMKSGYTESAPTSELVQLSVEGIDQLEIYFGRYLPQFFYSMLAPVTLFLILVWMDVKSALVLLLCVPLIPMSIIAVQKFAKKLLSKYWSSYTTLGDSFLENLQGLTTLKIYQADEWKQQEMNREAENFRKITMKVLTMQLNSVSVMDLIAYGGAALGSIVAILGFQNGSLSLFQVICIVLLSSEFFIPLRLLGSFFHIAMNGIAASDKIFRILDKPQKQAEQKQWKAETVDIQLRDLSFSYDEQRTILKHVYMQLKPGQFTAIVGESGSGKSTIARLIAGIIKDYHGQLLIADTQRRDI…	COG4988,COG1132,COG2274,COG4987,COG5265,COG1131,COG1121,COG1122,COG1124,COG1136,COG4618,COG3839,COG1117,COG1120,COG1127,COG4608,COG1135,COG1126,COG1116,COG3638,COG1125,COG3842,COG1123,COG1123,COG4133,COG0411,COG4619,COG4178,COG4555,COG4181,COG4598,COG2884,COG3840,COG1129,COG1129,COG0488,COG0488,COG3845,COG3845,COG0444,COG4172,COG4172,COG1245,COG1245,COG4525,COG4167,COG4615,COG1137,COG1119,COG4175…	GO:0005524,GO:0006810,GO:0016021,GO:0042626,GO:0055085,GO:0005524,GO:0016887	ko02010,map02010	7.31e-55	VFG013250(gi:148825660) (msbA) fused lipid transporter subunits of ABC superfamily: membrane component/ATP-binding component [LOS (CVF494)] [Haemophilus influenzae PittEE]	Loose	225	24.6386	FosB	33.33	3000172	protein homolog model	n/a	n/a	fosfomycin	antibiotic inactivation	fosfomycin thiol transferase
LMAICMKE_00210	Prodigal:002006	CDS	214275	215930	+	gnl|X|LMAICMKE_1			putative ABC transporter ATP-binding/permease protein	A0A175A3S9	ATP-binding cassette domain-containing protein OS=Clostridium innocuum OX=1522 GN=GT649_14225 PE=4 SV=1	ATGCATAAAACAGGAAATATTCGATTGATGGCACGTATGAGTCTGCTTGTAAAACCGCTTGCCCCCCATATGCTGCTGGCTGTGTTTCTTGGTGTAGCCGGTTTTCTGTGTGCGATTTACATTCCGTATTTCAGTGCACTTCTCATCAGCCATATTGCCATACAGGCAGCGGATTTCCCAATTGGCGTGTTCTTTGTCATTATGCTGGTGCTGGCACTTCTTCGCGGTATTTTACATTATGGGGAACAGGCCTGCAACCACTATATTGCATTTAAGCTGCTTGCCATTCTGCGGGATAGGGTATTCACCGTTCTGCGCCGCCTTGCTCCGGCGCGGCTGGAGGGGCAGGATAAGGGAAATCTGATTTATCTGATCACCAGTGATATTGAAGCACTGGAG…	MHKTGNIRLMARMSLLVKPLAPHMLLAVFLGVAGFLCAIYIPYFSALLISHIAIQAADFPIGVFFVIMLVLALLRGILHYGEQACNHYIAFKLLAILRDRVFTVLRRLAPARLEGQDKGNLIYLITSDIEALEVFYAHTISPVLIAVVTSGILLIQFAKMHILFFMIALLGYLFCGVLLPLIITKLGTQEGCQSREGFGRLSSYVLESLRGMQDVLQYRIGSQRMEEMQRKSEELHDTAKRLKLHEGTSSILGNAVVTLFTLLMLLGGCLLYLQGTVSFTTVLMSTVLMVSSFGPVLALASLSNNLLITMASARRVLQLLDEKEEVEEISGKKQAVSGDIKVENLSFSYEKEEVLRNVQATFKKGKITGIHGKSGSGKSTLLKLIMRFWNVSQGSISVH…	COG1132,COG4987,COG2274,COG4988,COG5265,COG4618,COG1120,COG1131,COG1136,COG3839,COG1125,COG1117,COG1124,COG1121,COG1135,COG3840,COG1127,COG1126,COG1116,COG1122,COG4175,COG3842,COG0444,COG1123,COG1123,COG4608,COG1118,COG4604,COG4598,COG4619,COG2884,COG3638,COG0488,COG0488,COG4148,COG4555,COG1129,COG1129,COG4778,COG0411,COG4586,COG3845,COG3845,COG4181,COG0410,COG1137,COG4559,COG4172,COG4172,COG4152…	GO:0005524,GO:0016887,GO:0005524,GO:0006810,GO:0016021,GO:0042626,GO:0055085	-	2.65e-58	VFG013248(gb|NP_438233) (msbA) lipid transporter ATP-binding/permease [LOS (CVF494)] [Haemophilus influenzae Rd KW20]	Loose	500	25.0238	APH(2'')-If	24.04	3004191	protein homolog model	n/a	n/a	aminoglycoside antibiotic	antibiotic inactivation	APH(2'')
LMAICMKE_00211	Prodigal:002006	CDS	215930	216250	+	gnl|X|LMAICMKE_1			hypothetical protein	A0A223MPX4	Nitrous oxide-stimulated promoter family protein OS=Clostridium innocuum OX=1522 GN=ADH65_14500 PE=4 SV=1	ATGGAAGCCGCAGCCAAGCGCGAAAAGGAAAAGCAGGTCATACAGGAAATGATATCCCTGTACTGCCGGAAACAGCATCATGGTCAAAGCCTTTGTAAGGAATGTCAAACGCTTTGCAGGTATGCACATCAGCGCATAGACTGCTGTCCGTTTATGGAAAGCAAGACCTTCTGCAGCAACTGCAGCGTGCATTGCTATCAAAAGGAACAGCGTGAACAAATCCGCAGGGTCATGCGCTTTAGCGGACCAAGGATGCTTCTGCACAGACCGCTCATGGTCATTCAGCATATGTGGCTGTCACGAAAGGAGAGACATACATGA	MEAAAKREKEKQVIQEMISLYCRKQHHGQSLCKECQTLCRYAHQRIDCCPFMESKTFCSNCSVHCYQKEQREQIRRVMRFSGPRMLLHRPLMVIQHMWLSRKERHT	-	-	-	1.5	VFG034583(gi:410480064) (agg3C) Outer membrane usher protein Agg3C [AAF/III fimbriae (CVF682)] [Escherichia coli O104:H4 str. 2009EL-2050]	Loose	375	21.9422	vanXA	25	3002949	protein homolog model	n/a	n/a	glycopeptide antibiotic	antibiotic target alteration	vanX; glycopeptide resistance gene cluster
LMAICMKE_00212	Prodigal:002006	CDS	216247	216609	+	gnl|X|LMAICMKE_1		ybaN	Inner membrane protein YbaN	A0A175A7K3	DUF454 family protein OS=Clostridium innocuum OX=1522 GN=GT649_14235 PE=4 SV=1	ATGAAACCTGTTTATTTTATCATCGGTATCGTATCTATGCTGCTGGGAGCCGTCGGTGTTGTGCTTCCTGTTCTGCCTACGACACCGTTTCTGCTTCTTTCCGCCTGGTGCTTTGCGAAAAGCTCCCGGCGCTTTCACTGCTGGTTTATCTCAACAGCACTTTATAAAAATCATCTGGATTCCTTTGTACAGCACCGCTCCATGACATGGAGAACCAAGCTTTCCCTACTGGCAGTTGCCAGTACTATGCTGTTATTTGCCATGTATTTTATGAGTAACCTGTGGCTGCGTCTGTTTTTGCTTGCACTCATGCTCTTTAAGTATTACTATTTCCTCTTTCGCATTAAAACGATACGGGAATAA	MKPVYFIIGIVSMLLGAVGVVLPVLPTTPFLLLSAWCFAKSSRRFHCWFISTALYKNHLDSFVQHRSMTWRTKLSLLAVASTMLLFAMYFMSNLWLRLFLLALMLFKYYYFLFRIKTIRE	COG2832	-	-	0.000678	VFG037541(gi:169633822) (ABSDF2280) hypothetical protein [Heme utilization (CVF769)] [Acinetobacter baumannii SDF]	Loose	500	21.9422	APH(3')-IIIa	45.83	3002647	protein homolog model	n/a	n/a	aminoglycoside antibiotic	antibiotic inactivation	APH(3')
LMAICMKE_00213	Prodigal:002006	CDS	216688	217104	-	gnl|X|LMAICMKE_1		yjdF	putative protein YjdF	A0A175AFN8	DUF2992 family protein OS=Clostridium innocuum OX=1522 GN=GT649_14240 PE=4 SV=1	ATGAATCAGACTTCGCTAAGCTTTACTGTCTTCTTTGAAGACCCTTTCTGGATTGGCTTGTTTGAATACCGTGAACAGCAGCTGCTGTATTTGAAGCGAATTGTATTCGGAAGTGAACCCAGTGAACAGGTGGTATATGAATGGCTGAAAGGCTGCTGGTATTCCATCAGTTTTCAGGCTCCTGTGGAAACTGTGCGCTCAAAGGCAAGCCATCGAAATCCCAAACGCATGCAGCGTGAAGCCCGCAAGGCACAGGATACAGGGCTTTCCCTTACAAAATCACAGCTTGCAGTAAAACAGCAGCAGGAGGAACGCGCACAGCGGAAAGCTGAAAGACGAAAGGCGAACAGAGAAGGACAGAAGGAAGCGTTTCGTCTGCGGCAGATGAAGAAAAAGGCA…	MNQTSLSFTVFFEDPFWIGLFEYREQQLLYLKRIVFGSEPSEQVVYEWLKGCWYSISFQAPVETVRSKASHRNPKRMQREARKAQDTGLSLTKSQLAVKQQQEERAQRKAERRKANREGQKEAFRLRQMKKKAKHKGR	-	-	-	0.69	VFG038912(gb|YP_855898) (rtxA) multifunctional autoprocessing repeats-in-toxins (MARTX) toxin [The repeat in toxin (RTX) (CVF795)] [Aeromonas hydrophila subsp. hydrophila ATCC 7966]	Loose	950	22.7126	msrE	18.92	3003109	protein homolog model	n/a	n/a	macrolide antibiotic; streptogramin antibiotic	antibiotic target protection	ABC-F ATP-binding cassette ribosomal protection protein
LMAICMKE_00214	Infernal:001001	misc_RNA	217120	217217	-	gnl|X|LMAICMKE_1			yjdF	-	-	TAATAACGGAATAAAAACACAGTCTGGTTGGTAGTCCAGACGCAATGAGAATTGTCAGTAACCTGCCTCCTTGGTTGTCCGTTTCCTTATGTAGTATA	-	-	-	-	-	-	-	-	-	-	-	-	-	-	-	-	-	-
LMAICMKE_00215	Prodigal:002006	CDS	217321	218127	-	gnl|X|LMAICMKE_1			hypothetical protein	A0A175AHI4	Peptidase_C39_2 domain-containing protein OS=Clostridium innocuum OX=1522 GN=GT649_14245 PE=4 SV=1	ATGAAACGAACCTACAGCAGTATCCTTATTCTGTTAACTAGTATCATTGTTTTTCTATTTGCATACATTATGCGCACAGCGTGCACACAGATACCGGTTTACGGAACGACTTCCACCGGCCTATCTGCACAGCATTTTGACAGGAACGGCGCTTTTGCAGCTGCTGACAGACAAAAGGAAGGTTCTCTTATGGAAAGTGATACGGAGAACATGCCTGAGAAACGTGAACAGAGCGAAACGGATGATGAACATAAACAGAATAAGCTTCCTATTGTTCAGAGTATGCAGGAAACTTCATATTACTGTGTACCGGCCTGTATACAGATGGCACTTCGCTATCACGCTATAGAAAGCACCCAGCAGCACCTGGCACAGCAGCTTCATACAGATCCTGTAACC…	MKRTYSSILILLTSIIVFLFAYIMRTACTQIPVYGTTSTGLSAQHFDRNGAFAAADRQKEGSLMESDTENMPEKREQSETDDEHKQNKLPIVQSMQETSYYCVPACIQMALRYHAIESTQQHLAQQLHTDPVTGTEYVDMARVLNSYLFPGTSIPSADEPGYHVQTLSPDDHTQDASDTFSRRCVQNIDDGYPVFAAVDLNALYPALAHANHMVLVIGYEKNKDQITSYYIINPYPPVQDEVHRGLKQFTAEELVRAILVNEEPAYIW	-	-	-	0.42	VFG009877(gi:118619771) (mprB) two component sensor kinase MprB [MprA/B (CVF333)] [Mycobacterium ulcerans Agy99]	-	-	-	-	-	-	-	-	-	-	-	-
LMAICMKE_00216	Prodigal:002006	CDS	218309	219295	+	gnl|X|LMAICMKE_1			hypothetical protein	A0A175ABM3	Rpn family recombination-promoting nuclease/putative transposase OS=Clostridium innocuum OX=1522 GN=GT649_14250 PE=4 SV=1	ATGGAAAATACGAAAACAAATACTGTATTGGATTACTGCAATGATGTATTCTTCAAGTACGCCCTTTCCCGTGAGGATGAAGGCTCTGTGTACGCCCGCAACACCATTATTGAACGTGTTACCGGAATCAAGGTAAAGGAAAGCACCGTCCTCAATCCGAATCTGGATCCGGGCATCATCGGAAAGAAGCGCATTATTCTGGATGTCCATGTGAAGGATGAGAAAGGTCGTTTTTTTAATCTGGAAATGCAGACGACCTATGCAGGAGTAGCGGAAATGATGCGCTTTGAATTTTATGGGGCCAGAGCATTGAACAACCAGCTGGACTGCAGTGAGAAGTACAGGGATTTAAAGCCGGTATATCAGATTATTTTCATTGAAAAACGCGCATGGAATAAT…	MENTKTNTVLDYCNDVFFKYALSREDEGSVYARNTIIERVTGIKVKESTVLNPNLDPGIIGKKRIILDVHVKDEKGRFFNLEMQTTYAGVAEMMRFEFYGARALNNQLDCSEKYRDLKPVYQIIFIEKRAWNNKNLINHYRMRNEQGEDESKHPLIRRTYIHLPVINEIAKKKAIQQMDDFEQLCFLFENNAKNDILESKERLVKVFMNKYEEMQKDDELWSTAMAIQMGEARYRYGLEDSFEEGMKEGIIRGKAEGKVEGKIEGRIEGKLEGERQLLHRLMEAKFQEDCTAWLQSLTEDQLHIVSNLLLECDTLESVKKQLNRRNTI	-	-	-	0.000132	VFG043144(gi:28901389) (fliH) flagellar assembly protein H [lateral flagella (AI142)] [Vibrio parahaemolyticus RIMD 2210633]	Loose	230	23.8682	marA	62.5	3000263	protein homolog model	n/a	n/a	fluoroquinolone antibiotic; monobactam; carbapenem; cephalosporin; glycylcycline; cephamycin; penam; tetracycline antibiotic; rifamycin antibiotic; phenicol antibiotic; triclosan; penem	antibiotic efflux; reduced permeability to antibiotic	resistance-nodulation-cell division (RND) antibiotic efflux pump; General Bacterial Porin with reduced permeability to beta-lactams
LMAICMKE_00217	Prodigal:002006	CDS	219525	220181	-	gnl|X|LMAICMKE_1			hypothetical protein	A0A175AC97	Transporter OS=Clostridium innocuum OX=1522 GN=GT649_14255 PE=4 SV=1	ATGAAAAATCAAAGCAGTCAGAAAAAAATTCATATTGACAATCTCTACCTGATGAAAAAGCTGGATGAGGATTATCATAAAGAATTTATGCGTTTCTATGACTATGTACTGCACAGCAATACATCCGATGCGGATATCAATATCATTGTTAATACCGCCCTCGAACAATGTCTCGAGGGCATGAAAAACAGAAAGAAAGCAACGCTGGTAATTCCCAGGGATCTGAAAGAATATACGACAAAGCTATCCCGTGGCAATGTATATAAGGATATGAAACGAAAAATACGCAATCAGGATTATGAGAAAATGCAAATCAGCAGTATCTGGTATGTATTCTCACTCTGTATCGTGCTGTTCTTCTTTAAAAATCTGATGGACCAGAAATTTATTGTGAATTAT…	MKNQSSQKKIHIDNLYLMKKLDEDYHKEFMRFYDYVLHSNTSDADINIIVNTALEQCLEGMKNRKKATLVIPRDLKEYTTKLSRGNVYKDMKRKIRNQDYEKMQISSIWYVFSLCIVLFFFKNLMDQKFIVNYLVDVIVACVAGGIAMKNFLIRKRIVKRYQFGSFYMRMDIIAIVACVFIKIVTPAAYANFDITYLLLVISFFIMKRKIKPQFEAVI	-	-	-	0.2	VFG037682(gi:523531666) (pgaC) Glycosyltransferase, probably involved in cell wall biogenesis [PNAG (Polysaccharide poly-N-acetylglucosamine) (CVF772)] [Acinetobacter baumannii BJAB0715]	-	-	-	-	-	-	-	-	-	-	-	-
LMAICMKE_00218	Prodigal:002006	CDS	220188	221504	-	gnl|X|LMAICMKE_1	3.4.11.-	apeB	putative M18 family aminopeptidase 2	N9VEE0	M18 family aminopeptidase OS=[Clostridium] innocuum 2959 OX=999413 GN=HMPREF1094_01191 PE=3 SV=1	ATGTATAAAGATATTGCGAACGAATTACTAAGCTTCATTCAGAAAAGTCCAAGCTGTTTTCATGCAGTGAACACTATGAAAGATATGCTGCTGGAAGACGGCTATACGGAATTACGGGAATGTGAAGCCTGGACGCTGGAAAAGGGCGGAAAATACTTCACTACAAGAAACGGCTCCAGTCTGATCGCCTTCCACATTGGAAGCAGCTTGGAGGATTACCACTTTCAGGTTACTTCATCCCATTCAGATTCACCAACCTTTAAGGTTAAGGAAGAAGCAGTGCTGAAGGGAAAAGGCGGCTATCTGCAGCTGAATACGGAAGGCTATGGCGGTATGCTGTGTGCAACATGGATGGATCGCCCGCTGTCTTTAGCAGGACGTGTTCTTGTGAAAGAAGGA…	MYKDIANELLSFIQKSPSCFHAVNTMKDMLLEDGYTELRECEAWTLEKGGKYFTTRNGSSLIAFHIGSSLEDYHFQVTSSHSDSPTFKVKEEAVLKGKGGYLQLNTEGYGGMLCATWMDRPLSLAGRVLVKEGNTFTSRLVSFDRDLLLIPNVAIHMNRDVNNGMKYNNQIDMLPLFSAGECNEGDYAQLLADELGCAKEDIFGTDLYLVNRMTPSIWGVKEEFISSPKLDDLQCAFTSLKALLHGTNEQAVNVFACFDNEEVGSGTKQGACSTFLYDVLQRINDNLGYTKEDYYRAVAKSFMVSCDNAHAVHPNHPEKTDDTNCTYMNKGIVVKFSANQKYTTDAVSSAVFAGICEKAEVPVQHFANRSDAAGGSTLGNLSSQKVSMHTVDIGLAQLA…	COG1362	GO:0004177,GO:0006508,GO:0008270	-	0.18	VFG033843(gi:386638529) (agn43) putative antigen 43 [Antigen 43, AIDA-I type (CVF451)] [Escherichia coli ABU 83972]	Loose	275	24.6386	AAC(6')-29a	40	3002583	protein homolog model	n/a	n/a	aminoglycoside antibiotic	antibiotic inactivation	AAC(6')
LMAICMKE_00219	Prodigal:002006	CDS	221789	223213	-	gnl|X|LMAICMKE_1		ycaM	Inner membrane transporter YcaM	N9VDR8	Amino acid permease OS=[Clostridium] innocuum 2959 OX=999413 GN=HMPREF1094_01192 PE=4 SV=1	ATGGAAAGTTCAAAGAAAATAGTCTGGTATAACCTTGCGTTTATGGCATTTTCTACCGTTTGGAGTTTTGGAAATGTATTAAACGGCTTCGTATACTTCAATGGTATTCAGGTTATATTCAGCTGGATTCTGATGTTTGCTCTGTACTTTGTGCCGTATGCGCTCATGGTCGGAGAACTGGGATCCGCATTCAAAGACTCCGGTGGTGGAGTCAGCTCATGGATCAATGAAACAATTGGTCCGAAATTCGCCTACTATGCCGGGTGGACCTACTGGGCATGTCACATTACATACATCGCAAGTAAAGGCAGCGGTGGACTAAAAGCACTTAGCTGGGCAGTGTTTCGCAATGCGGAAACGTATGACACATTTCCAACCGTTTATGTACAGCTGGGTACG…	MESSKKIVWYNLAFMAFSTVWSFGNVLNGFVYFNGIQVIFSWILMFALYFVPYALMVGELGSAFKDSGGGVSSWINETIGPKFAYYAGWTYWACHITYIASKGSGGLKALSWAVFRNAETYDTFPTVYVQLGTLAVFLFFCWVASRGLNPLKKLATIAGSSMFIMSILYILMMFAAPLINPNGGFVTPDFSWDNIFPQFNLQYFTSLSILVFAVGGCEKISPYVNKVENPSKGFPKGMITLAIMVVVCAILGTIAMGMMFDPAVINGTQESFNSYVSNGSYWAFQKLGGYYHMGDALLIIYALCNMIGQFSTLVLSIDAPLRMLLDNEEAREFIPSGLLKKNKYGAYINGIWMVVILSGSIILIQSFVPGAASVLAQLNKLNSVTMPMRYLWVFAAYIA…	COG0531,COG1113	GO:0003333,GO:0015171,GO:0016020	-	2.3e-16	VFG047677 (FNFX1_0857) hypothetical protein [Arginine transporter (CVF844)] [Francisella cf. novicida Fx1]	Loose	700	25.409	vanSD	20	3002934	protein homolog model	n/a	n/a	glycopeptide antibiotic	antibiotic target alteration	vanS; glycopeptide resistance gene cluster
LMAICMKE_00220	Prodigal:002006	CDS	223429	224043	+	gnl|X|LMAICMKE_1	2.7.7.87	ywlC	Threonylcarbamoyl-AMP synthase	N9WZ76	Sua5/YciO/YrdC/YwlC family protein OS=[Clostridium] innocuum 2959 OX=999413 GN=HMPREF1094_01193 PE=4 SV=1	ATGGAAACCAGACGGTTTGATAAAAAAGATGTAAAGGAAGTCGCAGAGCTGTTGAAAAACGGGAAGGTTGTGGCATTTCCTACAGATACGGTGTTTGGTCTGGGGGTCATTTATGAAAATGAGGAAGCCTTGCGCAAACTGAAGGAAAGCAAGGGACGTCCGGAGAATAAGCCGATTCCCACCATGGTTGCGGATGTGGAGCAGATGAAGTGTATCGCACAAATGCCTGCAGAAGCTGTGGCACTGGCGGATGCCTTTATGCCGGGAGCATTCACTATGATCTTGAAAAAACAGGAGACGCTGCCGGATTATGTGACGAACGGATTTCCTACCGTGGGAATCCGAATGCCGGATGATCCGTTTGTACTGCGTCTGATTAAGGAATGCGGAAAGCCGCTT…	METRRFDKKDVKEVAELLKNGKVVAFPTDTVFGLGVIYENEEALRKLKESKGRPENKPIPTMVADVEQMKCIAQMPAEAVALADAFMPGAFTMILKKQETLPDYVTNGFPTVGIRMPDDPFVLRLIKECGKPLLVTSANRSGEETGVRDEQVLEQLDGRIDAIVLGEAKGKLASTIVDMSEEEPRIVREGPISADDIKRVLHNA	COG0009,COG0068	GO:0003725	-	1.4	VFG017878(gi:153930641) (YpsIP31758_B0116) putative type IV secretion system protein IcmE/DotG [icm/dot type IVB locus (CVF621)] [Yersinia pseudotuberculosis IP 31758]	Loose	800	23.483	adeI	28.26	3000780	protein homolog model	n/a	n/a	macrolide antibiotic; fluoroquinolone antibiotic; lincosamide antibiotic; carbapenem; cephalosporin; tetracycline antibiotic; rifamycin antibiotic; diaminopyrimidine antibiotic; phenicol antibiotic; penem	antibiotic efflux	resistance-nodulation-cell division (RND) antibiotic efflux pump
LMAICMKE_00221	Prodigal:002006	CDS	224228	225415	+	gnl|X|LMAICMKE_1			hypothetical protein	A0A175A3S1	Helix-turn-helix domain-containing protein OS=Clostridium innocuum OX=1522 GN=GT649_14275 PE=3 SV=1	ATGAGAAAGAAAAATATATTGAAAATTCATCTGCTGGGTGAATTTTATATGGAAAACAAGAATTACCGGTTTCCGCAGGAAACAAAGAAGAGTACACAGCTGATCCTTTTGATCGCCTATCTGATGATGTATCGGCATACGGTGGTATCCAAGGAAAAGCTGATTAAAATATTGTGGAAGGAAGATGAATCGGATAAGCCGGAGGGTGCCTTGCGCAATCTTGTGTATCGTGCAAGAAAGGAATTGCAGAAATTTTATCCGGATAATCCCGAGCTTTCCTTTATTCTGTCAAAAGGCAATACGTATGCATGGAATTCTGAAATACCATGTGAGATTGACATCGTGCAGATGGATGAGCTGTGCAAAAAAATCGAAGAGGAGGAAGCACCGGAAGCCTCT…	MRKKNILKIHLLGEFYMENKNYRFPQETKKSTQLILLIAYLMMYRHTVVSKEKLIKILWKEDESDKPEGALRNLVYRARKELQKFYPDNPELSFILSKGNTYAWNSEIPCEIDIVQMDELCKKIEEEEAPEASYQYCKELLSNYMEDFMFEFHTQDWVELQKTYYDNNLMRATNRSFKLLMDKEYYDEVIKLCDILGFKHYANNHIHEYKLEAYRQTHQYSLAISYYHKVTDMYYGRLGIEVTPLCREIYAEVVQCIASNPVDVDELEQQLKEHVRNEGTFYCDFDVFKNIYQMNLRSARRSSRSRYLVLLTMRQPEGVKEEAQQRESDILRDVITTELRKNDVFTKCSPFQYSLIIATTSMEGCDRAISRIMDRFEQKKTIVESELAYEYKHIE	COG3629,COG3947,COG3710	GO:0000160,GO:0003677,GO:0006355	-	1.4	VFG006961(gi:59710968) (mshN) tetratricopeptide repeat family protein [Mannose-sensitive hemagglutinin (MSHA type IV pilus) (CVF259)] [Vibrio fischeri ES114]	Loose	400	24.6386	vanRN	32.5	3002929	protein homolog model	n/a	n/a	glycopeptide antibiotic	antibiotic target alteration	glycopeptide resistance gene cluster; vanR
LMAICMKE_00222	Prodigal:002006	CDS	225490	226707	+	gnl|X|LMAICMKE_1			hypothetical protein	A0A175A3D7	Diguanylate cyclase OS=Clostridium innocuum OX=1522 GN=GT649_14280 PE=4 SV=1	ATGGAAGTGATCAAAGCATTCCTGTTTGGAAATTTGCAAATAAATTATGGTGATATACACCTGGATGAGACAGATATGCGTTCCAGCCAGCTTGTTACACTTTTATCTTATTTTCTGATTTATAACGACCGTAAAATATCATCATCGGAATTAAATGATATGCTTTGGGAGGATGATGAGGAAATCAGTAATCCGCAGAGTGCATTAAAGAATCTGATGTACAGGCTGAGAACCCTATTAAAAAAGGTGTTTGGTAAAACAGATATGATTATTACAGGAAAAGGCTCCTATTACTGGAATACATCATTTAAAATCAAGCTGGATACTGATAAATTTGAAGATTTGGATAAAAAATTAAAGACTGACAGGGAGTATTCGTACGAAGAACTGACAGAAATG…	MEVIKAFLFGNLQINYGDIHLDETDMRSSQLVTLLSYFLIYNDRKISSSELNDMLWEDDEEISNPQSALKNLMYRLRTLLKKVFGKTDMIITGKGSYYWNTSFKIKLDTDKFEDLDKKLKTDREYSYEELTEMFDCLTMYEGKFLASISSKRWVLSLSTYYHSIYLRCAKQLAFRFEGKQEYEKMNRLCKDALIQDPLDDEMQYLFISSLMYLNHYDLAKEQYHTASKLLYERLGIKQSQFLQKAYMMLLKNNNEVSSNLDVIQNSIAEEKIEKAFYCEFGVFKEIYHLELRRMVREGFSEYVVLMTLQPKKFVDPHSQEGLHMLSKEMNTLKEILCISLRSGDVISKYSGSQFIFMLHNCNAENAKQVIERIQNKYESANKYSFIDLDYTYDELQLFE…	COG3629,COG3947,COG2199,COG3710	GO:0000160,GO:0003677,GO:0006355	-	5.8	VFG020643(gi:194444317) (sopA) secreted effector protein [TTSS-1 translocated effectors (CVF034)] [Salmonella enterica subsp. enterica serovar Newport str. SL254]	Loose	500	24.6386	OXA-61	50	3001773	protein homolog model	n/a	n/a	cephalosporin; penam	antibiotic inactivation	OXA beta-lactamase
LMAICMKE_00223	Prodigal:002006	CDS	226714	227130	+	gnl|X|LMAICMKE_1			hypothetical protein	A0A099IAC2	Uncharacterized protein OS=Clostridium innocuum OX=1522 GN=CIAN88_02530 PE=4 SV=1	ATGAATGATCACAGATACTATCCTAAAAATGCCGTACGGATATGCTTGCATGAGCCACAACAGGATGATTTTGATGGTACATTATTTAGCTGTATCAGAAAAAAGGGGTTTTCTTTTCACAATTTCACATCTTTTATCATTTTAACGGAGGAAATATTGGATTTTGTTGGAAAGCCGCAATCCTTTCAGGAAAAAAGAACGTTTAATAAAGAAAAAAAATATTTGAGAATCGAGAATTTGCATATACAAGAGGATTGCTCTTATATATATGAACAGCATGGTGCCTATGCTACTTATGATATCATTATTATGACAAGACGGAAAAGCGATTGGCAGGGGATTGTAAAAAAGGATGAAGAAGTAATAGGAGAATTTAAAAGCATTCTTGAATTGATGCAT…	MNDHRYYPKNAVRICLHEPQQDDFDGTLFSCIRKKGFSFHNFTSFIILTEEILDFVGKPQSFQEKRTFNKEKKYLRIENLHIQEDCSYIYEQHGAYATYDIIIMTRRKSDWQGIVKKDEEVIGEFKSILELMHLLVVR	-	-	-	0.99	VFG020063(gi:218891628) (pvdF) pyoverdine synthetase F [Pyoverdine (CVF551)] [Pseudomonas aeruginosa LESB58]	Loose	400	22.3274	MUS-2	34.78	3003842	protein homolog model	n/a	n/a	carbapenem	antibiotic inactivation	MUS beta-lactamase
LMAICMKE_00224	Prodigal:002006	CDS	227298	227936	+	gnl|X|LMAICMKE_1			hypothetical protein	A0A6B1S4C4	Alternate signal-mediated exported protein, CPF_0494 family OS=Clostridium innocuum OX=1522 GN=GT649_14290 PE=4 SV=1	ATGAAAAAAATAATGCTGGTGGTCACAACCGTTGTGTTACTCGCAATATTTGTATATGAGGGAAGCTTGGCATTCTTTCACGCACAGACAGATATCAGTGCTAAAATAAGTGCCGGAAATCTTGGGATTGAACTTGTGCAGGATATGGATAAGGAAAAAATAACAAAGACAGAAAACGGTTTTCAGATTCGTTCTTCCATGTCCGGGGATGAAATTAAGGATAGGGTTTATGTAGAAAATAAAAGGGATCATTCCCTGTATACCCGTGTTGCTGTTACAAAATACTGGGTAAATAAGGATAATGAAAAAATGGTGGACGCAGATGCTTCTAAAATCAAACTGATCACAGAAGATACTTCCAAGTGGATCATTATTGATGATGCTGATAATTCAAATTCG…	MKKIMLVVTTVVLLAIFVYEGSLAFFHAQTDISAKISAGNLGIELVQDMDKEKITKTENGFQIRSSMSGDEIKDRVYVENKRDHSLYTRVAVTKYWVNKDNEKMVDADASKIKLITEDTSKWIIIDDADNSNSEIVYFYYKLPLEKGGKTTNLVDAIKISHEIKNGEYADYRIHIAYDADAIQSIAGAEAALSEWGVELSVDEEGSITSVVD	-	-	-	1.9	VFG035863(gi:387615577) (aec14) hypothetical protein [ACE T6SS (CVF736)] [Escherichia coli O83:H1 str. NRG 857C]	Loose	500	23.0978	OXA-228	35	3001691	protein homolog model	n/a	n/a	cephalosporin; penam	antibiotic inactivation	OXA beta-lactamase
LMAICMKE_00225	Prodigal:002006	CDS	227960	228667	+	gnl|X|LMAICMKE_1			hypothetical protein	A0A175AHH3	LPXTG cell wall anchor domain-containing protein OS=Clostridium innocuum OX=1522 GN=GT649_14295 PE=4 SV=1	ATGAAAAAAGGTTTCCGAATAATCACAGCCGTTTTGCTGGCTGTACTGTTTTCCATAACATCACTTCAGGCTGCTGAATCTGCTGCTGAAACAGGATTAAGTTTCGAGGGAGATAGTGAGAAATTTATAACCTATGAACAGCAAAGCGCATATGAGAATATGATGCCGGGTGAAAAAAGGGTACAGCGCATTACACTGACAAACAATGATGAAGAGGAATTAAAGTTTTATGTGAGAGCTGAATATACAGATCCGCTGGGGGAAGCCGTTGCCGACGGACATGTTGCTTATAATGTGGAATTTGTAACGAATAACGAAAGCTTTTATACCGGACGAATCGGTGGTGTAACAAAGGCGAATATGAATTCTTTGGAAACCAACTATCTGTTAAGATCAATA…	MKKGFRIITAVLLAVLFSITSLQAAESAAETGLSFEGDSEKFITYEQQSAYENMMPGEKRVQRITLTNNDEEELKFYVRAEYTDPLGEAVADGHVAYNVEFVTNNESFYTGRIGGVTKANMNSLETNYLLRSIKKGETATIDFILQVDGDSMNDTYQDTEGRLRFIFSVEHMNSAPVEQAANIVKKIPVINKIPGVNTGDPTTIGLILGFFAASAIGLILLIIIKVRSRRSEQND	-	-	-	0.19	VFG002198(gb|NP_938615) (tox) Diphtheria toxin precursor [DT (VF0363)] [Corynebacterium diphtheriae NCTC 13129]	Loose	300	23.8682	AAC(3)-IXa	37.84	3002543	protein homolog model	n/a	n/a	aminoglycoside antibiotic	antibiotic inactivation	AAC(3)
LMAICMKE_00226	Prodigal:002006	CDS	228660	229499	+	gnl|X|LMAICMKE_1			hypothetical protein	A0A099I951	Cell wall anchor protein OS=Clostridium innocuum OX=1522 GN=CIAN88_02545 PE=4 SV=1	ATGATTAAGAATAAAACGTTATGCAAGATATTGTCATGCTGCCTGCTTATGGCTATGGTAATGTTCCCGTTATTCAGTATTCGTGTACATGCTGCAGAATATGAAATTGTTTTTAAAGCTGGTGCTCATGGAACGATCAATGGAAATAAAGAAGCATCATATCGCCTATCTTCAGATGATGTATTCCCTGATGAACCGGATATACAGGTCGAAAAGGGGTATGTTTTTGTTGGTTGGAATAAGCAGCTGCCCAGCGTTGGTTCTAAAGTAACAGGGGAAATGGTATATGTAGCTAAATACGCTGTTGTCATTGATGGGGTAACGTATACGATTCGTTACGTTGATGAGAATAAGGTGGATATCGCCACACCTAAAACTATGCTGGGAGAGTTAGGAAGT…	MIKNKTLCKILSCCLLMAMVMFPLFSIRVHAAEYEIVFKAGAHGTINGNKEASYRLSSDDVFPDEPDIQVEKGYVFVGWNKQLPSVGSKVTGEMVYVAKYAVVIDGVTYTIRYVDENKVDIATPKTMLGELGSNVTARAKTIPGYTYQTAEQDAVVKDQLEILFVYTLTNPDEVVPYQSNTNNQAGTNNQVGTNDTQGIENNNTLHNGENNNIDNNGEDVNENGSQEEETVLGEGETPQAIAKRNRQMMMYAAGGGAALLAILLFLLFKRRKKEKEASQ	-	-	-	0.001	VFG031985(gi:289434298) (inlJ) cell wall surface anchor family protein (LPXTG motif) [Internalin J (LPXTG protein) (CVF229)] [Listeria seeligeri serovar 1/2b str. SLCC3954]	Loose	550	23.8682	SHV-18	36.59	3001076	protein homolog model	n/a	n/a	carbapenem; cephalosporin; penam	antibiotic inactivation	SHV beta-lactamase
LMAICMKE_00227	Prodigal:002006	CDS	229547	229651	+	gnl|X|LMAICMKE_1			hypothetical protein	A0A223MRJ5	Otitis media-associated H10 OS=Clostridium innocuum OX=1522 GN=ADH65_17295 PE=4 SV=1	ATGGTTGCTGAAATTAAATATCCTCAATTTTTATTATTTAAAGGTCGCATATGTGTGGATCAGGCAATATTGAATTCTGCGTTGTTAACTAGAATCATAAATTAA	MVAEIKYPQFLLFKGRICVDQAILNSALLTRIIN	-	-	-	5.2	VFG025849(gi:83720721) (cheB) chemotaxis-specific methylesterase [Flagella (CVF643)] [Burkholderia thailandensis E264]	Loose	1000	19.2458	MCR-4	50	3004325	protein homolog model	n/a	n/a	peptide antibiotic	antibiotic target alteration	MCR phosphoethanolamine transferase
LMAICMKE_00228	Prodigal:002006	CDS	229827	230189	+	gnl|X|LMAICMKE_1			hypothetical protein	A0A175AC90	Phage protein OS=Clostridium innocuum OX=1522 GN=GT649_14305 PE=4 SV=1	TTGATTTATTATCGCACCATTCGACTGCATGAGATTTTGAACGGTAGTGCCATTGTTAAAGATCTTCCATATGGAGAATATGTTGTTACGGAAATGGAGACACTGCGATATGTATGTGTTGGCGATCTTGTGCAGCAGGCTGTTATAAATGAAGAGAATAAAACAGCGGTTGTTAAATTTCAAAATAAGCTTGTAAAGGAAGAGCTGTTTTCACACACTGATGTAATTGAAAATAGATTCCGTATTGGAGATGATGGTAAAGTAAGTATAACGCAAGATAAATTACTGGATAATACAAGTGATTTTAACCTTTACAGAATATCTCAGAATGTTTTAAAGGCGGTAGAAAAGGAGGAACAATAG	MIYYRTIRLHEILNGSAIVKDLPYGEYVVTEMETLRYVCVGDLVQQAVINEENKTAVVKFQNKLVKEELFSHTDVIENRFRIGDDGKVSITQDKLLDNTSDFNLYRISQNVLKAVEKEEQ	-	-	-	1	VFG042982(gi:30020638) (bcpB) collagen adhesion protein [Bcp pili (AI128)] [Bacillus cereus ATCC 14579]	-	-	-	-	-	-	-	-	-	-	-	-
LMAICMKE_00229	Prodigal:002006	CDS	230191	230796	+	gnl|X|LMAICMKE_1			hypothetical protein	A0A6B1S443	Signal peptide protein OS=Clostridium innocuum OX=1522 GN=GT649_14310 PE=4 SV=1	ATGAAGTGTTTTGAAAAAATAAAGCTAAAAATAGTTCTTCTTATAGTCCTCATTATCGCAGTTGTCGGCATTGGCACAACGTATGCATATTTAACTTCGAGTACAAATAATTTAGAAAATACATTCACAGTAGGTAAAATTGAAACAGAAATCGAAGAAAATCCAGAAATTCAAGGTAGTAATATAAAAAAAGATCCGAGTGTTAAAAACATAGGATCCAATGACTGCATTATCAGGATGAGAGTAACTGTCTCGCCTAAGGTAATTGCTGATTATCTATCCCAAAATAATGGAATAAATTATAAAACAGAGAGTTGGAGATATAATAATTCTGATGGTTTTTGGTATTATCTGGGTATTGTATCACCAGGTAAGGCTACTGATCCGCTCTTTACTGAA…	MKCFEKIKLKIVLLIVLIIAVVGIGTTYAYLTSSTNNLENTFTVGKIETEIEENPEIQGSNIKKDPSVKNIGSNDCIIRMRVTVSPKVIADYLSQNNGINYKTESWRYNNSDGFWYYLGIVSPGKATDPLFTEVNGLLDADGKIKEEFKNVSDFEITLYQEAVQAVVWDADGNELSAMDSNNKFNHENALKIWSAYKGSLN	-	-	-	0.37	VFG005778(gi:25010706) (cylB) hypothetical protein [Beta-hemolysin/cytolysin (CVF171)] [Streptococcus agalactiae NEM316]	Loose	1900	23.8682	acrB	50	3000216	protein homolog model	n/a	n/a	fluoroquinolone antibiotic; cephalosporin; glycylcycline; penam; tetracycline antibiotic; rifamycin antibiotic; phenicol antibiotic; triclosan	antibiotic efflux	resistance-nodulation-cell division (RND) antibiotic efflux pump
LMAICMKE_00230	Prodigal:002006	CDS	231025	231669	+	gnl|X|LMAICMKE_1			hypothetical protein	A0A175ADW3	Signal peptide protein OS=Clostridium innocuum OX=1522 GN=GT649_14315 PE=4 SV=1	ATGAATAGAAAAAAAATTATAACTTTATGTTTATCTATAATATTATTGGCACTGATTGGGGTTGGTGGAACATTAGCATATTTAACTTCTAATACGGAGCAGTTGAACAATCGTTTTACATTTTCCAATGGTATAAGCATGCAGCTTGATGAGGACCGCATTGATAAAAATTTGCATACGGTTACTGAAGAAAACGGTGTGATTGCAGGATCAGATAAAGGTAATGATTACTTAAATGTTCTTCCAGGGGAAGTTTTGCATAAAGATCCTACCGTTACCATTTTAGCTAATTCACCTGATTGCTATGTTTTTGTAAGTGTTAAAAATCCCTCTGAAGAATTGCTTTCTTTGAATATATCTGATGAATGGATGTTTATTGATAAAATAGATGATATCTCC…	MNRKKIITLCLSIILLALIGVGGTLAYLTSNTEQLNNRFTFSNGISMQLDEDRIDKNLHTVTEENGVIAGSDKGNDYLNVLPGEVLHKDPTVTILANSPDCYVFVSVKNPSEELLSLNISDEWMFIDKIDDISYYVYVKDGQPESVKASKQNTRLTPVFDSVTVANIINKDNSELVSLSDIEVKASAVQSKVAGEDNYDEVKAEGLGLLGYHVE	-	-	-	0.72	VFG036613(gi:385338602) (tbpB) transferrin-binding protein 2 (TbpB) [Transferrin-binding protein (CVF201)] [Neisseria meningitidis WUE 2594]	Loose	2300	23.483	evgS	21.49	3000833	protein homolog model	n/a	n/a	macrolide antibiotic; fluoroquinolone antibiotic; penam; tetracycline antibiotic	antibiotic efflux	major facilitator superfamily (MFS) antibiotic efflux pump; resistance-nodulation-cell division (RND) antibiotic efflux pump
LMAICMKE_00231	Prodigal:002006	CDS	231755	231934	+	gnl|X|LMAICMKE_1			hypothetical protein	A0A099IA20	Inner membrane protein OS=Clostridium innocuum OX=1522 GN=CIAN88_02575 PE=4 SV=1	ATGGATGAAAAAAACAATTGCGAAAAAGCAACTTTCATTGTTGATATAAAAAACAGAGAGAATCACAGCTGGCAGGGTACGTTGACGTGGGTGGATACCAATAAAGAAATATGCTTTCGAAGTGCGTTGGAATTGATTAAAATAATCGATTCTACTATGCCTGGGGATGAAAATGATTAA	MDEKNNCEKATFIVDIKNRENHSWQGTLTWVDTNKEICFRSALELIKIIDSTMPGDEND	-	-	-	0.96	VFG016380(gi:30023305) (BC5273) UDP-bacillosamine synthetase [Polysaccharide capsule (CVF567)] [Bacillus cereus ATCC 14579]	Loose	400	20.7866	Pseudomonas aeruginosa catB6	20.83	3002678	protein homolog model	n/a	n/a	phenicol antibiotic	antibiotic inactivation	chloramphenicol acetyltransferase (CAT)
LMAICMKE_00232	Prodigal:002006	CDS	231927	232430	+	gnl|X|LMAICMKE_1	3.4.21.89	sipW	Signal peptidase I W	A0A175A3Q9	Signal peptidase I OS=Clostridium innocuum OX=1522 GN=GT649_14325 PE=4 SV=1	ATGATTAATATACTTAATCGAACGGCATATGTTTTGCTGGGAATCCTTTTGTTAATGATAGCTCCCTTTCTGATTCCTAAAGTGATTGGGTTTATACCTTATGCTGTACTAACAGATAGTATGGAACCGGCATATTCAGTCGGCAGCTTGATTTATGTAAAAGAAAGTGCACCGGAGACGATTCAGGTAGGCGATGTCATTACGTTTCGTCTTGATGTAAAAAGCGGTCAGCTTGCCACACATAGAGTTGTAGCTAATAATACGAAGGATAAGGAATTTATTACAAAAGGGGATCACAATGATTATCAGGATGCGGCAGGTGTTGCTTATGAGCGTCTCATCGGAAGGGTGGCAGGCAGTGTACCGGTCTTAGGTTATTTATACAGCTTCCTTGTTTCC…	MINILNRTAYVLLGILLLMIAPFLIPKVIGFIPYAVLTDSMEPAYSVGSLIYVKESAPETIQVGDVITFRLDVKSGQLATHRVVANNTKDKEFITKGDHNDYQDAAGVAYERLIGRVAGSVPVLGYLYSFLVSSTGIALETFIVAMIIILWLLVYTSTRKNHCKQKK	COG0681	-	-	3	VFG018161(gi:49482524) (essC) hypothetical protein [Type VII secretion system (CVF624)] [Staphylococcus aureus subsp. aureus MRSA252]	Loose	1000	29.6462	MCR-7.1	38.33	3004517	protein homolog model	n/a	n/a	peptide antibiotic	antibiotic target alteration	MCR phosphoethanolamine transferase
LMAICMKE_00233	Prodigal:002006	CDS	232969	233409	+	gnl|X|LMAICMKE_1	5.3.1.-	ywlF	Putative sugar phosphate isomerase YwlF	A0A099IBF7	Ribose 5-phosphate isomerase OS=Clostridium innocuum OX=1522 GN=rpiB PE=3 SV=1	ATGAAAATAGCGGTAGCTTGTGATCACGGTGCTTTTGAGTATAAGGAAATCGTGAAGGAAATGTTAACGGAAATGGGACATGAGGTCGAAGACTTCGGATGTCATGGATGTGAGTCTGTGGATTATCCGGACTACGCAGGACCGGCTGCACAGAGTGTTGCGGATGGTAAAAACGATAAGGGAATCGTTATCTGCGGAACAGGAATCGGTGTCAGCATTGCCGCCAACAAGATTAAGGGAATCCGTTGTGCGCTTTGCAGTGATCCGGTTAGTGCCAAACTGACAAGAGAGCACAATAACTCCAATGTGCTGGCGATGGGACAAAGAATTATCGGTGTGGAGCTGATGAAGGAAATTGTACGTGTTTGGGTAAATACCGAGTTTTCCCATGATGAGCGC…	MKIAVACDHGAFEYKEIVKEMLTEMGHEVEDFGCHGCESVDYPDYAGPAAQSVADGKNDKGIVICGTGIGVSIAANKIKGIRCALCSDPVSAKLTREHNNSNVLAMGQRIIGVELMKEIVRVWVNTEFSHDERHQRRIDKVMALEK	COG0698	GO:0005975,GO:0016853	ko00030,ko00051,ko00710,ko01100,ko01110,ko01120,ko01130,ko01200,ko01230,map00030,map00051,map00710,map01100,map01110,map01120,map01130,map01200,map01230	3.3	VFG014894(gi:152985001) (algC) phosphomannomutase AlgC [Alginate biosynthesis (CVF522)] [Pseudomonas aeruginosa PA7]	Loose	600	22.7126	cipA	30	3003907	protein homolog model	n/a	n/a	macrolide antibiotic; lincosamide antibiotic; streptogramin antibiotic; oxazolidinone antibiotic; phenicol antibiotic; pleuromutilin antibiotic	antibiotic target alteration	Cfr 23S ribosomal RNA methyltransferase
LMAICMKE_00234	Prodigal:002006	CDS	233429	233740	+	gnl|X|LMAICMKE_1			hypothetical protein	A0A6B1S4G8	DUF2835 family protein OS=Clostridium innocuum OX=1522 GN=GT649_14335 PE=4 SV=1	ATGCTGCTGTCCCTGGCCGTTCTGTATGTATACGGATACCGTTTGAAGCAGCGTCAGGCTGCCTGTCCCTTTTATAAGGTTTGGCATGGAGATGAAGAAATCATACAAATATGTCTTTCCGGTGTCGTTTCCATTCAGAAAGGGCAGAGAAAGGTATTCGGTTATATCAGCAGCTGTGATGAGATGGAACAGGATATCTGGAAATTTCATGTCAGACTGCGCAGGCACGGCGGTATTCTCTGCTTTCGATATGCAGAGCAGAGTCTTCAGCAGCTTTCTGCGGATGGCAGTGTCCTGCATACATACAGGTGA	MLLSLAVLYVYGYRLKQRQAACPFYKVWHGDEEIIQICLSGVVSIQKGQRKVFGYISSCDEMEQDIWKFHVRLRRHGGILCFRYAEQSLQQLSADGSVLHTYR	-	-	-	3.9	VFG041371(gi:88608055) (virB9-1) type IV secretion system protein VirB9 [T4SS (SS055)] [Neorickettsia sennetsu str. Miyayama]	Loose	1080	21.9422	rosB	29.17	3003049	protein homolog model	n/a	n/a	peptide antibiotic	antibiotic efflux	major facilitator superfamily (MFS) antibiotic efflux pump
LMAICMKE_00235	Prodigal:002006	CDS	233752	234480	+	gnl|X|LMAICMKE_1			hypothetical protein	A0A175AFL7	DUF5131 family protein OS=Clostridium innocuum OX=1522 GN=GT649_14340 PE=4 SV=1	ATGGCAAATTGGAACCCCTGGCATGGCTGTCATAAGATCAGTGCCGGATGTGAGCATTGCTATGTATACCGGATGGACGAAAGACATGGCAAAGAAACCGGTGTTGTTACCCGTCTGAAGGACTTTGATAAAGTTTTGCACAAAAATCGCAAAGGTGAATACAAGATAGCATCCGATGAAATCGTCTATACCTGTTTTACCAGCGATTTTTTTGTAGAGGAAGCAGATGTATGGAGAGATGAAGCATGGAATATCATGCGACAGCGCAGGGATTTATTTTTCTTTATGATTACAAAGCGGATCGACAGGCTGATGAAATGCATTCCGTATGACTGGGGAACGGGATGGGATCATGTGGGAATCGCCTGTACGGTGGAAACGATGGAGCGCGCAGCGTAT…	MANWNPWHGCHKISAGCEHCYVYRMDERHGKETGVVTRLKDFDKVLHKNRKGEYKIASDEIVYTCFTSDFFVEEADVWRDEAWNIMRQRRDLFFFMITKRIDRLMKCIPYDWGTGWDHVGIACTVETMERAAYRLPIYQAAPLRHKYVVCEPLLEPLNLRPWLDDSIEELIVGGESGPQARVCRYEWILDLRKQCEEKGISFWFKQTGANFVKDNIHYRIPRRQQHLQAKKADINLNPEIIL	COG4422	-	-	1.9	VFG037302(gb|YP_001847236) (basF) aryl carrier protein BasF [Acinetobactin (VF0467)] [Acinetobacter baumannii ACICU]	Loose	500	23.483	mphM	27.08	3003767	protein homolog model	n/a	n/a	macrolide antibiotic	antibiotic inactivation	macrolide phosphotransferase (MPH)
LMAICMKE_00236	Prodigal:002006	CDS	234497	234871	+	gnl|X|LMAICMKE_1			hypothetical protein	N9VDT0	Transporter OS=[Clostridium] innocuum 2959 OX=999413 GN=HMPREF1094_01207 PE=4 SV=1	ATGCACAAAATCAACACAAGACTTGTTAAAATGATGAAGGCCGTTGAGCTTGTGATTGCCGTGTTGTTAATGATCGCCATCGCAATATCAACGCTGGCAACGGTATGCTTTGGGGCGGAGTCTCTTATGAATCAGAGCTTTCAGCTGGATGCTATACTGGAAAAGGCACTGACTCTGGTTGTCGGGGTGGAATTTGTAAAGATGCTGATTCTGCATACACCGGAATCAGTAATCGAGGTACTGCTGTATGCGGTTGCCCGTCAGATCATTATATCGCATGAAAGTGCCATGGAAAATCTGGTAGGAGTGCTGGCAGTGGCACTGATTTTTGTTGTAAAGAAATATTTCCTGATGAACGCAGAACAAAAGAAATGA	MHKINTRLVKMMKAVELVIAVLLMIAIAISTLATVCFGAESLMNQSFQLDAILEKALTLVVGVEFVKMLILHTPESVIEVLLYAVARQIIISHESAMENLVGVLAVALIFVVKKYFLMNAEQKK	COG3430	-	-	2.5	VFG046624 (FTL_1431) sugar transferase [Capsule (CVF833)] [Francisella tularensis subsp. holarctica LVS]	Loose	1200	22.7126	arnA	27.42	3002985	protein homolog model	n/a	n/a	peptide antibiotic	antibiotic target alteration	pmr phosphoethanolamine transferase
LMAICMKE_00237	Prodigal:002006	CDS	234920	236149	+	gnl|X|LMAICMKE_1	2.1.2.1	glyA	Serine hydroxymethyltransferase	A0A6B1S3Q9	Serine hydroxymethyltransferase OS=Clostridium innocuum OX=1522 GN=glyA PE=3 SV=1	ATGAACGATAAGAAAATTCAGGAAGCCATTGAAAGAGAAGCAGAGCGCCAGCTGTATAATATCGAATTGATCGCATCAGAAAATTATGTATCAAGGGATGTACTGGAGGCTGCCGGAAGCATACTGACAAATAAATATGCAGAAGGCTATCCGAGCAAGCGTTATTACGGAGGCTGTGTACATGTTGATGAGATAGAAGAAATCGCAAGAGAGCGGGCAAAGCAGCTGTTTAACGCTGAGCATGCCAATGTGCAGCCGCACAGCGGTTCTCAGGCAAACATGGGCGTATATTTATCTGTTTTACAGCCAGGTGATACCGTACTGGGGATGAATCTGACGGCAGGAGGTCATCTGACACACGGACATCCTTTAAACTTTTCCGGAACGTTGTACAGGTTT…	MNDKKIQEAIEREAERQLYNIELIASENYVSRDVLEAAGSILTNKYAEGYPSKRYYGGCVHVDEIEEIARERAKQLFNAEHANVQPHSGSQANMGVYLSVLQPGDTVLGMNLTAGGHLTHGHPLNFSGTLYRFVDYGVTKDSETIDYEEVRRVALKEQPKLIVAGASAYPRVIDFAKFREIADEVGAYFMVDMAHIAGLVAAGEHPSPVPYADFVTTTTHKTLRGPRGGLILCKKEHAALLDKKVFPGMQGGPLMHIIAAKAVCLQEAMQPEFKEYAKQIIANCAVMSNTLKEEGFRIVSGGTDNHLILVDVKSSLNMSGKLAEKLLDEAGITCNKNTIPFETEKPFVTSGIRLGTAAMTTRGFKENEFRQVALWISRVLKNAEDEAVREEVRKEVRAL…	COG0112,COG0520,COG1982,COG0626,COG0399,COG0156,COG1104,COG2873,COG1921,COG0436,COG0076,COG4100	GO:0016740	ko00260,ko00460,ko00630,ko00670,ko00680,ko01100,ko01110,ko01120,ko01130,ko01200,ko01230,ko01523,map00260,map00460,map00630,map00670,map00680,map01100,map01110,map01120,map01130,map01200,map01230,map01523	0.002	VFG026073(gi:83721386) (wcbT) 8-amino-7-oxononanoate synthase [Capsule I (CVF645)] [Burkholderia thailandensis E264]	Loose	500	24.2534	OXA-184	20.39	3001476	protein homolog model	n/a	n/a	cephalosporin; penam	antibiotic inactivation	OXA beta-lactamase
LMAICMKE_00238	Prodigal:002006	CDS	236564	237241	-	gnl|X|LMAICMKE_1		cysL_1	HTH-type transcriptional regulator CysL	A0A223MQ46	LysR family transcriptional regulator OS=Clostridium innocuum OX=1522 GN=ADH65_14380 PE=3 SV=1	ATGACGGCTGTCTACAACAATACACATCAGGCTTTAGAGGATGCCAGAAACCATCTGCACCGCTTTAATATCGCCACAACACCAACTGCAGGAGAGTACTATATTCCCCAGCTTCTTGCGGCATACTGTCGTGAGCATAGCGATGTGCATATAAATATGATTACTGATTCCATAAATAATATTTATAATAAACTGAAATTATATGAAGCAGATTTTGCTATTATTGATGGAAGACTAACCTCCGATAAATATCATTCCATTCTTTTGGATACCGATTACCTCTGTTTGATTGTTTCTCCGCAGCATCCCCTTGCCAATCGCAGCAGCGTGTCGATGAATGAGCTATTGGAGGAAAGCTTTATATTGCGGTCGAAGGAAGCCGGTACCAGAGAAATTTTT…	MTAVYNNTHQALEDARNHLHRFNIATTPTAGEYYIPQLLAAYCREHSDVHINMITDSINNIYNKLKLYEADFAIIDGRLTSDKYHSILLDTDYLCLIVSPQHPLANRSSVSMNELLEESFILRSKEAGTREIFESYLESQRDSIRNYRILIETDSLATIKELVMSNMGVSIMSHNACREDEQKGRLKTIPITNSTMIREINLVYPKDFQHVDVLLELKKTYSKLH	COG0583	-	-	0.25	VFG048549 (A79E_1750) glycosyltransferase IroB [Salmochelin (CVF850)] [Klebsiella pneumoniae subsp. pneumoniae 1084]	Loose	900	25.0238	hmrM	32.5	3003953	protein homolog model	n/a	n/a	fluoroquinolone antibiotic; acridine dye	antibiotic efflux	multidrug and toxic compound extrusion (MATE) transporter
LMAICMKE_00239	Prodigal:002006	CDS	237558	238805	+	gnl|X|LMAICMKE_1			hypothetical protein	A0A6B1S1Y3	Cation:proton antiporter OS=Clostridium innocuum OX=1522 GN=GT649_14360 PE=4 SV=1	ATGATAGCTGATTTCTTAAAGCAGCAGGGTAATGCAGGAATCATCCTTTCCATCGCCATAATTTTACTGGCGGGATTTCTCTGTACGAGAGTCACAAAAAGGCTGCGTTTTCCTAATGTGAGCGGATATATTATTTCCGGTATTCTGATTGGACCCTGTGTTCTGCAGATGATTCCCGAGGAAGTGGTTGCAGGGATGGATTTCATGACGGATATCGCACTGGCGTTTATCGCCTTTGGTGTGGGTAAATACTTCAAAAGGGATATTCTCAAAAAGCAGGGAAGTAAAATTCTAACAATCACGATATTCGAAGCTTTGACAGCAGGAGCCTGCATTACCATAGCAATGGTAACACTGTTCCGTCTTCCATGGTCATTTTCACTACTGCTGGGTGCCATC…	MIADFLKQQGNAGIILSIAIILLAGFLCTRVTKRLRFPNVSGYIISGILIGPCVLQMIPEEVVAGMDFMTDIALAFIAFGVGKYFKRDILKKQGSKILTITIFEALTAGACITIAMVTLFRLPWSFSLLLGAIGCATAPASTIMTIRQYHAKGNFVDTILQVTALDDAVALIAFSICTALVEFMHADQALQWSLILLPVVWILLAVILAVVLAWILHRIISEKRSSDHRLVLVIAVILTLTGLCSCFDISPLLSCMVLGAVYINLSGNKDLFRQVNSFTPPITLLFFVLSGMRLNLYAPISCGLIGVVYFFVRIIGKACGAWAGAWLSHASTSVRHYLGLALIPQAGVSIGLAILGQRLLPTAEGTMLSLIILSSAVLYEMIGPACAKLSLKLSGSIES…	COG0475,COG0025,COG4651	GO:0006812,GO:0015299,GO:0016021,GO:0055085	-	5.7	VFG049061 (KPN_02486) O-antigen export - TMD component [LPS rfb locus (CVF857)] [Klebsiella pneumoniae subsp. pneumoniae MGH 78578]	Loose	2110	25.0238	MexF	33.33	3000804	protein homolog model	n/a	n/a	fluoroquinolone antibiotic; diaminopyrimidine antibiotic; phenicol antibiotic	antibiotic efflux	resistance-nodulation-cell division (RND) antibiotic efflux pump
LMAICMKE_00240	Prodigal:002006	CDS	238955	240898	-	gnl|X|LMAICMKE_1		manR_2	Transcriptional regulator ManR	A0A099IC72	PTS sugar transporter subunit IIA OS=Clostridium innocuum OX=1522 GN=CIAN88_02620 PE=4 SV=1	ATGAAAACATCTGCACTATCTAAGTTTTTAAATCTGTTACTGGAGGAAAGTGATTATCGTAAGACCAGTTATTTCGCAGAAAAGCTCATGGTTTCAAATAAAACAATTTCAAATTATATTACAGAGCTGCGTTATCACATGAAGGAATACGAATTGGATATCACGGCAAAGCATGGGGTTGGTATCCGTATGGAAGGAGATCAAAGCGCTGTAAAGCTGCTTCAAAAGTCTATCCAGAGAACTGCAGGAGACAGCCTTACAAGTGAATGCAGACGCAAAAAAATAATGGAAAAGCTGTTAATGCTGGATGAAAGCATTTCTGTACGCAGGTTATCCGATGAATTCTGTATAAGCTCCACATCCATTGTGAAGGATTTGGAAAAGGTGGAGCAGGAGCTG…	MKTSALSKFLNLLLEESDYRKTSYFAEKLMVSNKTISNYITELRYHMKEYELDITAKHGVGIRMEGDQSAVKLLQKSIQRTAGDSLTSECRRKKIMEKLLMLDESISVRRLSDEFCISSTSIVKDLEKVEQELLQQDILLLRTKAGTRIEAKEQRIRSAKRKFIFEEIMSLTQQDQIMDLTLCTKILSRYVADELQIIARSMIEIAQDKLGFRMDTNYYAQIFISYSIFIQRIKKGHEITEAPARPVVTELHVLKTYPITEEIIQWLKEVHHIRVNDLDIRWVNARLSGVYHEDRKETADYSPIILDTVTELISSIGDIFNADFISDELLKNGLSKHFIPMIARLKNNIKITHPFIMQIKQQYTAMFSVVSLASSILEKKLGFTLSDDEIGFILIHFQA…	COG3711,COG4668,COG1762,COG3933,COG3933	GO:0006355,GO:0006355	-	0.66	VFG016311(gi:47566458) (atxA) transcriptional activator atxa, (pxo1-119) [AtxA (CVF568)] [Bacillus anthracis str. Ames Ancestor]	Loose	400	25.0238	IMP-18	25	3002209	protein homolog model	n/a	n/a	carbapenem; cephalosporin; cephamycin; penam; penem	antibiotic inactivation	IMP beta-lactamase
LMAICMKE_00241	Prodigal:002006	CDS	241171	241614	+	gnl|X|LMAICMKE_1		manP_3	PTS system mannose-specific EIIBCA component	A0A099IA29	PTS sorbitol transporter subunit IIB OS=Clostridium innocuum OX=1522 GN=ADH65_14360 PE=4 SV=1	ATGTTTGAACCGGAAATTGTGAAGGTGTCCAGCACAAGGTTTGAAACAAAGGAAGAAATCATTACGTATCTGAGTCAAAAGGCGGGACATGCTAAAAAAATCAAGAATGTTAAAAGCTATGTCGATGCAGTACTGGATCGTGAGTCCACGGCATCAACTGCTGTGGGATTTGGAATTGCGATTCCACATGGTGAATCCGATGCGGTTACGGAAACCTTTGTAGCCTGTCTGCATCTGCTGCACCCTGTTCAATGGGATCACGATGAGGTTGATCTCGTATTTATGATAGGTGTCCCGCTTTCCAGTAGAAACAAAGAGCACCTGCGTATACTGGCAATGCTGAGCCGACACCTGATGAAGGAGGCGTTCCGTAAGGAGCTGCGCAAAATAAGAACTGAT…	MFEPEIVKVSSTRFETKEEIITYLSQKAGHAKKIKNVKSYVDAVLDRESTASTAVGFGIAIPHGESDAVTETFVACLHLLHPVQWDHDEVDLVFMIGVPLSSRNKEHLRILAMLSRHLMKEAFRKELRKIRTDQEFYECIKFLEHEN	COG1762,COG4668	-	ko00051,ko01100,ko01120,ko02060,map00051,map01100,map01120,map02060	4.1	VFG039933(gi:383486951) (rvhB6a) hypothetical protein [Rvh T4SS (CVF804)] [Rickettsia prowazekii GvV257]	Loose	1800	22.7126	mexY	33.33	3003033	protein homolog model	n/a	n/a	macrolide antibiotic; fluoroquinolone antibiotic; aminoglycoside antibiotic; carbapenem; cephalosporin; cephamycin; penam; tetracycline antibiotic; acridine dye; phenicol antibiotic	antibiotic efflux	resistance-nodulation-cell division (RND) antibiotic efflux pump
LMAICMKE_00242	Prodigal:002006	CDS	241580	241942	+	gnl|X|LMAICMKE_1	2.7.1.202	fryB	PTS system fructose-like EIIB component 1	A0A099IAE0	PTS fructose transporter subunit IIBC OS=Clostridium innocuum OX=1522 GN=ADH65_14355 PE=4 SV=1	ATGAGTGCATTAAATTCCTGGAGCATGAAAATTGAGGAGGAAAACAAAATGAAAATTGTAGCGGTTGCCGCATGTACCATCGGTATTGCACACACATACATGGCGCAGGAAGCCATCGAACAGGAGTGCAAAAAGCGCGGTTATGAATGCAAGGTGGAAACACAGGGCGGTATGGGAATTGAAAATGAACTGGATGAGGATGAAATAGCAGCTGCAGATGCCGTTATTCTGGCGATTGCCATCGGTATCGAGGGGGAAGAACGGTTCGAGGAAAAGGAAGAAGAGGGGAAAATCATTAAGATAGACCCGTCCGTAGTCATACGGGATCCGGCTGAAATCATTGATCAGGCAGAGAAATTATAA	MSALNSWSMKIEEENKMKIVAVAACTIGIAHTYMAQEAIEQECKKRGYECKVETQGGMGIENELDEDEIAAADAVILAIAIGIEGEERFEEKEEEGKIIKIDPSVVIRDPAEIIDQAEKL	COG1445	GO:0008982,GO:0009401	-	-	-	Loose	400	21.9422	IMP-18	30.19	3002209	protein homolog model	n/a	n/a	carbapenem; cephalosporin; cephamycin; penam; penem	antibiotic inactivation	IMP beta-lactamase
LMAICMKE_00243	Prodigal:002006	CDS	241967	243058	+	gnl|X|LMAICMKE_1		manP_4	PTS system mannose-specific EIIBCA component	A0A099IBG6	PTS fructose transporter subunit IIA OS=Clostridium innocuum OX=1522 GN=ADH65_14350 PE=4 SV=1	ATGTTTAAAAATTTAGGAAAAGATTTAGTTAAGGCATTTAACACAGGGGTATCATACTTTCTTCCGGCAGTTGTGATCGGCGGTGTATTTCTGGCATTCGCATTGGCAACCGGAGAAGCGGGCAGTGACGGCATGAAGGTGACAAACGGCTTTATGCAGAATATCAATACAATCGGTTCCGCAGGTATGGCGATGATGATTCCGATGCTTGCCGGTTACATCGCATATTCACTCGCAGGAAAGCCTGCGCTTGCCCCGGGTATGATTGTGGGCTATATAGCAAATAATCCGGTGGGAGAAAACAATGTATCCACAGGCTTTCTGGGAGCCATGATTATGGGTATTCTGGTGGGATATGTATGTAAGTGGATCAAAAGCTGGAAGGTGGGACCGACGATC…	MFKNLGKDLVKAFNTGVSYFLPAVVIGGVFLAFALATGEAGSDGMKVTNGFMQNINTIGSAGMAMMIPMLAGYIAYSLAGKPALAPGMIVGYIANNPVGENNVSTGFLGAMIMGILVGYVCKWIKSWKVGPTIKSIMPVLIIPIVSALICCLAYLYILVGPLGALMKALTGMLSGMQGGSAILLGIVIGVMTAFDMGGPINKTASAFTMALMAEGLYGPNGAFRVAVAIPPLGLALSTFISRRKYDNAEKQLGVTSAFMGLIGITEGAIPFAVKDIKHVLPAIMGGSAVGAGLAMMHAIECYVPHGGMIVVAATNKPLLYTLDMAIGVVVTALLLMLLKPNLENKDKKTEKLSVTEDNKASVK	COG1299,COG1455,COG2213,COG1263	GO:0008982,GO:0009401,GO:0016020	-	-	-	Loose	900	24.2534	Mycobacterium tuberculosis iniC mutant conferring resistance to ethambutol	28.35	3003451	protein variant model	P248A		polyamine antibiotic	antibiotic target alteration; antibiotic efflux	Ethambutol resistant iniC
LMAICMKE_00244	Prodigal:002006	CDS	243064	243519	+	gnl|X|LMAICMKE_1			hypothetical protein	A0A099IC76	Protein-tyrosine-phosphatase OS=Clostridium innocuum OX=1522 GN=CIAN88_02645 PE=4 SV=1	ATGAAGCAAATTGTAGTATTGGGAACAGATTTGGACACGGCAATGGCTTACGGAGTGCAGCACGGCGCTTCACAAATGTATTTCACGTTCATAGGGGATGAGAATGCAGAAGAAAATATTATGAGGAATGAAGATAGAAGCAAACAGCTGGAGAAAGCAGGATTACGCTTTAAATGTATAAGAAGCAAACAAGAGCCGCAGGATTGCTATGCTCTTGTTCATGCGGATGAGGTGCTGCTTGGTATATTCAAAGAACAGCAGGATTCATATAGGGACTATTTAAAAGCAGTACTGCCAATGCGGGCCAAAACAAATGCCGGACAGCCGTTATCTATACGGTATAAGAAAAAATACAAAGCGAAAGTGCTGTACTTTATGAATGAGCTTTATCAGGCTATG…	MKQIVVLGTDLDTAMAYGVQHGASQMYFTFIGDENAEENIMRNEDRSKQLEKAGLRFKCIRSKQEPQDCYALVHADEVLLGIFKEQQDSYRDYLKAVLPMRAKTNAGQPLSIRYKKKYKAKVLYFMNELYQAMQEEEAEWFHQMVNMQELV	COG4020	-	-	-	-	Loose	710	23.0978	tet(35)	38.24	3000481	protein homolog model	n/a	n/a	tetracycline antibiotic	antibiotic efflux	ATP-binding cassette (ABC) antibiotic efflux pump
LMAICMKE_00245	Prodigal:002006	CDS	243565	244836	+	gnl|X|LMAICMKE_1			hypothetical protein	A0A099I965	Sugar-phosphate kinase OS=Clostridium innocuum OX=1522 GN=CIAN88_02650 PE=4 SV=1	ATGAACAAATTACCAATCAAGAAGGTAGTGGAAGGCTTATTGAAATTACAGGATACAGGAGAAAGTGCAACGCTTCTGGGCATTGGGCCGATGTCACCGAATCTGTTGCAGGCAAGCTTTGAAATTGCGAGGGATTATGATTTTCCTTTAATGTTCATTGCCAGCCGGAATCAGGTGGATGCAGATGAATTAGGCGGCGGCTATGTAAACGGCTGGAATCAGAAACGCTTTCAGGACGATATACGCGCAGTTGCTGAGCAGGTTGGCTTTGATGGCTTGTATTATCTGTGCAGGGATCATGGAGGACCATGGCAAAGAGATAATGAGCGGAATGCACACCTGAGCGAGGAGGAGGCCATGAGGCTGGCACGACAGTCTTATCTTGCGGATATTGAAAAC…	MNKLPIKKVVEGLLKLQDTGESATLLGIGPMSPNLLQASFEIARDYDFPLMFIASRNQVDADELGGGYVNGWNQKRFQDDIRAVAEQVGFDGLYYLCRDHGGPWQRDNERNAHLSEEEAMRLARQSYLADIENGFDLLMIDPTKDPFEIGKVIPLDVVLQRTVELIAYCEEERKRRNLPEIGYEVGTEETNGGLTSTEKYREFIEKLEKELKVKGLPMPTFIVGQTGTLTRKTEQVGTYNFHNAYDLAAMAKAYGVGLKEHNADYLDDVTLLEHIPANVTASNVAPQYGTEETRAYLKLCEVEDILKKEGLLEKTSSLRKTLLVKAIKTERWRKWMIGEQRNLQVADILKDEQLSLDVLDIAGHYAFNDADVKKELRILYENLAKHHIDGQRFVVDHIK…	COG4573	GO:0019402	-	4.1	VFG016975(gi:62184686) (cdsQ) flagellar motor switch protein [Type III secretion system (CVF619)] [Chlamydophila abortus S26/3]	Loose	2000	25.409	Staphylococcus mupB conferring resistance to mupirocin	23.91	3000510	protein homolog model	n/a	n/a	mupirocin	antibiotic target alteration	antibiotic resistant isoleucyl-tRNA synthetase (ileS)
LMAICMKE_00246	Prodigal:002006	CDS	245024	245731	+	gnl|X|LMAICMKE_1	3.1.3.18	gph_1	Phosphoglycolate phosphatase	A0A223MPX2	HAD family hydrolase OS=Clostridium innocuum OX=1522 GN=ADH65_14335 PE=4 SV=1	ATGAGTGAAGGATTAAAACATATATGCTTTGATTTAGATGATACGCTGTATGAACAGATTGCACCTTTTCGACAGGCGTTGCTTACTATTCAATCGGTATCAAATGAGCAGATAAGAAGAATTTATAAAAGCTTTCGCATCCGTAGCAATGAATTGTTTTTTCGGCATCAGAATAAAGAGATATCTTTTGAAGCCATGCAGATTGGACGCATTCAGCTTGCATTAAAAGACCATGACATTTTGATTATGGATGAGGAAGCGTTAAAATTTCAAGCTGCTTATCAGAGGGGTCAATATGAGATTTCATTAAGTGATACGCTAGTGGAAATACTGGATTATTTGAAAAGCAGGTATGTAAGAATCAGTTTGATAACCAATGGACCGTATGAGCATCAGCTG…	MSEGLKHICFDLDDTLYEQIAPFRQALLTIQSVSNEQIRRIYKSFRIRSNELFFRHQNKEISFEAMQIGRIQLALKDHDILIMDEEALKFQAAYQRGQYEISLSDTLVEILDYLKSRYVRISLITNGPYEHQLKKIRSLGLGKWIEEKDMIISSAVGISKPDERIFHMVCESGLYVGDSYENDVIGAKKAGWDVIWLNKYGQQEADQKADFTVRDERELQSLLLNFFDFDGSCMC	COG1011,COG0546,COG0647,COG1736	-	-	1.9	VFG011675(gi:57238456) (CJE1606) haloacid dehalogenase-like hydrolase domain/phosphoribulokinase domain protein [Capsule biosynthesis and transport (CVF393)] [Campylobacter jejuni RM1221]	Loose	500	23.483	OXA-18	26.09	3001413	protein homolog model	n/a	n/a	cephalosporin; penam	antibiotic inactivation	OXA beta-lactamase
LMAICMKE_00247	Prodigal:002006	CDS	245825	246037	+	gnl|X|LMAICMKE_1			hypothetical protein	A0A099IAE6	AAA family ATPase OS=Clostridium innocuum OX=1522 GN=ADH65_14330 PE=4 SV=1	ATGAAGCAAATACCTATTGGAATAGAGAATTTTAAAGAGCTGATAGATAAAGATTATTATTATGTTGATAAAACTTTATTTATTAGTGATGTATTAAAAGAAAAGGTTGCTCTTTGTACCAGGCCACGCCGATTCAGTAAAACCTTGAACATGAGTAGGCCCTGCCCGCCCAGGCGTGTTATATTATTTCTTTTCCATTCGCCAAGCGGATAA	MKQIPIGIENFKELIDKDYYYVDKTLFISDVLKEKVALCTRPRRFSKTLNMSRPCPPRRVILFLFHSPSG	-	-	-	7.4	VFG012044(gi:15792663) (maf6) hypothetical protein [O-linked flagellar glycosylation (CVF399)] [Campylobacter jejuni subsp. jejuni NCTC 11168]	Loose	250	21.557	arr-3	34.48	3002848	protein homolog model	n/a	n/a	rifamycin antibiotic	antibiotic inactivation	rifampin ADP-ribosyltransferase (Arr)
LMAICMKE_00248	Prodigal:002006	CDS	246084	246371	+	gnl|X|LMAICMKE_1			hypothetical protein	A0A6B1S3S1	AAA family ATPase OS=Clostridium innocuum OX=1522 GN=GT649_14405 PE=4 SV=1	ATGCAGTATCAGAATCAATATCCTGTTATTTTTATGTCATTGAAGGATCTAAAAGATTTATCATTTCAAGATCAGTTAAATAATTTTCAAATTATCTTAAGTGAAATTATAAGCAGGAATGAAGAATTGCTTATCAGTGAGCATTTGGATGAAATGGATAGAGATTTATTAAAGAGATATAAAGCAGGTACAGTAAATAAAGCACAGCTTCAGAATGGACTACGATTTCTAAGTAATTGTTTAGAGAAGCATTGGAAAAAAAAGGTTGTTCTTTTGATTGATGAGTAG	MQYQNQYPVIFMSLKDLKDLSFQDQLNNFQIILSEIISRNEELLISEHLDEMDRDLLKRYKAGTVNKAQLQNGLRFLSNCLEKHWKKKVVLLIDE	-	-	-	4.8	VFG048928 (KPN_02506) glycosyltransferase [Capsule (CVF854)] [Klebsiella pneumoniae subsp. pneumoniae MGH 78578]	Loose	400	21.557	IMP-32	29.79	3002223	protein homolog model	n/a	n/a	carbapenem; cephalosporin; cephamycin; penam; penem	antibiotic inactivation	IMP beta-lactamase
LMAICMKE_00249	Prodigal:002006	CDS	246437	246706	+	gnl|X|LMAICMKE_1			hypothetical protein	A0A175A8L0	AAA family ATPase OS=Clostridium innocuum OX=1522 GN=GT649_14410 PE=4 SV=1	ATGGTTGTTTTTCTAAAAAATATGTTCAGTGCAGCATTAAAAACTAATGATGCGGTGGAGAAAGGTATATTGACAGGTTGTTTAAGAATAGCGAGAGAATCTACACCACTGGCGGGCTTTAGCCTTTTCACAGGATTGAATAATTTTAAGGTCATTACTATTTTCGATGATACATCCAATCAGCAATTTGGATTCACACAAAAAGAAATGGACTCACTATTATCAGATTATCAGGCAGAGGCATATCGGGATAAAGTGAAGGAATGGTAG	MVVFLKNMFSAALKTNDAVEKGILTGCLRIARESTPLAGFSLFTGLNNFKVITIFDDTSNQQFGFTQKEMDSLLSDYQAEAYRDKVKEW	-	-	-	4.2	VFG019569(gi:188527133) (flaG) flagellar biosynthesis protein G [Flagella (CVF223)] [Helicobacter pylori Shi470]	Loose	600	21.557	vanTmL	35.29	3002973	protein homolog model	n/a	n/a	glycopeptide antibiotic	antibiotic target alteration	glycopeptide resistance gene cluster; vanT
LMAICMKE_00250	Prodigal:002006	CDS	246798	247565	+	gnl|X|LMAICMKE_1			hypothetical protein	A0A6B1S486	AAA-ATPase_like domain-containing protein OS=Clostridium innocuum OX=1522 GN=GT649_14415 PE=4 SV=1	ATGTATATAGAAAAGCTGAATAAGACGCATCTGCATGAGCCGGAATCGTTCTGGGCGAACACCAGTGGTAATGATATTATTTACCGGTATATAAAAGAAGCAAATCCCAAAATGCGGGAAGAGTTTGATATACTGGTATCCGGTGGAGTGATAGAAAAACCAATCAAGGATACGATAACCTATAGGGAAATGGATCAGATAAACAACGTTTACAGTTTTCTGTTATTTACCGGTTATCTAAAGGCAATTAAATGTGTTGATAATGAAAAAAGGATGTATCGGTTATCAATACCCAATAAGGAAATCAAGCAAATCTATGTGTCTATATTCAGTGAATGGTTCAATGAACAGGTAGAACATAATGGTACATCTTTTGTAGAGGCGTTACGGAAAGAACAG…	MYIEKLNKTHLHEPESFWANTSGNDIIYRYIKEANPKMREEFDILVSGGVIEKPIKDTITYREMDQINNVYSFLLFTGYLKAIKCVDNEKRMYRLSIPNKEIKQIYVSIFSEWFNEQVEHNGTSFVEALRKEQIRNATEILNNVLFQSISYFDYDEKFYHGLLLGMLNDYIVASNKEYGLGRADIAILPRSIMDRGLILELKIATSMAEVRSMAQKACEQIRQKKYMEGLLANGYEDVIGYGIAFYKKSCVITKV	-	-	-	0.89	VFG024312(gi:379754401) (mce5A) hypothetical protein [Mce5 (CVF340)] [Mycobacterium intracellulare MOTT-02]	Loose	600	23.8682	ICR-Mo	25.37	3004569	protein homolog model	n/a	n/a	peptide antibiotic	antibiotic target alteration	intrinsic colistin resistant phosphoethanolamine transferase
LMAICMKE_00251	Prodigal:002006	CDS	248182	248802	+	gnl|X|LMAICMKE_1	2.4.2.9	upp	Uracil phosphoribosyltransferase	A0A174ZRN7	Uracil phosphoribosyltransferase OS=Clostridium innocuum OX=1522 GN=upp PE=3 SV=1	ATGCTGAAAGTCTTACAACATCCATTGATTACGCATAAGCTGACACAGATGCGTAAAAAGGAAACCGGAACAAAGGATTTCCGCCAGAATCTGGATGAGATCGCAGGTCTGATGGCTTACGAAATTTCCAGAGATTTCCCGCTTCAGCCAGTCGAAATCAACACACCTGTCGCAAAGACCACAACCTATGAGCTTGCGAAGGAAATCGTACTGGTACCGATTCTACGTGCAGGTCTTGGTATGGTGAATGGAATCTGTGATTTGATCCCTACCGTCAAGATTGCACATGTGGGGCTGTATCGTGATGAAGAAACACTGGAGCCTCATACATATTTTGAAAAGTATCCGAAGGAAGTAAAGGACGCTATCGTTATGATCGTTGATCCGATGCTGGCAACC…	MLKVLQHPLITHKLTQMRKKETGTKDFRQNLDEIAGLMAYEISRDFPLQPVEINTPVAKTTTYELAKEIVLVPILRAGLGMVNGICDLIPTVKIAHVGLYRDEETLEPHTYFEKYPKEVKDAIVMIVDPMLATGGSAIAAIDMVKKQGAKNIRLVCLVGAPEGVRAVEEAHPEVDIYLAALDEKLNEKGYIVPGLGDAGDRIFGTK	COG0035,COG1926,COG0462,COG0503,COG0461,COG2065	-	ko00240,ko01100,map00240,map01100	1.3	VFG007586(gb|NP_231700) (flhF) flagellar biosynthesis protein [Flagella (VF0519)] [Vibrio cholerae O1 biovar El Tor str. N16961]	Loose	150	22.3274	dfrB4	36.36	3004498	protein homolog model	n/a	n/a	diaminopyrimidine antibiotic	antibiotic target replacement	trimethoprim resistant dihydrofolate reductase dfr
LMAICMKE_00252	Prodigal:002006	CDS	248805	248996	+	gnl|X|LMAICMKE_1			hypothetical protein	A0A6B1S5F9	AtpZ/AtpI family protein OS=Clostridium innocuum OX=1522 GN=GT649_14425 PE=4 SV=1	ATGAAGGAAGCGTATCAGGCTATGCGGCAGATGTTTACCATGGCACTTGCCTGTGGGGCAGCGGTATGGATCGGTGCCTGGCTGGATGATGTATTTCATACCTCGCCATGGTGTCTTCTGATTCTGTTAGCCTACGCCATCATCTCCAGTTTGTATCTGATGATTCGAAAGCTGGGTGATGATCATGAATGA	MKEAYQAMRQMFTMALACGAAVWIGAWLDDVFHTSPWCLLILLAYAIISSLYLMIRKLGDDHE	COG5336	-	-	1.9	VFG014113(gi:15598341) (wbpL) glycosyltransferase WbpL [LPS O-antigen (P. aeruginosa) (CVF520)] [Pseudomonas aeruginosa PAO1]	Loose	1650	21.1718	Streptococcus agalactiae mprF	46.15	3003774	protein homolog model	n/a	n/a	peptide antibiotic	antibiotic target alteration	defensin resistant mprF
LMAICMKE_00253	Prodigal:002006	CDS	249013	249363	+	gnl|X|LMAICMKE_1			hypothetical protein	A0A6B1S3L4	ATP synthase subunit I OS=Clostridium innocuum OX=1522 GN=GT649_14430 PE=4 SV=1	ATGGAGATCCGCATACTTACGCTGCTGCTCTGTGCGGCAGGCTGTGTGGTCTGCATCATCCTGTTTCCCGGAGCGTGGAAGTCAGGTGTCATGGGTATTCTGATCGGCTCCTTAACCGGTATTATGGGCTTCAACATGATCCAGAACATGGTTGGGCACATTGACGGAGAACTGGCGGATATCAAATCCCGTGCATTTCGCTCCTATACGCGAAGATATATGCTGTATGCCGTTATCTTTGCCTTAAGTGCCATCGCAGGTGCGCATATCGCGGCTCTGCTGGTGGGAATGCTGCTTCATAAGTGCAGTATTCTGATTTACAGCTGGAAACACAGAAAGGAGGATGAGTAG	MEIRILTLLLCAAGCVVCIILFPGAWKSGVMGILIGSLTGIMGFNMIQNMVGHIDGELADIKSRAFRSYTRRYMLYAVIFALSAIAGAHIAALLVGMLLHKCSILIYSWKHRKEDE	-	-	-	1.5	VFG014738(gi:71733309) (motY) sodium-type flagellar protein MotY, putative [Flagella (CVF521)] [Pseudomonas syringae pv. phaseolicola 1448A]	Loose	500	21.9422	bacA	50	3002986	protein homolog model	n/a	n/a	peptide antibiotic	antibiotic target alteration	undecaprenyl pyrophosphate related proteins
LMAICMKE_00254	Prodigal:002006	CDS	249363	250070	+	gnl|X|LMAICMKE_1		atpB	ATP synthase subunit a	A0A6B1S3Y9	ATP synthase subunit a OS=Clostridium innocuum OX=1522 GN=atpB PE=3 SV=1	GTGGACGATAAGTTTGACGGAATCGTTTTGACACTGTTTGGATACAACATCGAATTTCAGCAGTCGATTATCAACTGGCTGATTCTCTGTGTGCTGTTTTCCATATTCTTTATCTGGGCCGGCAAAAAGTTTGAAAAGGCCGATGTTCGAAAGGCGCCGTCGGGAATACTTCTGATTACAGAAATGATTACCGGGCTGTGTACCAATATTATCGGGGATAACCTGAAGCATGAAACGAAGCATTATCTGTCGTTTCTGGGTACACTGACCATGATGATGGCCGTCAGCAATCTTTTGGGACTTCTCGGACTGCAGCCGCCGACATCCAATTTGAGCTTCAATGTTACCCTTGCACTGATGATGTTTCTGACCATTCAGTATAACGGTATCAAAAAAGGC…	MDDKFDGIVLTLFGYNIEFQQSIINWLILCVLFSIFFIWAGKKFEKADVRKAPSGILLITEMITGLCTNIIGDNLKHETKHYLSFLGTLTMMMAVSNLLGLLGLQPPTSNLSFNVTLALMMFLTIQYNGIKKGGLGARLKELTEPMWLLTPLNVIGELALPISLSMRLFGNILAGSIIMLLVYTMMRSFLPFGVLGYIATPFLHAYFDVFSGLIQTYIFFTLASFFLSEQVAPEE	COG0356	GO:0015078,GO:0015986,GO:0045263	ko00190,ko00195,ko01100,map00190,map00195,map01100	2.2	VFG041398(gi:88657563) (virB6-3) VirB6 family type IV secretion system protein [T4SS (SS053)] [Ehrlichia chaffeensis str. Arkansas]	Loose	800	23.483	mefA	28.99	3000615	protein homolog model	n/a	n/a	macrolide antibiotic	antibiotic efflux	major facilitator superfamily (MFS) antibiotic efflux pump
LMAICMKE_00255	Prodigal:002006	CDS	250099	250344	+	gnl|X|LMAICMKE_1		atpE_1	ATP synthase subunit c%2C sodium ion specific	N9VDU8	ATP synthase subunit c OS=[Clostridium] innocuum 2959 OX=999413 GN=atpE PE=3 SV=1	ATGGAATTCAATGAATATTTTGTACAGGGTATGGCACTGTTAGGTGCAGGTATTGCAATGATCGCCGGGTTAGGTCCTGGTATCGGACAGGGTATCGCTGCCAGCAAGGGTGCGGAAAGTGTTGGACGCAATCCGGATGCTGCAGGTAAGATTCGTTCCATCATGGTACTTGGTATCGCTTTGGCGGAAACAACGGGTATCTATGCATTGATTGTTGCCTTGATTCTAATCTTCATGAAAGGGTAA	MEFNEYFVQGMALLGAGIAMIAGLGPGIGQGIAASKGAESVGRNPDAAGKIRSIMVLGIALAETTGIYALIVALILIFMKG	COG0636	GO:0015078,GO:0015991,GO:0033177	ko00190,ko00195,ko01100,map00190,map00195,map01100	0.4	VFG012486(gi:91213874) (hlyA) hemolysin A [Alpha-hemolysin (CVF453)] [Escherichia coli UTI89]	Loose	1000	21.1718	cmlB1	34.48	3002699	protein homolog model	n/a	n/a	phenicol antibiotic	antibiotic efflux	major facilitator superfamily (MFS) antibiotic efflux pump
LMAICMKE_00256	Prodigal:002006	CDS	250390	250908	+	gnl|X|LMAICMKE_1		atpF_1	ATP synthase subunit b	A0A099IAF8	ATP synthase subunit b OS=Clostridium innocuum OX=1522 GN=atpF PE=3 SV=1	ATGGATTTTGATATAAATGCCTATCTGCGGCTGAATCCGATGGATATGATCATGGTCTGTGTATCAACGCTGATCATCATCGCTATCGCAAAGCATTTTTTCTGGGACAAGGTGCTTGCCTATCTCGATGCACGCAAGGCTGCTATTCAGGCAGATATCGATGCAGGTACGCAAAGCAGGGAAGCAGGAGAACAATACAAGCGCCAGTATGAAGAGCAGATGGCCAATGCCCGCGGCGAGGCTCATGAAATACTGGAAAGTGCCAAAGCCAATGCCGTACAGGAAAAACGTGAAATTCTGGCTGCCGCAAGAGGTGAAGCCGAAGCGGTCAAGGAAAAAGCACGGAAGGATATCGAGCGTGAAAAGGTACAGGCTCGTGCAGAAATGAAGGATGCAATC…	MDFDINAYLRLNPMDMIMVCVSTLIIIAIAKHFFWDKVLAYLDARKAAIQADIDAGTQSREAGEQYKRQYEEQMANARGEAHEILESAKANAVQEKREILAAARGEAEAVKEKARKDIEREKVQARAEMKDAIVDVAFEAAKQIVNKELDESTHKQYVDDFIEHAGDESWQA	COG0711,COG1390,COG2811	GO:0015078,GO:0015986,GO:0045263	-	0.078	VFG005365(gi:22537432) (ssp-5) agglutinin receptor [Agglutinin receptor (CVF126)] [Streptococcus agalactiae 2603V/R]	Loose	450	22.7126	aadA4	47.06	3002604	protein homolog model	n/a	n/a	aminoglycoside antibiotic	antibiotic inactivation	ANT(3'')
LMAICMKE_00257	Prodigal:002006	CDS	250896	251447	+	gnl|X|LMAICMKE_1		atpH	ATP synthase subunit delta	A0A174ZEW8	ATP synthase subunit delta OS=Clostridium innocuum OX=1522 GN=atpH PE=3 SV=1	ATGGCAGGCATAGCAGCAAAAAGCTACAGTGATGCACTGTTTGCACTTGCACAGGAGGAGCAGAAGCTGGATACATTCAAGGCAGATGTATGCATGATGGATGAACAGCTGAAGGCGTATCCCGATTTCATGCGGGTACTGACGCATCCCAAGATTCACAAGGAAGAAAAGAAACAGACGCTTGCGTCTGTATTCGGTAGTGAAGTCGATCATATGGTTTTGAATTTCGCAAAGCTTTTGATTGACAAAAGCCGTTTTCAGAGTTTTCACGATATTACCAGAGAGTTTGTAAAGCAGTATAACAAGGTAAACAATATCGAAGTGGCACATGTCCGTACGGCAAAGAAGCTGGATGATGCGGAAATTAAGCGTCTGAAATCCATGCTGGAGGAAAAGCTT…	MAGIAAKSYSDALFALAQEEQKLDTFKADVCMMDEQLKAYPDFMRVLTHPKIHKEEKKQTLASVFGSEVDHMVLNFAKLLIDKSRFQSFHDITREFVKQYNKVNNIEVAHVRTAKKLDDAEIKRLKSMLEEKLSKTVELHIQEDPDLLAGLRIKINDMVLDNTARSRMDNLKQLAQSEPVQES	COG0712	GO:0015986,GO:0046933	ko00190,ko00195,ko01100,map00190,map00195,map01100	0.46	VFG041183(gi:269139779) (evpF) type VI secretion system protein EvpF [EVP (E. tarda virulent protein) (SS189)] [Edwardsiella tarda EIB202]	Loose	2000	24.2534	Staphylococcus mupA conferring resistance to mupirocin	30.19	3000521	protein homolog model	n/a	n/a	mupirocin	antibiotic target alteration	antibiotic resistant isoleucyl-tRNA synthetase (ileS)
LMAICMKE_00258	Prodigal:002006	CDS	251460	252980	+	gnl|X|LMAICMKE_1	7.1.2.2	atpA_1	ATP synthase subunit alpha	A0A6B1S3T0	ATP synthase subunit alpha OS=Clostridium innocuum OX=1522 GN=atpA PE=3 SV=1	GTGAGCTTAAAGCCAGAAGAGATAAGTAAGCTGATCAAGGATCAGATTCGCAGATATGATGAGGATCTGGAAATCGATGAAACTGGTACGATTATCACCGTTGGTGACGGTATCGCGCTGATTTACGGTTTACAGAATGCGATGGCCGGTGAGCTGCTTCGTTTTCCCGGAGATATTTATGGAATGGTACTGAACCTGGAGGAAGAGCACGTCGGTGCTGTTTTGATGGGGGATGACTCCAACATCCGTGAAGGCGATGAAGTAAAACGTACCGGTCGTATCGTAGAGGTTCCCGTTGGGGACGGTATGCTGGGACGTGTTGTCAATGCACTTGGACAGGCAATTGACGGAGGAGAACCGATTAAAAGTGATAAGTTCCGTCCGGTAGAGCGTGTGGCA…	MSLKPEEISKLIKDQIRRYDEDLEIDETGTIITVGDGIALIYGLQNAMAGELLRFPGDIYGMVLNLEEEHVGAVLMGDDSNIREGDEVKRTGRIVEVPVGDGMLGRVVNALGQAIDGGEPIKSDKFRPVERVAPGVMTRKSVHQPIQTGLKIIDSMIPIGRGQRELIIGDRQTGKTAIAIDTIINQKNNNVKCIYVAIGQKASTVAQIVEKLRSHGAMEYTTIVSSTASEPAPLQYIAPYAGCAIGEEWMENGDDVLIVYDDLSKHAVAYRTMSLLLKRPPGREAYPGDVFYLHSRLLERAAKLNDELGAGSLTALPIIETQAGDISAYIPTNVISITDGQIFLQTELFNSGVRPAVDSGLSVSRVGSAAQIKAMKQVSGSLKLELAQFREMQAFAKFG…	COG0056,COG1157,COG1156,COG0055,COG1155,COG1158	GO:0005524,GO:0015992,GO:0046034,GO:0015986	ko00190,ko00195,ko01100,map00190,map00195,map01100	3.6e-43	VFG041785(gi:46562141) (DVUA0119) type III secretion system ATPase [T3SS (SS039)] [Desulfovibrio vulgaris str. Hildenborough]	Loose	675	24.6386	emrA	31.71	3000027	protein homolog model	n/a	n/a	fluoroquinolone antibiotic	antibiotic efflux	major facilitator superfamily (MFS) antibiotic efflux pump
LMAICMKE_00259	Prodigal:002006	CDS	252984	253823	+	gnl|X|LMAICMKE_1		atpG	ATP synthase gamma chain	A0A6B1S208	ATP synthase gamma chain OS=Clostridium innocuum OX=1522 GN=atpG PE=3 SV=1	ATGGCAGCAGGTAAACTGGAGATCAAAGCGCGCATCCGCTCTGTTGAATCTACAAAAAAGATTACAAAGGCGATGCAGCTGGTTGCCACCAGTAAGCTGAAGAAACAGAAACAGTACATGGAAGAGAATCGGGATTATGCATATTATCTGAAAGAAACTGTGCAGGAAATCCTGTCTTCCATCGAGCATTCCAGACATCCGTATCTGCAGAAGCAGGAGGGGAAACCGTATACCATCGTCTTTACAAGTGACATGGGGCTGTGCGGCGGCTATAATGCCAACATCTTCCGTATGCTGCAGCATGAAATCGGCAATGAGGGTGACTTTGTCATTATCGGAGCACGTGGAGCCAACTGGATTCACAATAAGGATTTCCATGTTGTGCAAAGCGAAACGGAT…	MAAGKLEIKARIRSVESTKKITKAMQLVATSKLKKQKQYMEENRDYAYYLKETVQEILSSIEHSRHPYLQKQEGKPYTIVFTSDMGLCGGYNANIFRMLQHEIGNEGDFVIIGARGANWIHNKDFHVVQSETDLEEDCYSELVGVADHALELYRKQEISEIRILYTHFVNSVTFEPKLITLLPVEKEEREKATTAETIFEPAGDRILDTLVPMYVRSLLYSYFLETKTSEQASRRMAMESATDNAEELKETLELQFNQARQAAITQEITEIVGGVNAME	COG0224	GO:0015986,GO:0045261,GO:0046933	ko00190,ko00195,ko01100,map00190,map00195,map01100	-	-	Loose	1100	23.8682	tetA(46)	40.62	3004032	protein homolog model	n/a	n/a	tetracycline antibiotic	antibiotic efflux	ATP-binding cassette (ABC) antibiotic efflux pump
LMAICMKE_00260	Prodigal:002006	CDS	253835	255235	+	gnl|X|LMAICMKE_1	7.1.2.2	atpD	ATP synthase subunit beta	A0A174ZRS7	ATP synthase subunit beta OS=Clostridium innocuum OX=1522 GN=atpD PE=3 SV=1	ATGAGTAAGAATACAGGAAAAATCGTACAGGTCATTGGACCGGTAGTCGACGTTGCATTTGAGAACGGAGATCTGCCGCAGCTATTGACCGCTATTGAAATTCCTCTGAAAGACAGTGAATCTTTAGTTGTCGAAGTTGCTCAGCATATCGGTGATGAACGTGTCCGCTGTATCGCCATGGGTGGTACAGACGGTCTGGTTCGTGGAATGGAAGCCATTGATACAGGATCCGCAATCCGTGTACCGGTGGGAAAAGAAATTCTGGGAAGAATGTTTAATGTCCTTGGACGTGAAATTGATGGTCTGGGACCTGTAGGAACGGAGAACACACTGCCGATCCACAGACAGGCACCGGGTTTTGAGGAGCAGCAGACATCCGCAGAAATGCTGGAAACAGGA…	MSKNTGKIVQVIGPVVDVAFENGDLPQLLTAIEIPLKDSESLVVEVAQHIGDERVRCIAMGGTDGLVRGMEAIDTGSAIRVPVGKEILGRMFNVLGREIDGLGPVGTENTLPIHRQAPGFEEQQTSAEMLETGIKVIDLLCPYSKGGKIGLFGGAGVGKTVLIQELIHNIAKEHGGMSVVTGVGERTREGNDMYHEMKDSGVLDKTVLVYGQMNESPGARMRVGLTGLTMAEYFRDHDHQDVLLFIDNIFRFTQAGSEVSALLGRMPSAVGYQPTLATEMGQLQERITSTKDGSITSVQAIYVPADDLTDPAPATAFTHLDAKTVLDRDIAALGIYPAVDPLESSSRILDPLVVGEEHYEVARGVQTILQRYKELQDIIAILGMDELSEEDKIIVNRAR…	COG0055,COG1157,COG1156,COG0056,COG1155,COG1158	GO:0015992,GO:0046034,GO:0005524	ko00190,ko00195,ko01100,map00190,map00195,map01100	9.67e-48	VFG007456(gi:28899020) (fliI) flagellum-specific ATP synthase [Flagella (CVF281)] [Vibrio parahaemolyticus RIMD 2210633]	Loose	2110	25.0238	MexF	25.35	3000804	protein homolog model	n/a	n/a	fluoroquinolone antibiotic; diaminopyrimidine antibiotic; phenicol antibiotic	antibiotic efflux	resistance-nodulation-cell division (RND) antibiotic efflux pump
LMAICMKE_00261	Prodigal:002006	CDS	255238	255630	+	gnl|X|LMAICMKE_1		atpC_1	ATP synthase epsilon chain	A0A099IAG2	ATP synthase epsilon chain OS=Clostridium innocuum OX=1522 GN=atpC PE=3 SV=1	ATGATCAAAATCAAGATCATTACGCCGCTGGGTCTTTATAAGGAAGGCGAAGTCGGCGGCGTGCATGTACGGACGGTGGAAGGAGAAACGACAATTCTTCCCAACCACATGCCAATCGTTGCAATGCTGACAACATGCAAATGTTCTCTTATGGAAGGCAATGAATATAAGGATTATGCGATTGCCGGCGGACTGCTTCAGTTTGCGGACAATGAGATGCGAATTCTTGCGGATGCGATTGAAGGCCGTGAGGAAATCGATATCGAGCGTGCCAGACATGCAAAACAACGTGCTGAGGAGCGTTTGAAGAAAATGGATAACCGCACCAGCATTAAGCGTGCTGAGGTCGCATTGGCAAAAGCAATTAACCGTATCAAGGTTTACGGTGGTTAA	MIKIKIITPLGLYKEGEVGGVHVRTVEGETTILPNHMPIVAMLTTCKCSLMEGNEYKDYAIAGGLLQFADNEMRILADAIEGREEIDIERARHAKQRAEERLKKMDNRTSIKRAEVALAKAINRIKVYGG	COG0355	GO:0015986	ko00190,ko00195,ko01100,map00190,map00195,map01100	3.9	VFG044398(gi:6959522) (pdtorfO) putative acyl-CoA dehydrogenase [Pyridine-2,6-dithiocarboxylic acid (PDTC) (IA030)] [Pseudomonas stutzeri KC]	Loose	500	22.7126	OXA-145	25.58	3001804	protein homolog model	n/a	n/a	cephalosporin; penam	antibiotic inactivation	OXA beta-lactamase
LMAICMKE_00262	Prodigal:002006	CDS	256194	256343	-	gnl|X|LMAICMKE_1			hypothetical protein	N9WMN5	DUF1056 family protein OS=[Clostridium] innocuum 2959 OX=999413 GN=HMPREF1094_01239 PE=4 SV=1	ATGAATGGAAAAATTTACTTAATCGAATATACGGTTATCGTGGCGATCATGATGGTTTTCAACCGGTCAGCCTCATTGGAGAATATGCTCATCGCTTTTCTGATTGTCCTCATACAAATTGGCTTTGACAGGTTGAGAAGAAGGAAGTAA	MNGKIYLIEYTVIVAIMMVFNRSASLENMLIAFLIVLIQIGFDRLRRRK	-	-	-	7.4	VFG049305 (KPK_2057) ImpA domain-containing protein [T6SS-III (CVF862)] [Klebsiella pneumoniae 342]	Loose	800	20.0162	tetA(P)	33.33	3000180	protein homolog model	n/a	n/a	tetracycline antibiotic	antibiotic efflux	major facilitator superfamily (MFS) antibiotic efflux pump
LMAICMKE_00263	Prodigal:002006	CDS	256386	259199	-	gnl|X|LMAICMKE_1		dgaR_1	Transcriptional regulatory protein DagR	A0A6B1S5G8	PRD domain-containing protein OS=Clostridium innocuum OX=1522 GN=GT649_14475 PE=4 SV=1	ATGTCTGAGCAGGAAGTATTCGATTATATCTATTCTGTCATTACAAGGGACTATCTGGAAAACAGAATCCAGAAGAAAGAGAATTTCGGTATTACAGCAAAGGATATCGCTGATCACTTTAACACATACCGTTCGACGGTCAGTACCATGCTGAATACGGCTGTCAAGAACGGCTTGTTTATTAAAATTGAAACCCGACCTGTTTTATTTGTTCCTGTGGATATCATAAAGAAGGAGCTGCATGTTCACCTGGAAAAGAGTGTTTATACCCCGGAGGAAATCAGAGATCTGTTTTTCAAAAAAGAACAGGAGGCAGATTCCTTTTCCATCATGATTGGCTATGACGGCAGCCAGTCTTTACAGATTAAGCAGGCGCAGTCCGCAATTTTATATCCACCC…	MSEQEVFDYIYSVITRDYLENRIQKKENFGITAKDIADHFNTYRSTVSTMLNTAVKNGLFIKIETRPVLFVPVDIIKKELHVHLEKSVYTPEEIRDLFFKKEQEADSFSIMIGYDGSQSLQIKQAQSAILYPPKGLHTLITGESGTGKTLFAHTMYDYGRKIKGMSEKEYPFVEFNCADYYHNPQLLLSQLFGHIRGAFTGADQETEGLVEKANHGILFLDEIHRLPPEGQELLFYLMDTGQYRKMGEANTIRKADILIIGATTENPKDVLLKTFKRRIPLTINLPPLRERPLQEKLKIMEHLFSKEAILTQRTYIIDADIVKAITLYDFTENIGQLASEIKILCARSFLESKTKEFGEIKVPYVFLSDNIREAYKKYRKIGYTFTDNYENYNYDLVIT…	COG1221,COG3933,COG2204,COG3829,COG3604,COG3284,COG3283,COG4650,COG0714,COG2256,COG0464,COG1239,COG2255,COG1067,COG2390	GO:0009401,GO:0016021,GO:0006355,GO:0006355,GO:0005524,GO:0006355,GO:0008134	-	4.05e-23	VFG043148(gi:28901393) (lafK) putative two-component response regulator [lateral flagella (AI142)] [Vibrio parahaemolyticus RIMD 2210633]	Loose	750	28.4906	patB	24.84	3000025	protein homolog model	n/a	n/a	fluoroquinolone antibiotic	antibiotic efflux	ATP-binding cassette (ABC) antibiotic efflux pump
LMAICMKE_00264	Prodigal:002006	CDS	259389	259865	-	gnl|X|LMAICMKE_1			hypothetical protein	N9VEH8	PTS EIIA type-2 domain-containing protein OS=[Clostridium] innocuum 2959 OX=999413 GN=HMPREF1094_01241 PE=4 SV=1	ATGGAAAAATACAATATAAGGGATTTATTATTTGAAGAACTGATAGAATTAACGCTGGAAGCAGAGGATTTTGAAGATGCTATCAAAAAAATCGGTGAGGATGCATATCGGAAGGGATATGTTAAGGAAGGGTTTGCGGATGCAGTTATCAAAAGAGAAAAGCTGTACCCGACAGCATTACCCACGGAGGTACTCAAGGTTGCAATCCCTCATCCCATGGAAAGGGATACGGTTAAGAAATCGGCAATCATCATTACAAAGCTGAAAACCCCTGTGGATTTCACACTAATGGGATCAGATAATGAAACCGTACCGGTAAATATCATCTTTACGCTCGCTGTGAATGGTGCTGAGCATCAGCTGACAATTCTGCAAAAGCTTGTCGGAATGTTTTCAGAG…	MEKYNIRDLLFEELIELTLEAEDFEDAIKKIGEDAYRKGYVKEGFADAVIKREKLYPTALPTEVLKVAIPHPMERDTVKKSAIIITKLKTPVDFTLMGSDNETVPVNIIFTLAVNGAEHQLTILQKLVGMFSEKESMERIKASTTPKEIMNSLIELLS	COG1762,COG4668	-	ko00052,ko01100,ko02060,map00052,map01100,map02060	0.49	VFG049433 (YPK_0107) outer membrane autotransporter [YapE (CVF867)] [Yersinia pseudotuberculosis YPIII]	Loose	500	23.0978	CARB-4	31.58	3002243	protein homolog model	n/a	n/a	penam	antibiotic inactivation	CARB beta-lactamase
LMAICMKE_00265	Prodigal:002006	CDS	260417	260707	+	gnl|X|LMAICMKE_1			hypothetical protein	N9VDV5	PTS EIIB type-2 domain-containing protein OS=[Clostridium] innocuum 2959 OX=999413 GN=HMPREF1094_01242 PE=4 SV=1	ATGAAAACAATTATCGTTGCTTGCGGAGGTGGTATCGCAACCTCGGCTACATGCGCTACAAAAATCAATATGGCGCTGGAAGAACGCGGATTGAGTAATCTGGCGAAGGCCGAGGCTGTCGATATCAAGTCACTTGATAATTTCATCAAGACTGCAGATGTCTATGTATCCATTACCCCGATGCGCGGTGTGGTACAAAGCTATGACATTCCGGTAATCAGCGGGATTCCGCTGCTGACAGGAATGGGCAAGGATGCCTGCATTGACGAGATTGTCAAAGCATTAAAGTAA	MKTIIVACGGGIATSATCATKINMALEERGLSNLAKAEAVDIKSLDNFIKTADVYVSITPMRGVVQSYDIPVISGIPLLTGMGKDACIDEIVKALK	COG3414,COG1440	GO:0008982,GO:0009401	-	3.4	VFG041817(gi:37527636) (sctU) Type III secretion component protein SctU [T3SS (SS035)] [Photorhabdus luminescens subsp. laumondii TTO1]	Loose	550	21.9422	vgbC	32.26	3003990	protein homolog model	n/a	n/a	streptogramin antibiotic	antibiotic inactivation	streptogramin vgb lyase
LMAICMKE_00266	Prodigal:002006	CDS	260733	262079	+	gnl|X|LMAICMKE_1		gatC_1	PTS system galactitol-specific EIIC component	N9WZB2	PTS galactitol transporter subunit IIC OS=[Clostridium] innocuum 2959 OX=999413 GN=HMPREF1094_01243 PE=4 SV=1	ATGGAAATGTTAGCTACCGTATTCCAGGGTCTTCTGGACCTGGGCGCTGCCGTATTTCTTCCGATTGTGTTATTCATTATCGGCTTGATCGTAGGCATGAAACCTGGCAAGGCGTTCTCATCCGCATTGACCTTAGGTGTTGCATTTATTGGTATCAATTTATTGATTGGGTATATGGGGGATACCGTCGGGGCTGCTTTCACAACAATCGTTGAGGGATCAGATAGTACATTAAAGTATATCGATATGGGATGGGCACCGGCCCTTGGACTTGCGTGGCAGTGGCAGTATGCGTTCCTCATGTTCCCGATACAGATTGCCATCAATGTTATCATGCTGCTGCTCGGATGGACGAACTGTCTGAATGTGGATATGTGGAATGTAGGAAACAAGGTGTTT…	MEMLATVFQGLLDLGAAVFLPIVLFIIGLIVGMKPGKAFSSALTLGVAFIGINLLIGYMGDTVGAAFTTIVEGSDSTLKYIDMGWAPALGLAWQWQYAFLMFPIQIAINVIMLLLGWTNCLNVDMWNVGNKVFTAFLVTSACNNVIVGFIVAIVQIIAELKNADYTKYQILELTGVPSVGMPHCMFLSNIFFYPIANILDKILPNTKTLNAQEIRNKIGIFGENHVLGFLMGTIIGLAAGQGSGALLLGVQAGTALTLFPMVSKLFMTALTPISDAASEWVKKKFPGRELIIGLDWPILAGNSEIWVAIILTIPVALIFSLILPGNTALVLGNLMNVCVCVPLFLAMKGDVLKMCIVSWIWCPILSYAASVMGPLLTSLANTAGTYNTDITWWGCDIAE…	COG3775	GO:0009401,GO:0016021	-	1.9	VFG039103(gi:212219320) (icmB/dotO) IcmB [T4SS (Type IVb) (CVF802)] [Coxiella burnetii CbuK_Q154]	Loose	2200	25.409	Bifidobacterium ileS conferring resistance to mupirocin	32.5	3003730	protein homolog model	n/a	n/a	mupirocin	antibiotic target alteration	antibiotic resistant isoleucyl-tRNA synthetase (ileS)
LMAICMKE_00267	Prodigal:002006	CDS	262202	262420	+	gnl|X|LMAICMKE_1			hypothetical protein	N9WMN9	Inner membrane protein OS=[Clostridium] innocuum 2959 OX=999413 GN=HMPREF1094_01244 PE=4 SV=1	ATGAGCAGATTTCAACAGTTTTGGTGGTATATAGGCGTTTGTATGACAGCTGTCGCGCTTCTTTTATCAGTAGTGACACGCAACTGGGTGCTGGCAATACTCTGCGCCGTTTCCACTGCCGGACTGCGAAAATTAAATGACAAGGTTGAATTACCGAAGGTATATACGCAGAGGGGGATTAAAAATGAGTGGTTTACACCAGGGAGACAACAGAAATGA	MSRFQQFWWYIGVCMTAVALLLSVVTRNWVLAILCAVSTAGLRKLNDKVELPKVYTQRGIKNEWFTPGRQQK	COG5446	-	-	0.21	VFG038438(gi:330828058) (tapC) type IV pilus assembly protein tapC [Tap type IV pili (CVF783)] [Aeromonas veronii B565]	Loose	600	21.1718	oleC	27.78	3003748	protein homolog model	n/a	n/a	macrolide antibiotic	antibiotic efflux	ATP-binding cassette (ABC) antibiotic efflux pump
LMAICMKE_00268	Prodigal:002006	CDS	262417	263406	+	gnl|X|LMAICMKE_1	2.7.1.121	dhaK	PTS-dependent dihydroxyacetone kinase%2C dihydroxyacetone-binding subunit DhaK	N9WYR9	Dihydroxyacetone kinase, DhaK subunit OS=[Clostridium] innocuum 2959 OX=999413 GN=HMPREF1094_01245 PE=4 SV=1	ATGAAAAAGATAATAAATAATCCGAATGCCGTTGTTGAAGAAATGCTGCAGGGTATTGAAATCGCGAATCCGGATGTTTTATATGACAGGGAAGGCGTCGTCATTGCCCGCAAGGAAAAAAGTGATAAGGTCGGGCTTGTATCCGGAGGAGGCAGCGGTCATGAACCGGCGCATGCCGGCTATGTCGGCTATGGTATGCTGGATGCCGCAGTGAGCGGTAATGTGTTCGCATCGCCGTCCCCGGACCGGGTGCTGCGTGGAATTCAGCTTGCAGACTCCGGTCATGGTGTTCTGCTGATCATAAAGAATTATGCCGGAGATATCATGAACTTTGAAATCGCAGAAGAGCTTGCCGGCATGGAAGGTATCGAGGTTGATCATGTCGTTGTGAGGGATGAT…	MKKIINNPNAVVEEMLQGIEIANPDVLYDREGVVIARKEKSDKVGLVSGGGSGHEPAHAGYVGYGMLDAAVSGNVFASPSPDRVLRGIQLADSGHGVLLIIKNYAGDIMNFEIAEELAGMEGIEVDHVVVRDDVAVAESDESTGRRGIAGTVFVHKLAGAKAETGASLAEVKRVAEKTIENVRSFGVSLSACTIPAVGTCGFTIEEDCMEVGMGIHGEAGIEKTKLKPSKEIADIMVNRILADKDYGHSEVAVMINGLGATPLMELYILASDVHTRLCAEGLKPVKYYVGNYMTAIEMAGASCSILQLDEELKRLLEYPSNTPAFKEIG	COG2376	GO:0004371,GO:0006071	-	0.98	VFG045350(gb|NP_390986) (bslA/yuaB) hydrophobin BslA [BslA (VF0411)] [Bacillus subtilis subsp. subtilis str. 168]	Loose	500	24.2534	OXA-211	25.35	3001710	protein homolog model	n/a	n/a	cephalosporin; penam	antibiotic inactivation	OXA beta-lactamase
LMAICMKE_00269	Prodigal:002006	CDS	263406	264053	+	gnl|X|LMAICMKE_1	2.7.1.121	dhaL_1	PEP-dependent dihydroxyacetone kinase%2C ADP-binding subunit DhaL	A0A099I993	Dihydroxyacetone kinase OS=Clostridium innocuum OX=1522 GN=CIAN88_02815 PE=4 SV=1	ATGGGATTTCAATTACAGACAAAGGATTTTATCCGCTATTTTCAGGAAGCCCGTGAGGTGATTGCTGCGCAGAGGGACTATGTCACGGAGCTGGACTCCACGACAGGGGATGGCGATCACTGGGTGAATGTGAATATGGGATTTGAAAAAATAACAGCTCTGTCAAAGGAGCTGGAAGACATGACGCTGGCAGATATGTTCAAAAAGGTTGGAATGACAATGTATTCAGCTGTCGGAGGCTCCTCCGGGGCGCTTTATGGCAGCGGATACATGGCGGCCGGAAGAGCTTGTGCCGGCAAAGCTGTGCTGGATGTACACGGTCTGTATGAGGTGTATGACGCCATGCTGCAGGAAATCATGAAGCGTGGAAAAACAGAGCCCGGACAGAAAACGATGATT…	MGFQLQTKDFIRYFQEAREVIAAQRDYVTELDSTTGDGDHWVNVNMGFEKITALSKELEDMTLADMFKKVGMTMYSAVGGSSGALYGSGYMAAGRACAGKAVLDVHGLYEVYDAMLQEIMKRGKTEPGQKTMIDALYPALRAYREGLDAGRCDEEIIQDFMEGAANGAKRTKEMEAVKGRASYRSDKGVGHLDPGAVTMAMQLECMGNMILNTLK	COG2376	GO:0004371,GO:0006071	ko00561,ko01100,map00561,map01100	3.3	VFG014065(gi:71735650) (chpA) sensor histidine kinase/response regulator [Type IV pili twitching motility related proteins (CVF519)] [Pseudomonas syringae pv. phaseolicola 1448A]	Loose	700	23.483	vanSB	25.68	3002932	protein homolog model	n/a	n/a	glycopeptide antibiotic	antibiotic target alteration	vanS; glycopeptide resistance gene cluster
LMAICMKE_00270	Prodigal:002006	CDS	264074	265114	+	gnl|X|LMAICMKE_1	1.1.1.-	gutB_1	Sorbitol dehydrogenase	A0A223MQ18	Alcohol dehydrogenase OS=Clostridium innocuum OX=1522 GN=ADH65_14215 PE=3 SV=1	ATGATGAAGAAAATACAATTTTACGCACCCGGTGATATCCGTGTGGAGGAGGCAGAAATTCCTGTACCGGAAGCAGGAGAAATCGTTATTAAAAATGAGGTTACCTTAACCTGCGGTACAGACGTGAAAACGTATAAACGCGGATACCGCTATGAACCGCCGTTCGGCATGGGGCATGAAGCAAGCGGTGTCGTATATGCCGTCGGTGAAGGGGTTACCGGGTTTAAAGTCGGTGATCGTGTGGTTGCACACAATTCTGCATCCTGCGGAACCTGTTACTATTGTAAAAAGGGACAGGAGTCCATGTGTGTGGATCTGATTCAGAATCAGTTTACCAACGGAGCCTATGCGGAGTATCAGCTGATTCCGGAAAGAATCGTCAAATTGAATACCTTCCAT…	MMKKIQFYAPGDIRVEEAEIPVPEAGEIVIKNEVTLTCGTDVKTYKRGYRYEPPFGMGHEASGVVYAVGEGVTGFKVGDRVVAHNSASCGTCYYCKKGQESMCVDLIQNQFTNGAYAEYQLIPERIVKLNTFHIPEGMSYKQAALLEPLACALYGTEMTNFDLGDYVCVNGCGPIGLMFVRMCVLRGAHVIACDMTPERLALAKKLGAQEIINIKDLNGKDQAEAVKELTPDARGVDAAIEAAGLPEVWQIALRMARPGGEVLFFGGTKKGLEVPVDTTLVHYSQLTLKGVFHTTPQHVNAAFEMLKMGAISAEDFVQNEYCIEDTEKAIVEHASGKVIKNCIVYK	COG1063,COG1064,COG1062,COG0604,COG2130,COG0500,COG2242,COG4122	GO:0055114,GO:0055114	-	6.07e-18	VFG030290(gi:118472939) (adhD) S-(hydroxymethyl)glutathione dehydrogenase/class III alcohol dehydrogenase [MymA operon (CVF649)] [Mycobacterium smegmatis str. MC2 155]	Loose	2100	26.1794	adeJ	23.3	3000781	protein homolog model	n/a	n/a	macrolide antibiotic; fluoroquinolone antibiotic; lincosamide antibiotic; carbapenem; cephalosporin; tetracycline antibiotic; rifamycin antibiotic; diaminopyrimidine antibiotic; phenicol antibiotic; penem	antibiotic efflux	resistance-nodulation-cell division (RND) antibiotic efflux pump
LMAICMKE_00271	Prodigal:002006	CDS	265147	266490	+	gnl|X|LMAICMKE_1		rpoN_1	RNA polymerase sigma-54 factor	N9WZB7	RNA polymerase sigma-54 factor OS=[Clostridium] innocuum 2959 OX=999413 GN=HMPREF1094_01248 PE=3 SV=1	ATGTATAATTCAACTATGAAACAGTCGTTGGAAATTATACAAAATCAGAAACAGAAATTCTCATCGAAGCTCGTACCCTCTATGGAAATCCTGGCACTTTCTCAGCATGAGCTGGAGTCCCTGGTCGATGCAAGTCTGATGGATAATCCGTTCTCTGATGTTGATCAGAATACAATATCCTTAAAGACCAGAGATGTCGATTTGGATTTTCAGGGGGTTCGAAAAAAACAGAGTGAGCTTCAGGAAATTGTATATGCGGATGAAAGTCAGGATGATTTGTTCGAGCATGTCATCGTGCAGCTCTATCCGCATATGCAGACAAAAAAAGATGAAGAGGTTTTTACCGTATTATTAGAGTCTTTGGATTCCAGAGGATTTCTTTCAGAAACACCGGATGAT…	MYNSTMKQSLEIIQNQKQKFSSKLVPSMEILALSQHELESLVDASLMDNPFSDVDQNTISLKTRDVDLDFQGVRKKQSELQEIVYADESQDDLFEHVIVQLYPHMQTKKDEEVFTVLLESLDSRGFLSETPDDLCRFLNIKKTRLLQYLHVLQHVDPKGLGAKDTGECICIQLSEIEGSTLAQHIVCSHLEALSTGDFLKIAKLEHTDVEHVKQALSLIRSLNPIPANGFRVREKTVFIIPDVYIRKEDSTILLEMNARLQDKLSMNTENYELYKSAACNAEAKAFLKEKLNDFKWLQYSISRRSVTLKKIIAFLVEYQAAFFQTGDECALKPLRLVDIAEQLKMHTSTISRAISGKFFQCEYGTYSFHFLVSRCYERQGEVTASIDTIRNEIKEIIRS…	COG1508	GO:0003677,GO:0006352,GO:0003677,GO:0003700,GO:0003899,GO:0006352,GO:0006355,GO:0016987	-	1.32e-47	VFG042736(gi:15599658) (rpoN) RNA polymerase factor sigma-54 [type IV pili (AI097)] [Pseudomonas aeruginosa PAO1]	Loose	2200	24.6386	rpoB2	37.5	3000501	protein homolog model	n/a	n/a	peptide antibiotic; rifamycin antibiotic	antibiotic target alteration; antibiotic target replacement	rifamycin-resistant beta-subunit of RNA polymerase (rpoB)
LMAICMKE_00272	Prodigal:002006	CDS	266505	267287	+	gnl|X|LMAICMKE_1	4.1.2.19	rhaD_1	Rhamnulose-1-phosphate aldolase	A0A099IBJ0	Rhamnulose-1-phosphate aldolase OS=Clostridium innocuum OX=1522 GN=rhaD PE=4 SV=1	ATGAATATTTTAGACGTAGCATTTGTAGAAGAACTCGTTGATGCCTGCCAGTATTTCTGGGAAGCAGGATGGGGAGAATATCATGCAGGAAATATCAGCTATCTTCTTTCAGATGATGAATTTGATCAGCTGAAGGAGTATATGCAGGTGTCGGCATCTGTTGATGTTGCCTTTGACACAGCTGGCTTAAAGGGAAAGGCATTTATTGTCACAAAATCCGGAGCATGCTTTCGTACAATGAAGAAAAAGTATGAACGGGATCTGGGAATCATTCAGTTCAAGGAAAACGGATATGATATTCTGTGGGGACTTGATCAGGGAAGAGGAAGACCAACCAGCGAGCTTCCCGCCCATGTACTGTGTCATCGTGCAAGGCTCGCAGATGATGCAAACAACAAA…	MNILDVAFVEELVDACQYFWEAGWGEYHAGNISYLLSDDEFDQLKEYMQVSASVDVAFDTAGLKGKAFIVTKSGACFRTMKKKYERDLGIIQFKENGYDILWGLDQGRGRPTSELPAHVLCHRARLADDANNKIVMHCHPTYLNAMTMIHELDEESFTQTLWKMNSECALVFPEGLAVLPWMKCGEGPIGPATADKMKDKRVVVWPFHGIFSSGNSISDAIGLIEAIDKNAHVYVLVKANMMHGMTDENVRELKEHFGLS	COG0235	-	-	0.9	VFG015549(gi:152983731) (phzS) probable FAD-dependent monooxygenase [Phenazines biosynthesis (CVF536)] [Pseudomonas aeruginosa PA7]	Loose	500	25.409	sul4	30.3	3004361	protein homolog model	n/a	n/a	sulfonamide antibiotic	antibiotic target replacement	sulfonamide resistant sul
LMAICMKE_00273	Prodigal:002006	CDS	267439	268107	+	gnl|X|LMAICMKE_1	4.1.2.-	drdA_1	5-deoxy-D-ribulose 1-phosphate aldolase	N9WYS4	L-ribulose-5-phosphate 4-epimerase OS=[Clostridium] innocuum 2959 OX=999413 GN=HMPREF1094_01250 PE=4 SV=1	ATGTTAGAGCATTTAAAAAAGGATGTTTGTGAAATAGCAAAGCGTGCGCAGAGGGATGGGTTATGTAAACACAAATCAGGGAATTTTTCTGCCCGTGATGCGAAAAGCGGCTATATTGTTATTACACCGACCAGTGTTGATCGCGAAATGCTGACACCCCGTGATATGATTGTTATGGATCTGGATGCCAATGTTTTGGAACATGCATCCGGATTACGACCGACGAGTGAAGCCTTGATGCATTTGATGATTTATAGGACGAGAAAGGATGCGAGGGCAATCGTGCATACACACTCCATGTATGGCACCACGTTTGCTTTGTTGAACAAACCGATTCCGGCAATCGTATATGAGGTCGCAAATTTCGGGCTCACCAAGGCGCGTATTCCGGTAGCACCC…	MLEHLKKDVCEIAKRAQRDGLCKHKSGNFSARDAKSGYIVITPTSVDREMLTPRDMIVMDLDANVLEHASGLRPTSEALMHLMIYRTRKDARAIVHTHSMYGTTFALLNKPIPAIVYEVANFGLTKARIPVAPYGRPGTMELADSVVEVCKEAECFLLEKHGTVAFDTRDIYEAYLKANYIEELAQLYYNALTVHEGKEPEAFSQEELQCWEYPKEISFADE	COG0235,COG3347	-	ko00051,ko01120,map00051,map01120	0.94	VFG012187(gi:28210321) (CTC00586) hemolysin III [Hemolysin (CVF417)] [Clostridium tetani E88]	Loose	1000	28.1054	cmlB1	29.58	3002699	protein homolog model	n/a	n/a	phenicol antibiotic	antibiotic efflux	major facilitator superfamily (MFS) antibiotic efflux pump
LMAICMKE_00274	Prodigal:002006	CDS	268674	269120	+	gnl|X|LMAICMKE_1	3.1.1.96	dtd	D-aminoacyl-tRNA deacylase	A0A174ZNT2	D-aminoacyl-tRNA deacylase OS=Clostridium innocuum OX=1522 GN=dtd PE=3 SV=1	ATGAGAGTATTGCTACAGAGGGTACAGCATGCAAGTGTGCGTGTTGATGGAGCTATAACAGGAAGTATACAGCAGGGATTTCTGCTGCTGGTGGGAATTACGCCGTCGGATACCGAGGACATCATGAGGAAGATGGCAGGAAAATGCGCACAGCTTCGTGTATTTGAGGATGAAAATGGAAAAATGAACAGAGGGCTTCAGGATATCGGTGGCAGTATTCTTTCTATATCACAGTTTACGCTGTATGCGGATTGTAAACGGGGAAGACGCCCGGGATTTGAAAAAGCGGCACGCGGGGATTTTGCACAGCCGATGTACCATGCATTTAATGAAGAGCTGCGTACTTATGGTATCCATGTGGAAACGGGGATCTTTGGTGCGGATATGAAGGTGGATTTA…	MRVLLQRVQHASVRVDGAITGSIQQGFLLLVGITPSDTEDIMRKMAGKCAQLRVFEDENGKMNRGLQDIGGSILSISQFTLYADCKRGRRPGFEKAARGDFAQPMYHAFNEELRTYGIHVETGIFGADMKVDLLNDGPVTILLDSEEW	COG1490	GO:0002161,GO:0005737,GO:0051499	-	0.49	VFG045766(gi:289166209) (trbE) conjugal transfer protein trbE precursor [Lvh (Legionella vir homologs) type IVA secretion system (CVF353)] [Legionella longbeachae NSW150]	Loose	700	22.7126	ACT-22	31.03	3001843	protein homolog model	n/a	n/a	carbapenem; cephalosporin; cephamycin; penam	antibiotic inactivation	ACT beta-lactamase
LMAICMKE_00275	Prodigal:002006	CDS	269132	269980	+	gnl|X|LMAICMKE_1		folD	Bifunctional protein FolD protein	A0A223MPQ0	Bifunctional protein FolD OS=Clostridium innocuum OX=1522 GN=folD PE=3 SV=1	ATGGGCACAATTTTATATGGAAGTGAAATAGCGAAGGATATACGTACCTCGTTGAAGGAACAGATTGATGAGCTGCGTGAGAAAGGAAAAAGGATTCCGAAGCTTGTTGTGATTCTTGTAGGGGATAATCCTGCCAGCCTGTCCTATGTGACCGGCAAGGAAAAGGCGTGCAGAGAAATCGGAATGGAAAACATTCTGCTGCGGCTGCAGGAGGATACCACAGAAGAAGCGCTTCTGGCGGAAATTCACAGATTGAATACGGATACCTCCGTAGACGGTATTCTGGTACAGCTCCCGCTGCCAAAGCATATGGATGAGCATAAAGCTCTGTTTGCTATTGACCCGCAAAAGGATGTCGATGGCTTTCATCCATATAATATAGGAAAGCTGATGCTGCAG…	MGTILYGSEIAKDIRTSLKEQIDELREKGKRIPKLVVILVGDNPASLSYVTGKEKACREIGMENILLRLQEDTTEEALLAEIHRLNTDTSVDGILVQLPLPKHMDEHKALFAIDPQKDVDGFHPYNIGKLMLQEDTYLPCTPKGILRMLDTAGYSDLSGLRAVVIGRSNIVGKPVAQLLLNRNATVTICHSRTRNIEEICAEADILIASVGSPRLVTADWVKKGAVVIDVGINRVDGRLCGDVDFETVKDKAAVITPVPKGVGPMTIAMLLENTLESYRKHS	COG0190,COG0686,COG2423	GO:0003824,GO:0004488,GO:0009396,GO:0055114,GO:0003824,GO:0004488,GO:0009396,GO:0055114	ko00670,ko00720,ko01100,ko01120,ko01200,map00670,map00720,map01100,map01120,map01200	5	VFG024464(gi:387873567) (espG2) hypothetical protein [ESX-2 (T7SS) (CVF634)] [Mycobacterium intracellulare str. MOTT36Y]	Loose	750	26.9498	tet(E)	23.3	3000173	protein homolog model	n/a	n/a	tetracycline antibiotic	antibiotic efflux	major facilitator superfamily (MFS) antibiotic efflux pump
LMAICMKE_00276	Prodigal:002006	CDS	269982	270179	+	gnl|X|LMAICMKE_1			hypothetical protein	A0A174ZNU3	Conserved domain protein OS=Clostridium innocuum OX=1522 GN=GT649_14540 PE=4 SV=1	ATGCTGATAGAATTTTTGGGTGAGATACTGGTTGAGGGAGTGGCATATGGGACCTACGGTCTGATGGAGCTGTTTCTTGACAGCCTGTATAAGGGCTGGAACAAAACGCTGAAGAAGCTGCTGTGTGTGCTTATGGGAATCACCATGTGGATTCTGATAGGGTATATGATCATCGGAATTCTGGAAATTGTCTTATAA	MLIEFLGEILVEGVAYGTYGLMELFLDSLYKGWNKTLKKLLCVLMGITMWILIGYMIIGILEIVL	-	-	-	2.1	VFG042310(gi:15677826) (NMB1998) serine-type peptidase [MspA(meningococcal serine protease A) (SS094)] [Neisseria meningitidis MC58]	Loose	1900	20.7866	AcrF	26	3000502	protein homolog model	n/a	n/a	fluoroquinolone antibiotic; cephalosporin; cephamycin; penam	antibiotic efflux	resistance-nodulation-cell division (RND) antibiotic efflux pump
LMAICMKE_00277	Prodigal:002006	CDS	270194	270409	+	gnl|X|LMAICMKE_1			hypothetical protein	N9WMP8	DUF951 domain-containing protein OS=[Clostridium] innocuum 2959 OX=999413 GN=HMPREF1094_01254 PE=4 SV=1	ATGATAGAAAAAGATTATGATCTCAATGATATCGTCGAAATGAAAAAGGAACATCCATGTCATAAATCAAAATATTGGAAAATTATACGTATGGGGGCAGATATTCGCATTAAATGTCTGGGCTGTGGTACAAGTGTGCTGTTTCCCAGAGTGCAGTTTGAAAAGAAATTAAAGAGAATTATAGAAAAGGCTCCCGGAGAAACGAATGAAAACTGA	MIEKDYDLNDIVEMKKEHPCHKSKYWKIIRMGADIRIKCLGCGTSVLFPRVQFEKKLKRIIEKAPGETNEN	COG4481	-	-	0.15	VFG049248 (KPK_2049) transglycosylase [T6SS-III (CVF862)] [Klebsiella pneumoniae 342]	Loose	480	21.557	adeR	53.85	3000553	protein homolog model	n/a	n/a	glycylcycline; tetracycline antibiotic	antibiotic efflux	resistance-nodulation-cell division (RND) antibiotic efflux pump
LMAICMKE_00278	Prodigal:002006	CDS	270581	270778	+	gnl|X|LMAICMKE_1			hypothetical protein	N9WYS9	HTH cro/C1-type domain-containing protein OS=[Clostridium] innocuum 2959 OX=999413 GN=HMPREF1094_01255 PE=4 SV=1	ATGGCGAAAAATCTGAAATTGAAGGCTGCGAGAGCAGCGATGGATCTGACACAGGAACAGCTTGCAGAAAAAGTCAGTGTAACCAGACAGACAATCAATGCCATCGAAAAGGGAGATTATAATCCAAGTATAAATTTATGTATCACCATATGCCGGGTATTGGGAAAAACACTGAATGATTTATTTTGGGAGGAGTGA	MAKNLKLKAARAAMDLTQEQLAEKVSVTRQTINAIEKGDYNPSINLCITICRVLGKTLNDLFWEE	COG1476,COG1396,COG3620,COG1813,COG1426,COG1395,COG3093,COG3655	GO:0043565	-	5.15e-11	VFG045470(gb|AAM75247) (cylR2) cytolysin regulator R2 [Cytolysin (VF0356)] [Enterococcus faecalis str. MMH594]	Loose	900	20.7866	TolC	47.37	3000237	protein homolog model	n/a	n/a	macrolide antibiotic; fluoroquinolone antibiotic; cephalosporin; glycylcycline; cephamycin; penam; tetracycline antibiotic; aminocoumarin antibiotic; rifamycin antibiotic; phenicol antibiotic; triclosan	antibiotic efflux	ATP-binding cassette (ABC) antibiotic efflux pump; major facilitator superfamily (MFS) antibiotic efflux pump; resistance-nodulation-cell division (RND) antibiotic efflux pump
LMAICMKE_00279	Prodigal:002006	CDS	270784	271194	+	gnl|X|LMAICMKE_1			hypothetical protein	A0A6B1S3U8	NADH-quinone oxidoreductase OS=Clostridium innocuum OX=1522 GN=GT649_14555 PE=4 SV=1	ATGAAAAACTTTGATGAACGACAGGAACAGGTTCGCGGCAGAATTATGACTCGTGCCTTCCTCATAACGATTATACTCATGTTACTGGCTGCATTTCTAAACGATATGCATCTGTATGATTTCGAAAAGAATGTCGGCTTTGGAGAAACGTTGATCAGTAATGTCTGTATTGCTATAACATACGGTTCTGTGGCAAGTATTTTAAGCAACTCTTATTTTGGTCCGCTGAAGGATGGCAGAATGGCGTTTATTGCTTATGTATTTACCGCGTTGTCGGTCGTGCTGGCAGCCTTGACGATCTTTGATCTCATTCGCGGAGAAAAACTGGTAGTTATGAATATCATTTCCCTCCTGATGGTGTTTAGTATCAGCATAAGTTTGTGGATCCGTAAGTCAGAT…	MKNFDERQEQVRGRIMTRAFLITIILMLLAAFLNDMHLYDFEKNVGFGETLISNVCIAITYGSVASILSNSYFGPLKDGRMAFIAYVFTALSVVLAALTIFDLIRGEKLVVMNIISLLMVFSISISLWIRKSDWKK	-	-	-	4.9	VFG043773(gi:80159772) (CST086) botulinum neurotoxin type C1 precursor [Botulinum neurotoxin (BoNT), type C (TX097)] [Clostridium botulinum C str. Stockholm]	Loose	500	22.3274	tet(W/N/W)	25.45	3004442	protein homolog model	n/a	n/a	tetracycline antibiotic	antibiotic target protection	tetracycline-resistant ribosomal protection protein
LMAICMKE_00280	Prodigal:002006	CDS	271267	272370	+	gnl|X|LMAICMKE_1		ychF	Ribosome-binding ATPase YchF	A0A099IA70	Ribosome-binding ATPase YchF OS=Clostridium innocuum OX=1522 GN=ychF PE=3 SV=1	ATGCCATTAACTGCAGGAATCGTCGGATTGCCCAATGTCGGTAAATCCACATTATTTAACGCCATTACAAAAAGCCAGGTAGAAGCTGCGAATTACCCGTTTGCGACCATACAGCCAAACGTTGGAGTTGTGGAAGTGCCTGATTATAGAATCGACCGTCTGGTGGAGCTGTTTCACCCAAAGAAAACCATTTATACAACCTTTGAATTTACGGATATTGCCGGTCTGGTTAAGGGAGCCAGCAAGGGAGAGGGGCTTGGAAACCAGTTTCTGAGCAACATCCGTCTAACGGATGCCATCTGCCATGTAGTACGCTGCTTTGATGATGCGGATATTACGCATGTCGAAGGAAGTGTTGATCCGATACGTGATATTGAAATCATCAATCTGGAGCTGATT…	MPLTAGIVGLPNVGKSTLFNAITKSQVEAANYPFATIQPNVGVVEVPDYRIDRLVELFHPKKTIYTTFEFTDIAGLVKGASKGEGLGNQFLSNIRLTDAICHVVRCFDDADITHVEGSVDPIRDIEIINLELIMADLQTIDNRLSKVERKAVTNKDKDALAEVVVLKKLKEALEAGKPARSVELDKDELLLIKAFSLLTIKPMIYIANMSDEEIADPQANPYFQKVKELANLEHNEVVPVCAKIEEELSELDKEEKTEFLNELGIQESGLDKVIKTAYHILDLCTFLTAGEDECRAWTFHRGMLAPQCAGVIHTDFEKGFIRAECYKFDDIDKLETEQAVKEAGKLRLEGKEYVVQDGDVLHFRFNV	COG0012,COG0536,COG1163,COG0370,COG1084,COG2262,COG1160,COG1160,COG1164,COG1161,COG1159,COG0486	GO:0005525	-	0.004	VFG001859(gb|YP_096662) (feoB) ferrous iron transporter B [FeoAB (VF0160)] [Legionella pneumophila subsp. pneumophila str. Philadelphia 1]	Loose	960	24.2534	lsaC	28.57	3003112	protein homolog model	n/a	n/a	lincosamide antibiotic; streptogramin antibiotic; pleuromutilin antibiotic	antibiotic target protection	ABC-F ATP-binding cassette ribosomal protection protein
LMAICMKE_00281	Prodigal:002006	CDS	272537	273892	-	gnl|X|LMAICMKE_1			hypothetical protein	A0A174ZF81	DUF3887 domain-containing protein OS=Clostridium innocuum OX=1522 GN=GT649_14565 PE=4 SV=1	ATGAAAAAGAAAATTCAAATTGTCATATGCTGTCTGCTATGTTTTCTTATGGCAGCCTGCAGCGGCGAAAAAGAGAAGAAGGGACAGTCCGATGAGGTTGCTGATATCGTGCTGAGCGACAAGCAAAGTGATATGGCGCTTCAGTTTGTAAAGGATCTGACGCAGCGCAAATATGATAAGCTGCAGAAGGATTATGCATATGATGAGCAAATGCATAAGGCTGTACGGGAGGATTCCTTCCAGAAGCAGCTGGATGCCTATAATGACAGTCTCGGATCACTGATTGAGGCAGAGCAGCCCTATGGACAAAGCTATCAAAATTCGACAATCATCATGATACCATGCCGTATGGAGGAACAGAATACCAATATTCAGGTGAGCCTGAATGAACAGGATCAA…	MKKKIQIVICCLLCFLMAACSGEKEKKGQSDEVADIVLSDKQSDMALQFVKDLTQRKYDKLQKDYAYDEQMHKAVREDSFQKQLDAYNDSLGSLIEAEQPYGQSYQNSTIIMIPCRMEEQNTNIQVSLNEQDQIQGLFFKPYKSQKKAAKAPDGVKEREVELQIADGKKLSGRLTTPAEGKSFPLVILLAGSGPNDMDETIYDNKPFQDIAWGLAKKGIASYRYDKRTYTYPESFTVKDTVEQEVIFDAVAAFSQMKQQKQIDTNKIYILGHSLSGYLIPRIAAETDGCAGYIMMAAPARALDELLMEQVTYLAKLDGNITKDEQAAIDQYKQDQQDLQRIDELSDAKIFFGGMSKAYMKDLLSYDAVQQAADIKVPVLCAQGLRDYQVTEEDQAIWRK…	COG1506,COG4188,COG0412,COG0596,COG4099,COG2267	-	-	0.62	VFG019211(gi:189023764) (pmm) Phosphomannomutase [LPS (CVF383)] [Brucella abortus S19]	Loose	400	25.0238	pgpB	28.12	3003920	protein homolog model	n/a	n/a	peptide antibiotic	antibiotic target alteration	lipid A phosphatase
LMAICMKE_00282	Prodigal:002006	CDS	273953	274807	-	gnl|X|LMAICMKE_1			hypothetical protein	N9WMQ4	PNPLA domain-containing protein OS=[Clostridium] innocuum 2959 OX=999413 GN=HMPREF1094_01259 PE=4 SV=1	ATGAGTAAGCTTGGACTTGTTCTGGAAGGAGGCGGCATGCGCGGAATTTATACTGCCGGTGTGCTGGACTTCTTTATGGAACAGAATTTATATACCGACGGTGTCATTGGCGTCAGCGCAGGTGCCTGTCATGCGTGCAGCTATGTATCCAAACAGATCGGCAGAGCGTACCGTACCAATACCGCCTATTTAAAGGATAAGCGCTATATGAGCGTATCCTCTCTGCTGAAAACCGGAGATTTCTTCGGAGCAAAATTTGTGTATGAGGATATACCGAATACACTGGATCCCTATGATTTTGATGCCTTTAATACATCGCATACAAAGCTGTATGCCGTTGCCAGCAATCTGGAAACCGGTAAGGCAGAATACCTGCAGTGTATCAATATGAAGCGTGAT…	MSKLGLVLEGGGMRGIYTAGVLDFFMEQNLYTDGVIGVSAGACHACSYVSKQIGRAYRTNTAYLKDKRYMSVSSLLKTGDFFGAKFVYEDIPNTLDPYDFDAFNTSHTKLYAVASNLETGKAEYLQCINMKRDVIYVRASASLPLLSRIVEVDGKKLLDGGATDSIPIHKFQEMGYTKNIVVLTQCKEYRKGKNNLLPMIRRSYKKYPKFIKALETRHIAYNRTLDELALMEKEGSVFLIRPSSPVEISRLEKNEARLRELYEQGYMDAKNSFEELKSFIANEN	COG4667,COG1752	GO:0006629	-	2.41e-05	VFG040767(gb|YP_067473) (pat2) esterase of alpha/beta hydrolase family [Phospholipase A2 (VF0494)] [Rickettsia typhi str. Wilmington]	Loose	500	24.6386	vmlR	33.33	3004476	protein homolog model	n/a	n/a	lincosamide antibiotic; streptogramin antibiotic	antibiotic target protection	ABC-F ATP-binding cassette ribosomal protection protein
LMAICMKE_00283	Prodigal:002006	CDS	275017	275340	+	gnl|X|LMAICMKE_1		darA	Cyclic di-AMP receptor A	N9WYT2	Transcriptional regulator OS=[Clostridium] innocuum 2959 OX=999413 GN=HMPREF1094_01260 PE=4 SV=1	ATGAAACTAATTTTAGCGATTATGTCCAATGACGACAGTCCTGCAGTTTCCAGTGCATTGACAAAAGAAAATTATCAGGTAACAAGACTGGCAACGACTGGAGGATTCCTGCGTGCAGGAAATACCACCCTGATCGTAGGTACCGATGACGATAAGATTGAACGTGCGATTGAAGTGATTGGAGAATACAGCAGACGCCGTACGGAAGTGGTACCGAGTACAGCATCCTACGACATCGGAAGATATGCATCTTTCCCGGTTGAAGTACAGGTAGGAGGCGCAACGATCTTCGTTATCGATGTAGAAAAATTCATTAAATTATAA	MKLILAIMSNDDSPAVSSALTKENYQVTRLATTGGFLRAGNTTLIVGTDDDKIERAIEVIGEYSRRRTEVVPSTASYDIGRYASFPVEVQVGGATIFVIDVEKFIKL	COG3870	-	-	0.13	VFG023794(gi:332160800) (YE105_C1178) WbcM protein [O-antigen (CVF043)] [Yersinia enterocolitica subsp. palearctica 105.5R(r)]	Loose	650	23.0978	mexM	30.43	3003704	protein homolog model	n/a	n/a	phenicol antibiotic	antibiotic efflux	resistance-nodulation-cell division (RND) antibiotic efflux pump
LMAICMKE_00284	Prodigal:002006	CDS	275602	275730	-	gnl|X|LMAICMKE_1			hypothetical protein	N9VEJ1	Uncharacterized protein OS=[Clostridium] innocuum 2959 OX=999413 GN=HMPREF1094_01261 PE=4 SV=1	ATGAAAAGCAGACTAGGCAACATCCTGGCTGTACAGATGACGAATATAAAACAGACACAGCAGGCATCAGCGTATCATACCGTTACTACGGAAAACAGGAACTGTTATACAGCCGATATACAAAAGTAA	MKSRLGNILAVQMTNIKQTQQASAYHTVTTENRNCYTADIQK	-	-	-	2.7	VFG035938(gi:218707301) (air/eaeX) hypothetical protein [Enteroaggregative immunoglobulin repeat protein (CVF739)] [Escherichia coli O17:K52:H18 str. UMN026]	-	-	-	-	-	-	-	-	-	-	-	-
LMAICMKE_00285	Prodigal:002006	CDS	275727	277415	-	gnl|X|LMAICMKE_1	2.7.13.3	rcsC_2	Sensor histidine kinase RcsC	A0A099I9A5	histidine kinase OS=Clostridium innocuum OX=1522 GN=CIAN88_02895 PE=4 SV=1	ATGAAAAAAGTACATTGGACTACCCTAATTCTTCTGTCCGGTATTGCACTGGCAATCATATCTATGTTTCTGGTATTTCCATCCCTTGACCAAAAAGCCATCGAAGAGTACAAAACGCATTACAAATACATTAACAGCGAAGAGGAACGGGACTTTAGCGGTAATACATTTATCAAAGAACCGGCTGATGATTCCATTCCCATGGAATATTCCCGAATTGAGGAATATATGGAGCCGGCCCTGCAGCGCATTACTTTGCTGGTAGGCACACTGCTTTTTGCATGGTCTTTGCTTATGCCATATAAATGGGCGGTAAAAAGCGGCTTCTATCGTTTTTTTACACAAAGGCTGCCCTATGAAATCACGCTGGGTGCTGCACTGCTTGGACTTTATTTCTAT…	MKKVHWTTLILLSGIALAIISMFLVFPSLDQKAIEEYKTHYKYINSEEERDFSGNTFIKEPADDSIPMEYSRIEEYMEPALQRITLLVGTLLFAWSLLMPYKWAVKSGFYRFFTQRLPYEITLGAALLGLYFYKIRGSELVYRMFRLPEDFSLDILSADTWQISSYYLLQIACLSGLFAVLSGCGYAIRSMQHNGVRVSLQKHSLLTQNSVLLGRQAKRLYRYIIGFDFHDKGELRLLAALFLHIVCILIVCIYRDSGIFFYLLLSCYCLILYSIRHRQNSRMKRDFQSLEGSIQRVANGDFQTTVDEDLGIYESLKDNLQNIETSFQEAVAQEVRSQNMRTELITNVSHDLKTPLTSMISYIDLLKNKNLPEEERLRYITILESGSNRLKHLIEDLFE…	COG0642,COG5002,COG2205,COG4251,COG5000,COG4192	GO:0000155,GO:0007165	-	2.11e-15	VFG015070(gi:28868897) (gacS) sensor histidine kinase/response regulator GacS [GacS/GacA two-component system (CVF529)] [Pseudomonas syringae pv. tomato str. DC3000]	Loose	1000	25.409	Clostridium perfringens mprF	44.12	3003773	protein homolog model	n/a	n/a	peptide antibiotic	antibiotic target alteration	defensin resistant mprF
LMAICMKE_00286	Prodigal:002006	CDS	277429	278130	-	gnl|X|LMAICMKE_1		phoP_1	Alkaline phosphatase synthesis transcriptional regulatory protein PhoP	A0A099IA75	PhoB family transcriptional regulator OS=Clostridium innocuum OX=1522 GN=CIAN88_02900 PE=4 SV=1	ATGAGTTCTGTCATACTAATTGCCGAGGATGAGGCATCGATTGCGGATGCTATTGAAATTTATTTAAAAAGCCAGGGATATCAGACCCTGAAAGCAGCGAATGGAGCCATTGCCTGGGAGCAATTACAAAACAATACGGTGGATCTTGCACTCATCGATGTCATGATGCCGGTAATGGACGGGATTGCCCTGACAATGAAAATCAGAGAGCTGTATGAGTTCCCTATCATCATATTATCTGCCAAATCGGAAGATATTGATAAGATTACCGGTCTGAATATCGGTGCGGATGACTATGTGACAAAGCCGTTTGTCCCGATGGAGCTGCTCGCCCGTGTACATGCACAGCTGCGGCGGCATTTGCGCTTTCAGCAGCTGCTCGAGCAAAAGCAGGAGGTG…	MSSVILIAEDEASIADAIEIYLKSQGYQTLKAANGAIAWEQLQNNTVDLALIDVMMPVMDGIALTMKIRELYEFPIIILSAKSEDIDKITGLNIGADDYVTKPFVPMELLARVHAQLRRHLRFQQLLEQKQEVEDRLLLGGIELHRKSKEVFVDGESRRLTPIEFRILQLFMEHPGQVFSSDDIYEHVWNETAVNTETVMVHIRNLREKIEINPRAPRYIKVVWGVGYKIEKQ	COG0745,COG3706,COG3706,COG0784,COG3437,COG2197,COG2204,COG4565,COG4753,COG3710,COG3947,COG2201,COG3279,COG4566,COG3707,COG4567	GO:0000160,GO:0003677,GO:0006355,GO:0000160	-	1.41e-45	VFG031747(gi:406032839) (regX3) Sensory transduction protein regX3 [RegX3 (CVF667)] [Mycobacterium indicus pranii MTCC 9506]	Loose	2100	26.1794	adeJ	25.58	3000781	protein homolog model	n/a	n/a	macrolide antibiotic; fluoroquinolone antibiotic; lincosamide antibiotic; carbapenem; cephalosporin; tetracycline antibiotic; rifamycin antibiotic; diaminopyrimidine antibiotic; phenicol antibiotic; penem	antibiotic efflux	resistance-nodulation-cell division (RND) antibiotic efflux pump
LMAICMKE_00287	Prodigal:002006	CDS	278170	278277	-	gnl|X|LMAICMKE_1			hypothetical protein	N9WMQ8	DUF3789 domain-containing protein OS=[Clostridium] innocuum 2959 OX=999413 GN=HMPREF1094_01264 PE=4 SV=1	ATGAACATACTGGATATCATGATACTGTTTATCGGATTCAGCCTTGCCGGATTACTCTGTCTGCATACCTTTGATATGTCTGCATTTTATGAAAAAACAAGAAAATAG	MNILDIMILFIGFSLAGLLCLHTFDMSAFYEKTRK	-	-	-	5	VFG040965(gi:206580315) (pulI) pullulanase secretion protein PulI [pul (SS215)] [Klebsiella pneumoniae 342]	Loose	250	20.7866	tet(D)	57.14	3000168	protein homolog model	n/a	n/a	tetracycline antibiotic	antibiotic efflux	major facilitator superfamily (MFS) antibiotic efflux pump
LMAICMKE_00288	Prodigal:002006	CDS	278419	279528	+	gnl|X|LMAICMKE_1	3.5.1.25	nagA_1	N-acetylglucosamine-6-phosphate deacetylase	A0A6B1S2A9	Amidohydrolase family protein OS=Clostridium innocuum OX=1522 GN=GT649_10785 PE=3 SV=1	ATGAAACGAATCATTGAAAATATAAAATTTATGCAGGATGGCACCATGGTGTTTGGTGATCTGCATCTGGAAGATGGCTTTGTGGAACGAATTGATTATAAAACACCACATATGGTGAGTGATATAGCAATACCGGGGTTAGTGGATATTCATACCCATGGCTTTCACGGCTATTCCTGTGAAAATACAGATATCGGGAATCTGCATGCGCTGGCGCTGGAATATCCAAAACGCGGAATCACCTCATTTTGTCCGACGGTATCAGCAAGATCACTGGATGAATTTCGTACGATCATCGACGCATATCGGAAAGCCTTTCAGGGAGATTATCGGGGAGCACGCTACGAGGGCGTGCATCTGGAGGGTCCATATTTAAATCCGGATCGCCGTGGTTCCATG…	MKRIIENIKFMQDGTMVFGDLHLEDGFVERIDYKTPHMVSDIAIPGLVDIHTHGFHGYSCENTDIGNLHALALEYPKRGITSFCPTVSARSLDEFRTIIDAYRKAFQGDYRGARYEGVHLEGPYLNPDRRGSMKKENLMEIHLGELEDFLSEYHDNIKIMTIAPDVKNAMEAISLLHLYGVEISLGHTNADFTQTNEAFACGATQITHLGNTMPEITHHKPGMMDAVFLSDCLCEVIMDGVHMQKEMLKWVIRLLGCSRVVAVSDGTPFSGFHYPDGYELEDGSVIRNGAVYKEDVLLGSSCDLLDIFQYLYKQEGYDLSDCIRMCSTNAARMLKTYAHEIGLGKNINLVILGHDMRVKEVIINGRSAL	COG1820,COG0044	GO:0016787	-	3.4	VFG032734(gi:289433970) (cheA) chemotaxis two-component sensor histidine kinase [CheA/CheY (CVF255)] [Listeria seeligeri serovar 1/2b str. SLCC3954]	Loose	600	24.6386	vanA	31.71	3000010	protein homolog model	n/a	n/a	glycopeptide antibiotic	antibiotic target alteration	glycopeptide resistance gene cluster; van ligase
LMAICMKE_00289	Prodigal:002006	CDS	279946	281139	-	gnl|X|LMAICMKE_1			hypothetical protein	N9VEJ6	NlpC/P60 domain-containing protein OS=[Clostridium] innocuum 2959 OX=999413 GN=HMPREF1094_01266 PE=3 SV=1	ATGAATTTTATCGAAAAAAACACAAAGAAAGTTGCTTTAGTCCTGTGTCTGGCTACAGCTGGAACAGCAGTAACTACGGTATATGCGGCACAAAATTCTGACGGATGGCACGGAAGTGGCACGGACAGAGTCTACAAAATGGAAGGCCAGGTAAAAACAAGCTCATGGGTATTTGATGAGGCTGGCAGCTACTACCTGAACAACGAGGGTCATCCGATTACAAGTTCCTGGAAAGAAATCAACGGTTCTACCTACTACTTTGATGCAGAAGGTCACCGTGTGAATGGAAAACAGGTCATCGATGGTCATGAATACACATTCCAGAAATCTGGAGTATTGCTGACAGGATGGAACGAAGTAAAGGATACATACTACAATGAATTTGGAGTTGCTGTTACT…	MNFIEKNTKKVALVLCLATAGTAVTTVYAAQNSDGWHGSGTDRVYKMEGQVKTSSWVFDEAGSYYLNNEGHPITSSWKEINGSTYYFDAEGHRVNGKQVIDGHEYTFQKSGVLLTGWNEVKDTYYNEFGVAVTGVQKIDNKTYNFGEDGKLVTGWTKVNGKKVYFTKDGSLASGVVTIDGKKYNFNDDGTITTGWVKKDGEKYYYTDYGFMTKGWKTIDGKKYYFNKKGQAATKTEYAGYKFDKNGVAKKIKKKEKAETTDNASEDVADSEDTASNGSGSRAASSSKNLGTADGGIASAALAQLGVGQDCTALASNALAAQGIYFHGWPAEYMSLGSVTSSPQPGDLIYYDDAGAGVPHIAVYVGNGQAVHGGWKGGTTVEASAYIGSGPVFIRVNK	COG5263,COG5263,COG0791	-	-	5.29e-21	VFG019061(gi:169833837) (pspA) PspA [Choline-binding proteins (CVF122)] [Streptococcus pneumoniae Hungary19A-6]	Loose	500	25.409	CARB-9	29.41	3002248	protein homolog model	n/a	n/a	penam	antibiotic inactivation	CARB beta-lactamase
LMAICMKE_00290	Prodigal:002006	CDS	281399	282643	-	gnl|X|LMAICMKE_1			hypothetical protein	A0A6B1S1Z6	Uncharacterized protein OS=Clostridium innocuum OX=1522 GN=GT649_10775 PE=3 SV=1	ATGAATTTTATTGAAAAACATACCAAAAAAGTGGCGCTGATTCTGTGCCTGGCAACAGCTGGAACTGCAGTCACAACTGTATATGCTGCCACTAATGCGGACGGATGGCATGGAACCGGAGCGGACCGCATTTACAAAGAGGAAGGCGCTGTCAAGACCAGCTCATGGCTGTTTGACGAAAGCGGAAGCTTCTACCTGGATGCAGACGGGCATCCGATTATCAGCGAATGGAAGACCATCAACGGCTCTGTTTACTACTTCGACTCCGAAGGACACCGTGTGAACGGAAAACAGGTCATTGACGGTCATGAATATCAGTTCCAGAAATCCGGCGTACTGCTGACCGGCTGGAATCAGACAAAAACATCCTACTACAGCGAATTCGGCGAAAAGCTGAAC…	MNFIEKHTKKVALILCLATAGTAVTTVYAATNADGWHGTGADRIYKEEGAVKTSSWLFDESGSFYLDADGHPIISEWKTINGSVYYFDSEGHRVNGKQVIDGHEYQFQKSGVLLTGWNQTKTSYYSEFGEKLNGLQTIDEKQYLFDKDGNIVSGWQTVDGKKLYFKKDGSLATAKTEIDGKTYNFSSDGSLQSGWVKKDGEKYYYDKYGFMTKGWKTIDGKKYYFNRKGQAATSTKYAGYKFDKNGVAKKIKEKKKEETTESNENVQSTRTAGNSSAAASSSSSSSSANLNPAGSGSNSSAAGIAASMVGSPYVWGGSSPAGFDCSGLTSYAYAQAGISIPRTAGGQASVGSAVSYGNMQPGDLIVWSGGAHVSIYVGGGQMVHATNPSTGVITSSVSF…	COG0791,COG5263,COG5263,COG5263,COG5263	-	-	7.25e-19	VFG043441(gi:294623697) (sagA) SagA [Fibronectin-binding protein (AI158)] [Enterococcus faecium U0317]	Loose	450	25.0238	armA	57.14	3000858	protein homolog model	n/a	n/a	aminoglycoside antibiotic	antibiotic target alteration	16S rRNA methyltransferase (G1405)
LMAICMKE_00291	Prodigal:002006	CDS	282823	284685	-	gnl|X|LMAICMKE_1		pbpG	Penicillin-binding protein 2D	A0A099I9A8	Penicillin-binding protein OS=Clostridium innocuum OX=1522 GN=CIAN88_02925 PE=4 SV=1	ATGAAAAGAATCCGCAAGCTGGTGTTTGGAATGATCTTCGCACTGCTCACACTGATTGTATGTGTCTATGCCTACGCCCTGTTCAATCGACTGCCGCTGGATGAACAGAGAAAGAACATTACAATCTATGATGTGAACGGCGATATCATATACGAATCCAATTTCAAAAAAAATATGCAGTGGACGTCCATTGATGATATTCCCGAATTTGTTCAGGATGCGTTTGTGAGTGTAGAGGACAAACGTTTCTACTACCATGCCGGCTTTGATCCTGTGCGCATTACAAAGGCGCTGGGTACCAATCTCATTCATGGGGATATCCGACAGGGCGGCTCCACGATCACACAGCAATATGCAAAAAATCTGTTTCTGACAAATGAACAGACCTTATCGAGGAAG…	MKRIRKLVFGMIFALLTLIVCVYAYALFNRLPLDEQRKNITIYDVNGDIIYESNFKKNMQWTSIDDIPEFVQDAFVSVEDKRFYYHAGFDPVRITKALGTNLIHGDIRQGGSTITQQYAKNLFLTNEQTLSRKVQEFFYAARLEMQYSKKDILEGYLNTVYFGHGVYGVNAAAEYFFDKKLNQLSIAETAMLIGIPNGPSIYSPFLHKDNAIKREHLILEVLKNNGVITSKQYEAAKKEKLKLSTNVNISTYGIDEYYIDAVIQELSKLNIDLNREIHVHTYYDPKVQMQLSNAVTKHVDLSSELEVAGIITQPFTGNVMAMVGGKDYTISQYNRAIYSSRQVASTIKPLLYYCALQQGFTPSTQFTSQKTTFRVSDDEEYAPTNYGNVYANGKISMIN…	COG0744,COG5009,COG4953,COG0768	GO:0008658	ko00550,ko01100,ko01501,map00550,map01100,map01501	3.8	VFG040447(gi:91204964) (ompA) cell surface antigen Sca13 [rOmpA/Sca0 (CVF806)] [Rickettsia bellii RML369-C]	Loose	770	25.409	Klebsiella pneumoniae acrA	24.62	3004041	protein homolog model	n/a	n/a	fluoroquinolone antibiotic; cephalosporin; glycylcycline; penam; tetracycline antibiotic; rifamycin antibiotic; phenicol antibiotic; triclosan	antibiotic efflux	resistance-nodulation-cell division (RND) antibiotic efflux pump
LMAICMKE_00292	Prodigal:002006	CDS	285383	285799	+	gnl|X|LMAICMKE_1			hypothetical protein	A0A174ZFX4	DUF1934 domain-containing protein OS=Clostridium innocuum OX=1522 GN=ADH65_14115 PE=4 SV=1	ATGCTCATGATAAGTGGTGACAGCATGAAAAAGCATATCGTAGTAAAACAGAAACATCTTTACACAGAAGAGCGAAACCTCATGTTTGAAGGACAGGCTTTTTTTTCGGATTCAGACGGCTGTCTTCGGCTTTCCTACACGGAACGCGGCAGCAATACTGCGGTCAGCGTTGAAGCTGAGAACGAGGAGCTTCGCATTCAACGGGACGGAGAACTCATGACACGGCTGACGTTTCAGCATAAAAAGCAGACGACAGGTTCTATTCTGTCAGAATTTGGAACGATCGATATTGGAGTTTTTACGCATAAATATATAAAAAGAGAAAATATTATAGCCATTGAATATGATATTCTAAGCGGTGACGAGGTCACGGACGGATATCGTATCCTTTGGATTTTA…	MLMISGDSMKKHIVVKQKHLYTEERNLMFEGQAFFSDSDGCLRLSYTERGSNTAVSVEAENEELRIQRDGELMTRLTFQHKKQTTGSILSEFGTIDIGVFTHKYIKRENIIAIEYDILSGDEVTDGYRILWILKEDKV	COG4506	-	-	2	VFG031683(gi:120401845) (senX3) histidine kinase [SenX3 (CVF666)] [Mycobacterium vanbaalenii PYR-1]	Loose	400	22.3274	catQ	34.21	3002687	protein homolog model	n/a	n/a	phenicol antibiotic	antibiotic inactivation	chloramphenicol acetyltransferase (CAT)
LMAICMKE_00293	Prodigal:002006	CDS	285796	287439	+	gnl|X|LMAICMKE_1	6.1.1.19	argS	Arginine--tRNA ligase	A0A099IAI9	Arginine--tRNA ligase OS=Clostridium innocuum OX=1522 GN=argS PE=3 SV=1	GTGAATCAGATTGAGAACAACTTAAAGCAGGCATTGCACAATGCCGTGCAGAAAGCATTTGATACAGAGCTTGATACAGCGAGCATTGTAATTGAAATACCAAAGGACAAAAGTCATGGTGATTACTCTACGAATGTGGCAATGCAATTGACCCGGGTATTAAAAAATAATCCGCGTAAAATTGCAGAGGCTGTTGTAGAGGCACTGGATAAAGCGGCGGCAGATATCGAAAGCTGTGAAATTGCAGGACCCGGCTTTATCAACTTCACGATCAAGAACACATCCCTTGCACAGATCATAACAAGGGTTCTGCAGGAGCAGGACAACTACGGAAACAGCAACGATGGACAAGGTCTGAAGGTGAATGTGGAATATGTTTCTGCGAATCCGACAGGTGAT…	MNQIENNLKQALHNAVQKAFDTELDTASIVIEIPKDKSHGDYSTNVAMQLTRVLKNNPRKIAEAVVEALDKAAADIESCEIAGPGFINFTIKNTSLAQIITRVLQEQDNYGNSNDGQGLKVNVEYVSANPTGDLHLGHARGAAWGDSITRLMKASGYDVCREYYVNDAGNQIVNLGKSLQARYREHLGLDFDLPEDGYHGEDVKNIAIAIAEEYKDAYVEYSDANLKFFKEKGIAFELDKIRRDLDNFRVHFDVWSSEQSIRDEGKVEKALEVLHEKGLTYEKDGALWFATTRFGDDKDRVLRKKDGSYTYLVPDIAYHKDKLDRGYDLLVDLLGADHHGYIPRLKASIEALGNNPDKLQVDIIQMVRLVENGEEVKMSKRLGNAVTIRELCEEVGVDA…	COG0018,COG0143,COG0215,COG1384,COG0525,COG0525,COG0495,COG0495,COG0060	GO:0004814,GO:0005524,GO:0006420,GO:0000166,GO:0004814,GO:0005524,GO:0005737,GO:0006420,GO:0004814,GO:0005524,GO:0006420	ko00970,map00970	0.85	VFG024255(gi:379762386) (mce3B) virulence factor Mce [Mce3 (CVF338)] [Mycobacterium intracellulare MOTT-64]	Loose	700	25.0238	DHA-12	24.1	3002143	protein homolog model	n/a	n/a	cephalosporin; cephamycin	antibiotic inactivation	DHA beta-lactamase
LMAICMKE_00294	Prodigal:002006	CDS	287458	287778	+	gnl|X|LMAICMKE_1		rpoE	DNA-directed RNA polymerase subunit delta	N9VEK0	RNAP delta factor OS=[Clostridium] innocuum 2959 OX=999413 GN=HMPREF1094_01271 PE=3 SV=1	ATGAAAAAGTCTATGGTCGATGTAGCATATGATTTGATGTCTACGAAGAAGAAAGCTATTGTATTCCTGAAGCTGTGGGAAGAAGTCTGCCAGGTTATGGCATTTACGAAGCAGCAGGAGGAAGACAATATCGCACAGTTTTACAGTGATCTGTCGCTGGATGACCGATTTGTAAATGTCGGAGAAAACAAATGGGACCTCAGAGAACGCCACACCTATCATGAAGTTGTTGTGGATACGGAAGAAATCCTTATCGATGAGGAGGCTGACGATGACTACGAGGAAGACGATGCTGCAAAAGCAGGGGATGAAGAATTCTAA	MKKSMVDVAYDLMSTKKKAIVFLKLWEEVCQVMAFTKQQEEDNIAQFYSDLSLDDRFVNVGENKWDLRERHTYHEVVVDTEEILIDEEADDDYEEDDAAKAGDEEF	COG3343	GO:0006351,GO:0006355	ko00230,ko00240,ko01100,ko03020,map00230,map00240,map01100,map03020	4.5	VFG016675(gi:121602491) (omp89) surface antigen/outer membrane protein, OMP85 family [Omp89 (CVF601)] [Bartonella bacilliformis KC583]	Loose	300	23.0978	AAC(2')-Ia	32.26	3002523	protein homolog model	n/a	n/a	aminoglycoside antibiotic	antibiotic inactivation	AAC(2')
LMAICMKE_00295	Prodigal:002006	CDS	287729	287875	+	gnl|X|LMAICMKE_1			hypothetical protein	N9VDX9	Uncharacterized protein OS=[Clostridium] innocuum 2959 OX=999413 GN=HMPREF1094_01272 PE=4 SV=1	ATGACTACGAGGAAGACGATGCTGCAAAAGCAGGGGATGAAGAATTCTAAAAAGGATGCATCCCCTTTTTTCATGCCTCTAAGCCGTTATCAGCATGTACTATGGAAGCATAGCAGCATACTGCTTTTGGAAAATCAGGGAAGGTAG	MTTRKTMLQKQGMKNSKKDASPFFMPLSRYQHVLWKHSSILLLENQGR	-	-	-	5.6	VFG049185 (KPR_4180) hypothetical protein [T6SS-II (CVF861)] [Klebsiella pneumoniae subsp. rhinoscleromatis SB3432]	Loose	500	20.4014	OXA-199	34.78	3001814	protein homolog model	n/a	n/a	cephalosporin; penam	antibiotic inactivation	OXA beta-lactamase
LMAICMKE_00296	Prodigal:002006	CDS	288040	288909	+	gnl|X|LMAICMKE_1	4.1.2.13	fba_1	Fructose-bisphosphate aldolase	N9WZE1	Fructose-1,6-bisphosphate aldolase, class II OS=[Clostridium] innocuum 2959 OX=999413 GN=HMPREF1094_01273 PE=4 SV=1	ATGGCATTAGTATCCGCAACAGAAATGCTGAATAAAGCACACGAAGGTCATTACGCAGTTGGTGCTTTCAACATTAACAACCTTGAATGGACAAAGATGATTTTACTGGCAGCTGAAGAAGCTAAATCTCCGGTTATGTTAGGAGTATCTGAAGGTGCTGCTAAATACATGTGTGGATTTAAGACTGTAGTAGCTATGGTTAAAGAAGTTCACGACAGCCTGGGAATCACTGTACCGGTTGCTCTGCATCTGGATCACGGAAGCTACGAAGGTGCAAAAGCCTGTATCGAAGCTGGATTCACATCTGTAATGTTCGACGGTTCACACTATGCATTCGAAGAAAACCTGGCAAAATCCAAGGAAATGATCGAACTGGCTCATTCTAAAGGATTATCCATC…	MALVSATEMLNKAHEGHYAVGAFNINNLEWTKMILLAAEEAKSPVMLGVSEGAAKYMCGFKTVVAMVKEVHDSLGITVPVALHLDHGSYEGAKACIEAGFTSVMFDGSHYAFEENLAKSKEMIELAHSKGLSIECEVGGIGGEEDGVASMGELADPQECKTIAELGVDFLAAGIGNIHGKYPADWAGLNFERLGEIQDVTNGKPLVLHGGSGIPADQIAKAISLGVSKINVNTELQLVFADATRKYVEAGKDLEGKGYDPRKLLKPGCDAIKDKVTSMMKEFGSYGKAE	COG0191	GO:0005975,GO:0008270,GO:0016832	ko00010,ko00030,ko00051,ko00680,ko00710,ko01100,ko01110,ko01120,ko01130,ko01200,ko01230,map00010,map00030,map00051,map00680,map00710,map01100,map01110,map01120,map01130,map01200,map01230	0.32	VFG042821(gi:296112336) (pilB) type IV pilus assembly ATPase PilB [type IV pili (AI108)] [Moraxella catarrhalis RH4]	Loose	700	23.8682	CMY-10	30.16	3002021	protein homolog model	n/a	n/a	cephamycin	antibiotic inactivation	CMY beta-lactamase
LMAICMKE_00297	Prodigal:002006	CDS	289210	289881	+	gnl|X|LMAICMKE_1			hypothetical protein	N9WMR6	DUF2892 domain-containing protein OS=[Clostridium] innocuum 2959 OX=999413 GN=HMPREF1094_01274 PE=4 SV=1	ATGAATAAAATTATGCTTCTCGTCTTACTGACGATTATTATGATAGCGGTAGCCGTTCCCTTTGTTATTCGCAGCCTTTTATGGAACAGAGTATTGAAACTGCTTCATAACGGGCAGTACGATAAGGTTCTCATCATGCTGAACAGCAAAGCGTTTCAGCTGTTTTTTAAGGAGTATGACCGTAACTGGAACACGCTGCGTGTTTATCTGGCACAGGGAAATAACCGTAAAATTGAAGAACAGACCAAAAAGCTGCTTGACAGCCGACTTACAAATGCGCAGGCATATCAGATAGCCAGTCAAACCTATTTTTATTTCCTTGACCGGGAAAACCGAGATGTATGTGAACGGCTGCTCTCATATATTGAAAAAAGCGCAGGGGAGGAAGAACTTTTATAT…	MNKIMLLVLLTIIMIAVAVPFVIRSLLWNRVLKLLHNGQYDKVLIMLNSKAFQLFFKEYDRNWNTLRVYLAQGNNRKIEEQTKKLLDSRLTNAQAYQIASQTYFYFLDRENRDVCERLLSYIEKSAGEEELLYDRMLFRIMIEKKSEDIAEMEALLEKKEAEKIKKDQKQDQQVQMGILQYLLGLQYSYQKNRRQMELYLNKARVNLKGTPYHKKVKQLLNKA	-	-	-	1.2	VFG043517(gi:157150875) (padA) LPXTG cell wall surface protein [Fibrinogen binding protein (AI282)] [Streptococcus gordonii str. Challis substr. CH1]	-	-	-	-	-	-	-	-	-	-	-	-
LMAICMKE_00298	Prodigal:002006	CDS	289909	291942	+	gnl|X|LMAICMKE_1		manR_3	Transcriptional regulator ManR	A0A6B1S2A8	PRD domain-containing protein OS=Clostridium innocuum OX=1522 GN=GT649_10735 PE=4 SV=1	ATGAATATTATGTTGAATCTTGACAAGCGCTGTCAGGAAATCTTAAAAAGGCTAATGTATGCCGGAGGATATCTGAAAATACAGGATCTTGCAGATGAAATGCAGATATCAAGACGCAGTGTGTATTATGATATCACTAAAATCAATGAATGGCTGGAGGATCAGGAAATCGATCCGCTTGTTCAGGAACGCGGCAAGGGTATTTTTGTCAGCAGTGAGCAGTCCAGAAGGATACAGGAGGCAATGAGTGATCAGGGGAGTGATAACTATCATGTCTTTACCCCGGATGAGCGAAACCGGATTGAGATATGTGCAATCATTATCCGTTCCCATCCGCTGTATATAGAGAATTTCATGGAGGTATGTCAGGTCAGCAGAAATACGGTGATCAATGATCTG…	MNIMLNLDKRCQEILKRLMYAGGYLKIQDLADEMQISRRSVYYDITKINEWLEDQEIDPLVQERGKGIFVSSEQSRRIQEAMSDQGSDNYHVFTPDERNRIEICAIIIRSHPLYIENFMEVCQVSRNTVINDLKNVIRFLENYNLELTYDIKSGYRIAGDTIKKRAIFFMLFPSLWEYYDRQVVLVENEQYIREILVKLKKIESELHAEYVSGVLPTLAVFMSAIDKRSDQLTFSDMDEEEIVETKEYQLVSQYFPDLENGEKIYVTLHLLGSRLQTIPVNVMKEQDETYEISKNLVHEFERLTCIFFDQEEELVDAINAHLKTSLYRYRYGIQLGNPMLNSIKTEYEELYEITKKSCEYLEKKLGCLISDAEVAYITLHFGAFLTTNQTQKRNLRILI…	COG3711,COG1762,COG4668,COG3933	GO:0006355	-	2.5	VFG019464(gi:208434451) (cagV) cag pathogenicity island protein V [Cag PAI type IV secretion system (CVF217)] [Helicobacter pylori G27]	Loose	410	26.1794	arlR	30.19	3000838	protein homolog model	n/a	n/a	fluoroquinolone antibiotic; acridine dye	antibiotic efflux	major facilitator superfamily (MFS) antibiotic efflux pump
LMAICMKE_00299	Prodigal:002006	CDS	292063	292521	+	gnl|X|LMAICMKE_1		ulaC_1	Ascorbate-specific PTS system EIIA component	A0A3E2W2T6	PTS sugar transporter subunit IIA OS=Clostridium innocuum OX=1522 GN=DXA38_02045 PE=4 SV=1	ATGACATCTATGGAAAAACTGTTACAGGAAAAAAACTGTTACCTGAGAGATCGGGTGCAGGACTGGAAGGAAGCTGTTCACATTGCATGTGAACCACTGATCGAGCAGAATTACTGCACAACGGCATATGAAGATGCCATTTACGAAATCACAGAAAGACTTGGTCCATACTATGTGCTCTGTGAAAATCTGGCACTGATTCACGCCAGCAACCAATCCGGTGTCAATGACACGCAGATGGCTGTGACCGTGCTCAAGGAGCCGGTGAAATTCAAGCCGGACGGATATGATGTCCGTGTACTGGTAACTCTGGTTGCCAAAGACAGCGAATCTCACATGGAAGGGATTCAGGCTGTATCCAACATTTTCTCTGATGAGAAGAAGGTTCAGGAAATTCTG…	MTSMEKLLQEKNCYLRDRVQDWKEAVHIACEPLIEQNYCTTAYEDAIYEITERLGPYYVLCENLALIHASNQSGVNDTQMAVTVLKEPVKFKPDGYDVRVLVTLVAKDSESHMEGIQAVSNIFSDEKKVQEILDATCPKEIFDLFVSNACEK	COG1762,COG4668	-	-	0.81	VFG012103(gi:125975373) (groEL) chaperonin GroEL [GroEL (CVF403)] [Clostridium thermocellum ATCC 27405]	-	-	-	-	-	-	-	-	-	-	-	-
LMAICMKE_00300	Prodigal:002006	CDS	292554	293978	+	gnl|X|LMAICMKE_1		ulaA_1	Ascorbate-specific PTS system EIIC component	A0A3E2W2T4	PTS ascorbate transporter subunit IIC OS=Clostridium innocuum OX=1522 GN=DXA38_02040 PE=4 SV=1	ATGTTAGAATTTATTATCAACATACTGTCCACACCTGCAATACTTGTAGGTCTGATGTCTTTGCTGGGTCTTGCGCTTCAGCGTAAGCCAATCGAAGATATTGTCAAGGGAACCGTCAAAACAATCGTCGGCTTCCTCGTATTATCTGCCGGTGCTTCATTCCTGCAGTCCGGATCATTGAACGCGTTCGGTGATCTGTTCAACTATGCATTCAGCATGCAGGGTGTTGTACCAAACAATGAAGCAATTGTTTCTCTGGCTCTGAAGGACTTCGCTACAGATACTGCTTATATCATGTGTCTGGGTATGGTCTTCAATATTGTAATGGCTCGTTTCTCAAGAATGCACTACATTTTCTTAACAGGTCATCACACTCTTTACATGGCATGTATGCTTGCC…	MLEFIINILSTPAILVGLMSLLGLALQRKPIEDIVKGTVKTIVGFLVLSAGASFLQSGSLNAFGDLFNYAFSMQGVVPNNEAIVSLALKDFATDTAYIMCLGMVFNIVMARFSRMHYIFLTGHHTLYMACMLAVILNVGGLENWQLWLGGGLLLGFIMAFSPAFCQPTMRKITKTDELGFGHFGGAGYWFAAQCGKLFKGKGKSTEEVNFPQRLTFLRDTTVAIGLTMVIFFLIVTTVAVSKGILSADAAAILEKYPNLAGLLNVGAETKTHWAVWAITSGLSFAGGVYIILSGVRLIVGEIVPAFRGIAEKLVPGAVPAIDCPVVFPYAPNAVLIGFLVSFLGGIVGLFILGFIDTNLMSVALILPGVIPHFFCGATAGVFGNAEGGLKGCVFGSFMH…	COG3037	GO:0009401,GO:0016021	ko00053,ko01100,ko01120,ko02060,map00053,map01100,map01120,map02060	2.1	VFG019112(gi:182683318) (wzd) capsular polysaccharide biosynthesis protein Cps14C [Capsule (CVF186)] [Streptococcus pneumoniae CGSP14]	Loose	2000	28.8758	Bifidobacterium adolescentis rpoB mutants conferring resistance to rifampicin	42.5	3004480	protein homolog model	n/a	n/a	peptide antibiotic; rifamycin antibiotic	antibiotic target alteration; antibiotic target replacement	rifamycin-resistant beta-subunit of RNA polymerase (rpoB)
LMAICMKE_00301	Prodigal:002006	CDS	294004	294282	+	gnl|X|LMAICMKE_1			hypothetical protein	N9WZE5	PTS EIIB type-2 domain-containing protein OS=[Clostridium] innocuum 2959 OX=999413 GN=HMPREF1094_01278 PE=4 SV=1	ATGGAAATCAGAAGCATTATGTGTTGCTGCGGACAGGGACTTGGAAGCAGCATGATCGTCAGCATGAATGTCGAAAAAGCTCTGAAGAAGCTGGGTGTATCCGGTGTAAAGGTTGAGCATACGGCAATCGGTGAAGTAACAGAAGGAAGTGCTGACCTGTTTGTCATCGGAGCAGACCTTGCACCTCAGATGACGAGCTACAAAAACAAGATCATCTTAAATCAGCTTATGGATATGAATGAAATCGAAACCAAGCTGAAAGAAGTATTCGGTCTTTAA	MEIRSIMCCCGQGLGSSMIVSMNVEKALKKLGVSGVKVEHTAIGEVTEGSADLFVIGADLAPQMTSYKNKIILNQLMDMNEIETKLKEVFGL	COG3414,COG2213	GO:0008982,GO:0009401	ko00053,ko01100,ko01120,ko02060,map00053,map01100,map01120,map02060	0.47	VFG000180(gb|NP_251791) (xcpT) general secretion pathway protein G [xcp secretion system (VF0084)] [Pseudomonas aeruginosa PAO1]	Loose	2070	22.7126	smeE	25.81	3003056	protein homolog model	n/a	n/a	macrolide antibiotic; fluoroquinolone antibiotic; tetracycline antibiotic; phenicol antibiotic	antibiotic efflux	resistance-nodulation-cell division (RND) antibiotic efflux pump
LMAICMKE_00302	Prodigal:002006	CDS	294383	295315	+	gnl|X|LMAICMKE_1	2.2.1.-	aptA_1	Apulose-4-phosphate transketolase subunit A	A0A3E2W455	Transketolase OS=Clostridium innocuum OX=1522 GN=DXA38_02030 PE=4 SV=1	TTGTACAGCGAACGTAAAAAGAGCTGTACCATACATTGCCTGAAGGCTTGCACGCTATCTGAAAAGGAGGTAATAGCATTGGAAACATCACAACTGAAGGAATTGCAGGTATTTGCTGCACAACTGCGAATGGATATACTGGAAATGCTGGAACACAGAGGATACGGACATTTGGGAGGTTCTCTATCCATCGTTGAACTGATGAGTGTTCTGTATGGTAAACAGCTGCATGTGGATCCGAAAAACCCGAAGATGGAGGATCGCGATATGGTCGTTTTATCAAAGGGTCATGCGGGACCTGCCTGGTACTGTGCGCTGGCAGAGAAGGGCTTTTTCGACAAGGAATGGCTGATGACACTGAATGATGGTGGTACAAGACTTCCAAGTCATCCCGACCGT…	MYSERKKSCTIHCLKACTLSEKEVIALETSQLKELQVFAAQLRMDILEMLEHRGYGHLGGSLSIVELMSVLYGKQLHVDPKNPKMEDRDMVVLSKGHAGPAWYCALAEKGFFDKEWLMTLNDGGTRLPSHPDRTKTPGVDMTTGSLGQGTSAAAGIATGLRMKESSRYVYMIVGDGELNEGQCWEAFQYVAHYKLNNCIVIIDDNKRQLDGYTKDVMNPFSIPDKMKAFGFDVQVVKGNDIEAIDAAIEQAKAVKDQAVCIVLDTIKGQGVPYFEEMVSNHSVKFNSDEVINETHKAIADLKQFIEKEGQ	COG3959,COG0021,COG2609,COG1154,COG1071,COG0028	-	-	1.7	VFG048950 (KPN_02508) putative rhamnosyl transferase [Capsule (CVF854)] [Klebsiella pneumoniae subsp. pneumoniae MGH 78578]	Loose	850	25.0238	OprM	25.76	3000379	protein homolog model	n/a	n/a	macrolide antibiotic; fluoroquinolone antibiotic; monobactam; aminoglycoside antibiotic; carbapenem; cephalosporin; cephamycin; penam; tetracycline antibiotic; peptide antibiotic; acridine dye; aminocoumarin antibiotic; diaminopyrimidine antibiotic; sulfonamide antibiotic; phenicol antibiotic; penem	antibiotic efflux	resistance-nodulation-cell division (RND) antibiotic efflux pump
LMAICMKE_00303	Prodigal:002006	CDS	295317	296276	+	gnl|X|LMAICMKE_1	2.2.1.-	aptB_1	Apulose-4-phosphate transketolase subunit B	N9WYU9	Transket_pyr domain-containing protein OS=[Clostridium] innocuum 2959 OX=999413 GN=HMPREF1094_01280 PE=4 SV=1	ATGTTTACTCTCAGCAAAGACCGCAGTAAAAAAGGGAAAGAGCTGCGTATGGTTGTCGTGGAAACACTGCAGGATATGATGAAGAGCGATGCTCAGGTTGTGGCAATGGAAGCTGATCTTGGCGGTGCAAGCGGCTTTACCAAGATTCAGAAAAGCAATCCGGACCGGTTCATTCAGTGCGGTATTTCAGAAGCAAACATGACAGGTGTTGCGGCAGGGCTGTCTGTGACAGGCTTCAAACCGTATTTACATACGTTTGGACCCTTTGCTTCCAGAAGAATCTACGATCAGATTTTCCTGTCTGGTGCATATGCCGGTAATACAATGAACATATACGGTTCGGATCCCGGATTTACGGCAGGGCCAAATGGGGGAACACATACTACATGGGAGGATGTC…	MFTLSKDRSKKGKELRMVVVETLQDMMKSDAQVVAMEADLGGASGFTKIQKSNPDRFIQCGISEANMTGVAAGLSVTGFKPYLHTFGPFASRRIYDQIFLSGAYAGNTMNIYGSDPGFTAGPNGGTHTTWEDVALMRAIPHAVVCDAADEVQLDWIIREFARMEGVHYIRANRKDVRNVYEKGSTFEMGKGNIVREGSDVLIISAGQLVSDALDCAEVLSKQGISVEVIDMFCIKPLDEELIIREAAGKKAVVTFENHSIIGGLGSAVAEVLAENNISVKFKRHGVKERFGAVGTPEFLQKEFRLTAEDLLQTVENTLK	COG3958,COG1154,COG0022,COG0021,COG4231	-	ko00030,ko00710,ko01051,ko01100,ko01110,ko01120,ko01130,ko01200,ko01230,map00030,map00710,map01051,map01100,map01110,map01120,map01130,map01200,map01230	3.93e-11	VFG016505(gi:15829234) (pdhB) PYRUVATE DEHYDROGENASE E1 COMPONENT, BETA SUBUNIT [PDH-B (CVF588)] [Mycoplasma pulmonis UAB CTIP]	Loose	700	24.2534	vanWI	27.94	3003724	protein homolog model	n/a	n/a	glycopeptide antibiotic	antibiotic target alteration	vanW; glycopeptide resistance gene cluster
LMAICMKE_00304	Prodigal:002006	CDS	296588	297319	+	gnl|X|LMAICMKE_1		dasR_1	HTH-type transcriptional repressor DasR	A0A174ZG42	UTRA domain-containing protein OS=Clostridium innocuum OX=1522 GN=GT649_10705 PE=4 SV=1	ATGCAGAAAAAAGAAGGTGCTCCGCTGTATCTGCAGATTTACAAGGAGTTGCAGAAACGAATAGAAAATGGAGTATATAAAGAAAATGAGCTTCTGCCATCAGAAGCATCCTTACAAGCGGAATTCAATGTCAGCCGTATAACGATTAGACGTTCACTTCAGGATTTGGAGCTTGCCGGATTTATAAAAGTGCAAAAGGGGAAAGGTGCTATGGTGCTGGCGAATAGAAAATATACCGATTTGGTCGGTGTCAGCAGTTTCTCACAGGATGCTATGAAGTCCGGGGAACGGCCTTCTTCTATTATCTTGGAATTTGAAGAATTGAAAGCTTCCGGTATCGTATGTGATTACTTACAGCTTCAGGAGGGCGCTGATATTTACCGCCTGAAACGTCTGCGC…	MQKKEGAPLYLQIYKELQKRIENGVYKENELLPSEASLQAEFNVSRITIRRSLQDLELAGFIKVQKGKGAMVLANRKYTDLVGVSSFSQDAMKSGERPSSIILEFEELKASGIVCDYLQLQEGADIYRLKRLRLKNGRIIGMNEQFISRQTGFELHADVLNEKTSIYALYEEQGLHIERAVESIEAVMPSTALRKELYMNEGEPLFRRERITYDYKNRPLELSINSYKADEYKYIITLKKDEL	COG2188,COG2186,COG1725,COG1802,COG1167,COG1349	GO:0003677,GO:0006355,GO:0003700,GO:0006355	-	1	VFG036086(gi:410480085) (aggR) transcriptional activator aggR (AAF-III) regulatory protein [AggR (CVF756)] [Escherichia coli O104:H4 str. 2009EL-2050]	-	-	-	-	-	-	-	-	-	-	-	-
LMAICMKE_00305	Prodigal:002006	CDS	297718	298464	+	gnl|X|LMAICMKE_1			hypothetical protein	A0A3E2W313	Amidohydrolase OS=Clostridium innocuum OX=1522 GN=DXA38_02015 PE=4 SV=1	TTGAAGTATTATGATATTCACTCCCATTTAGGGAAGACAAGCTCCGGAGATGAAAACACACCCAGCGAGCTGGTAACAGATTTGAAGAGGTATGGTATTGAAAAGGTCGGTATCAGCTGTCTTTCAGGGATATCTACAAGAGAGCAGAATGATTTGATTTACCGTGCAATGCAGGAATATCCAGAGGTCATTGAGGGCTATGCGTTTATCAATCCAAAGGATGCAGCTGCAGAAAATGAAATAGACCTATGCCTTGGGACATATGGCATGAGTGCAGTGAAGTTTCATTCCTGGAAGCATGGCTATTATCCGGATAATTCCGGATCCCTCGATCGCCTGCTGGACAAAATCGATTCCTATGGTGTGCATGTGCAAACCCATGTCGGTACTGCACCAATC…	MKYYDIHSHLGKTSSGDENTPSELVTDLKRYGIEKVGISCLSGISTREQNDLIYRAMQEYPEVIEGYAFINPKDAAAENEIDLCLGTYGMSAVKFHSWKHGYYPDNSGSLDRLLDKIDSYGVHVQTHVGTAPISNPYVWAEYAKKHPHVRFVFTHIGYYEFGMSTIEAVKDLPNVWVETSGQMDVEVLKKAIAVLGSKRVCFGTDWPYKPVNMEISKFYELELTEEQRADIFYRNAEKLWKRVREEQI	COG2159,COG3618	GO:0016787	-	0.032	VFG011282(gi:33596139) (flgD) basal-body rod modification protein FlgD [Flagella (CVF382)] [Bordetella parapertussis 12822]	Loose	550	25.0238	LRA-3	28.17	3002510	protein homolog model	n/a	n/a	cephalosporin; penam	antibiotic inactivation	subclass B3 LRA beta-lactamase
LMAICMKE_00306	Prodigal:002006	CDS	298461	298928	+	gnl|X|LMAICMKE_1	2.7.1.202	levE_1	PTS system fructose-specific EIIB component	N9WZF0	PTS EIIB type-4 domain-containing protein OS=[Clostridium] innocuum 2959 OX=999413 GN=HMPREF1094_01283 PE=4 SV=1	ATGAACATAACTACGTTTCGAATTGATGATCGACTGATTCACGGACAGGTGGTAACCGCCTGGATAGCACATAGTGATGCAAAGCAGATTTTGGTTGCGGATGATGCGGCTGCGAAGGATACCCTGCAGCAGTCCCTCCTCAAAATGGCAACACCGAAAAAGGTTGATTTAAAAATTATGAGTCTTGAGGATGCAAAGCAGCTGATTCAAAACGACGAGAGTGATACAAAAACACTGCTGCTTGTACGCGGTCCGAAGCAGGCGTTGTATTTGATTGACAGCTGCAGCGATGTAAAAAGTATAAATGTCGGAAATATCAATATGAAAAAGGGGAAAAGAAAAATTCTGGGGAACTGCTGGCTGAATGATGAGGAAGAAAAGGATATTCGTCTTCTTGCA…	MNITTFRIDDRLIHGQVVTAWIAHSDAKQILVADDAAAKDTLQQSLLKMATPKKVDLKIMSLEDAKQLIQNDESDTKTLLLVRGPKQALYLIDSCSDVKSINVGNINMKKGKRKILGNCWLNDEEEKDIRLLAEKVEVEVRAVPNEHKQILVNLF	COG3444	GO:0005737,GO:0008982,GO:0009401	-	0.46	VFG038772(gb|YP_008044167) (flgK) flagellar hook-associated protein FlgK [Polar flagella (VF0473)] [Aeromonas hydrophila ML09-119]	Loose	1650	22.7126	Brucella suis mprF	28.21	3003772	protein homolog model	n/a	n/a	peptide antibiotic	antibiotic target alteration	defensin resistant mprF
LMAICMKE_00307	Prodigal:002006	CDS	298950	299699	+	gnl|X|LMAICMKE_1		sorA_2	PTS system sorbose-specific EIIC component	A0A099IA98	PTS N-acetylgalactosameine transporter subunit IIC OS=Clostridium innocuum OX=1522 GN=ADH65_14035 PE=4 SV=1	ATGAGTTTATTTTTACAGGCATTTCTTGTCGCGCTGGCTGTGACAATTGCATTTATTGATGCACATACAACACAGACACACATCTTCCGCCCAATATTTATTGGGCCACTGGTTGGTGCTATCATGGGGGATTTCAATACCGGATTGCAGGTAGGTGTAACCGTTGAGCTTATGTTTCTTGCTGTTATCTTTGTTGGAACAGCAGTACCTCCCAATCCCACGATTTCAACAGCAATCGCAACTGCTGTAGCCATTTTGGGTGGCGGAGGGACAGATCTGGCAGTAGCAACTGCACTTCCTGTATCCTTCATAGGTCAGATTGCGGAGACGGTGCAAAATTCCGTAATCAATGTATGGTTTATGCATAGAGCGGAGCATGCGATTGAAAAACTGGATACA…	MSLFLQAFLVALAVTIAFIDAHTTQTHIFRPIFIGPLVGAIMGDFNTGLQVGVTVELMFLAVIFVGTAVPPNPTISTAIATAVAILGGGGTDLAVATALPVSFIGQIAETVQNSVINVWFMHRAEHAIEKLDTRGLVMNNIVFTMAMNALLYGVPTFLAVYFGADFVADIIKAIPDKIITGLSVGGNMVGAVGFALLLSSIKNHTMWPFLFLGFFFAAYLQINMVGIALLAVVFAALYYYFKLADEGKE	COG3715	GO:0009401,GO:0016021	-	0.27	VFG002853(gi:108810017) (YPA_4027) type III secretion protein [TTSS (chromosomally encoded) (CVF046)] [Yersinia pestis Antiqua]	Loose	1450	24.2534	BahA	25.77	3003984	protein homolog model	n/a	n/a	peptide antibiotic	antibiotic inactivation	Bah amidohydrolase
LMAICMKE_00308	Prodigal:002006	CDS	299704	300519	+	gnl|X|LMAICMKE_1		manZ_3	PTS system mannose-specific EIID component	A0A3E2W3U4	PTS system mannose/fructose/sorbose family transporter subunit IID OS=Clostridium innocuum OX=1522 GN=DXA38_02000 PE=4 SV=1	ATGGAAGCAAAGAAACTAACAAAAAAAGATTTATGGAAGGTATTCCGCGGTCAGCTTACAATCCGTGGAGCAAATAACTATGAGCGCCAGCAAAATGCCGGCTTTACTCAGGCTATGATGCCGGTCATTGAAAAGGTCTATGACAATGATGAGGATAAGCGGGAGGCTTATGAACGGCATATGGAATATTTTCTGACAAATGATATCACAAGTGCAATTCCTGTCGGAATTGCTGCGGCAATGGAAGAAATGCACGCGAATGATCCGGATATGGACCCCAATGCAATCAATGCGGTAAAAACTGCCCTTATGGGACCTCTTGCAGGCCTTGGGGATTCCTTGCTGAATGGTACAGCAAGACCTATTCTGGCAAGTCTTGCCATTTCTCTTGTACATGCC…	MEAKKLTKKDLWKVFRGQLTIRGANNYERQQNAGFTQAMMPVIEKVYDNDEDKREAYERHMEYFLTNDITSAIPVGIAAAMEEMHANDPDMDPNAINAVKTALMGPLAGLGDSLLNGTARPILASLAISLVHANLGWVGPIFFVIGMSIVSLGIRYLGVIQGYKQGIKLVEKINSSGLISKITDIAAIAAYTIVGGFIPALVVMNIPIEIKSGETVINIQKTLDGLMPGVLGLAYTFLMYYLVTKKKISAVKLIFFTMVFAILAVYAGILG	COG3716	GO:0009401,GO:0016021	-	9	VFG049240 (A79E_1968) VgrG protein [T6SS-III (CVF862)] [Klebsiella pneumoniae subsp. pneumoniae 1084]	Loose	750	24.2534	adeF	30	3000777	protein homolog model	n/a	n/a	fluoroquinolone antibiotic; tetracycline antibiotic	antibiotic efflux	resistance-nodulation-cell division (RND) antibiotic efflux pump
LMAICMKE_00309	Prodigal:002006	CDS	300532	301248	+	gnl|X|LMAICMKE_1			hypothetical protein	A0A174ZSJ5	Amidohydrolase OS=Clostridium innocuum OX=1522 GN=DXA38_01995 PE=4 SV=1	ATGATAGATATTCATTCGCATTTAAAAACAGACAGTGGAGAAGGCAGTGTGCAAAAGCTCTTGCAGGATATGGACCGTTTCCATATCAATCGGCGTGTTATTTCAGATATGCGCTATGATGATGTGCAAGACGGAAACCAGAAAATTGCTGAGCTGGTAAAGGAATACCCTGAGCGTTTGATCGGATGTGCAGTGCTGAATCCTGCACTATCTACGATTCTCGAGGATACAAGACATGCCTGCTCGCTGAAAGAAATCCGTATGATAGAATTCGATTCATATCGTCATGGCTATGCTCCCGATGATTGTCCTGTTCTGGATGATGTGTTCGCAATGCTGCAGGAGCGCGGTTTGCCAGTTAAGGTATTTTCCGGTATTGGCGCAAAGGCCTTGCCGCAT…	MIDIHSHLKTDSGEGSVQKLLQDMDRFHINRRVISDMRYDDVQDGNQKIAELVKEYPERLIGCAVLNPALSTILEDTRHACSLKEIRMIEFDSYRHGYAPDDCPVLDDVFAMLQERGLPVKVFSGIGAKALPHQWESYTRRYPQIPFIYLHMGCFDYGYSCVDIVKRNKNAYVETSNQYEMQILKKAFRQLREEQIVFGTTYPQRFTKNAVEVFDLFDLKEDQLQMFTDGNGKRLLQM	COG2159	GO:0016787	-	8.1	VFG016498(gi:31544688) (pdhB) AcoB [PDH-B (CVF588)] [Mycoplasma gallisepticum str. R(low)]	Loose	500	23.483	CTX-M-144	38.18	3002002	protein homolog model	n/a	n/a	cephalosporin	antibiotic inactivation	CTX-M beta-lactamase
LMAICMKE_00310	Prodigal:002006	CDS	301258	302244	+	gnl|X|LMAICMKE_1	5.3.1.23	MRI1	Methylthioribose-1-phosphate isomerase	A0A174ZFX3	Initiation factor 2 OS=Clostridium innocuum OX=1522 GN=DXA38_01990 PE=3 SV=1	ATGTATACAGTAAATTTAGAAAAGGCGAGGAAAGCTCTTCCGGCTGCTGCTGTGAAGGACTTTGATGACATTGTTGAGCAAAGAGTATTAGGGGCTAGCAAGCATATTCAAATGATTGGGAAAATGATTGAGCAAATTGCTGTTGACAGTGTTGAAACGAATCGTACGATAGCGGAAATGCTGGAGCGAATCCAGGAGGTCTGTCAGTTTTTTATTCATACCAGAGGAGAGGCATCGCAGGCGATAACGAATGCTGTCTATCTGATGACTGCCGGATACAGACAGCATGAGGAACGTGATATTCGTACCTATGCACAGCGTATTATAGATGTGAAAAAGCAATATGAGCGGGATTGTACGGCCGCATCAGAAACCGCTGTTTCCTATGCTGTGGAAATA…	MYTVNLEKARKALPAAAVKDFDDIVEQRVLGASKHIQMIGKMIEQIAVDSVETNRTIAEMLERIQEVCQFFIHTRGEASQAITNAVYLMTAGYRQHEERDIRTYAQRIIDVKKQYERDCTAASETAVSYAVEIGNRMSAIMVYDYSSSVEAFLRKINGPKRIYIPESRVINGGAPFVQPCLEAGHQIHFIPDASMMYYMKSCDGVFMGAESIYPDGTGFNTTGSDIVGLLCDYFHVPLYFISPLIKLDVRPVYGKEKCTVINDLRSKLEPVANPKQVKGTIDYTAPELLAVSPGFIKAFITEQGVIPATQLYDISMKYIKELRGADDV	COG1184,COG0182	GO:0044237	-	2.8	VFG041883(gi:34498045) (csaL) secretion system apparatus [Cpi-2 encoded T3SS (SPI-2 like) (SS023)] [Chromobacterium violaceum ATCC 12472]	Loose	550	24.2534	SHV-145	24.07	3001185	protein homolog model	n/a	n/a	carbapenem; cephalosporin; penam	antibiotic inactivation	SHV beta-lactamase
LMAICMKE_00311	Prodigal:002006	CDS	302234	303037	+	gnl|X|LMAICMKE_1			hypothetical protein	A0A3E2W3V1	BtpA family membrane complex biogenesis protein OS=Clostridium innocuum OX=1522 GN=DXA38_01985 PE=3 SV=1	ATGATGTTTAAACCTGATTGTACGGCATTTGCCATGATCCAGCCCAGTGCGCTGCCTGGAAGCTACCGGCATGAGGATAAAACGATTGATGATATCGTTGCAGAGGTTTTGGAAGAAACACAAATGATTGTGGATAATGGCTTTGACGGCGTAATTTTACAAAATATGAACGATATGCCAATCAAGCAAAATGCAGCTCCGGAGGCAATCGCCTATATGACGCGTATCGCATATGAAATAAAGCATCAGTATCCGCAGCTTATCCTTGGTGTTCTTGTGAATTGGGATGGCGTTGCCAGCCTTGCCGTGGCGGATGCCGTACATGCCGATTTTGTGCGTGTGGAGCATCTGTTTACAGGCGCAAATGTTACAAGTGCAGGTATATTGGAGGGGCAGTGT…	MMFKPDCTAFAMIQPSALPGSYRHEDKTIDDIVAEVLEETQMIVDNGFDGVILQNMNDMPIKQNAAPEAIAYMTRIAYEIKHQYPQLILGVLVNWDGVASLAVADAVHADFVRVEHLFTGANVTSAGILEGQCVEIAALRKRIRSKVPVYADIQEVHGIPLGGKPIDDAAWEAVHEAFADGLFVSGKSKEESLEMIHAVRKKLPDTPVILGGGANGENIEELLQYYDGVSVATWVKNGNMKNPIDPKRAEIFMSSVQKAREKKRGRS	COG0434	-	-	0.32	VFG035704(gi:386612388) (aec22) hypothetical protein [ACE T6SS (CVF736)] [Escherichia coli UMNK88]	Loose	400	23.483	Pseudomonas aeruginosa CpxR	24.24	3004054	protein homolog model	n/a	n/a	macrolide antibiotic; fluoroquinolone antibiotic; monobactam; aminoglycoside antibiotic; carbapenem; cephalosporin; cephamycin; penam; tetracycline antibiotic; peptide antibiotic; aminocoumarin antibiotic; diaminopyrimidine antibiotic; sulfonamide antibiotic; phenicol antibiotic; penem	antibiotic efflux	resistance-nodulation-cell division (RND) antibiotic efflux pump
LMAICMKE_00312	Prodigal:002006	CDS	303037	303432	+	gnl|X|LMAICMKE_1	2.7.1.191	manX_3	PTS system mannose-specific EIIAB component	A0A3E2W451	PTS fructose transporter subunit IIA OS=Clostridium innocuum OX=1522 GN=DXA38_01980 PE=4 SV=1	ATGACAGGGCTTATCATCTGCGGTCATGGCGACTTTGCAGCAGGGATGTACAGCTCCTTGAAGCTGTTAAATGGGGAGTGTGAGCATCTTGTCTGCATAAGCTTTCAGGAGGGAACCTCCTTTGAAGATCTGTGCGACACGGTGAATAAGGAAGTGGAAAGGTTTATCGACGGAAATGTCATTATCCTCACTGACTTGCCGGGCGGCTCTCCTTTTAAAGCTGCCGCAATGGCTACCTTTCAGTATGGCTATGCCAGAGCGGTAACCGGCACGAACTTTCCTCTTTTGCTGGATTTGGTTTTATCAAGGGATTATGCAGAGGATGTGGATCAGCTGCTTGATCAAAGCATTGATAACGCAAGGGAAGCGTTAATGAAAATGTCATTGGAGCAGTAA	MTGLIICGHGDFAAGMYSSLKLLNGECEHLVCISFQEGTSFEDLCDTVNKEVERFIDGNVIILTDLPGGSPFKAAAMATFQYGYARAVTGTNFPLLLDLVLSRDYAEDVDQLLDQSIDNAREALMKMSLEQ	COG2893	GO:0009401,GO:0016021	ko00051,ko00520,ko01100,ko02060,map00051,map00520,map01100,map02060	2.5	VFG000249(gb|NP_273676) (fbpB) iron(III) ABC transporter, permease protein [FbpABC (VF0272)] [Neisseria meningitidis MC58]	Loose	650	22.3274	vanE	26.47	3002907	protein homolog model	n/a	n/a	glycopeptide antibiotic	antibiotic target alteration	glycopeptide resistance gene cluster; van ligase
LMAICMKE_00313	Prodigal:002006	CDS	303458	304387	-	gnl|X|LMAICMKE_1			hypothetical protein	A0A3E2W2T8	Family 43 glycosylhydrolase OS=Clostridium innocuum OX=1522 GN=DXA38_01975 PE=3 SV=1	ATGAAAAACAAAACATTATGGACGGATACCGAAGGAAAGCCTATACAGGCACATGGCGGAATGATACTGCAGCATAAAGGAATATATTACTGGTATGGAGAGAACAAGGATACGGAAACAGTTAATCGTCACGTCGATTTTATTGGTATTTCCTGTTACTCCTCTGAAGACTTGGAAAACTGGAGGAATGAAGGTATTGTACTTTCACCGGTAGTGAACAACCCTGCACACATGCTGTATACCAAAAACATATGTGAACGCCCCAGAGTATTATATAATAAAAGCACCAAGCAGTTTGTAATGTATACCCATGCGGATACTGCAGATTATTACTATGCCGGTGTTAATGTTGCGGTCGCAGCTTCTCCAACCGGACCTTTTGTCTGGCTAAAGAGCTTT…	MKNKTLWTDTEGKPIQAHGGMILQHKGIYYWYGENKDTETVNRHVDFIGISCYSSEDLENWRNEGIVLSPVVNNPAHMLYTKNICERPRVLYNKSTKQFVMYTHADTADYYYAGVNVAVAASPTGPFVWLKSFQPNRQDSRDMTLFQDLDGSAWLIHSANYNKTMNIARLSDDYLDVTGSYISIFQDQEREAPAIMYSHNRYYMITSGCSGWEPNPSLYGICDHLIGPWKLIDNPCTGPAYRTTFDGQGTCIFFVQNQPYVLLDHWHPDDLRSSAYSMLPIQILDNGGLKIEWQDETFFTNSKRREGTS	-	GO:0004553,GO:0005975	-	1	VFG021025(gi:224583272) (sspH2) Leucine-rich repeat protein [TTSS-2 translocated effectors (CVF035)] [Salmonella enterica subsp. enterica serovar Paratyphi C strain RKS4594]	Loose	740	24.2534	tet(30)	29.27	3000561	protein homolog model	n/a	n/a	tetracycline antibiotic	antibiotic efflux	major facilitator superfamily (MFS) antibiotic efflux pump
LMAICMKE_00314	Prodigal:002006	CDS	304652	305347	-	gnl|X|LMAICMKE_1			hypothetical protein	A0A3E2W2W2	VanZ family protein OS=Clostridium innocuum OX=1522 GN=DXA38_01970 PE=4 SV=1	ATGTCCATGAAATATAAAAAAGAGCTGTCCTATGTATGCCTAGGCATATCCATAACGGCAATGCTGCTTTATTTTTATCTCACAATAGAAAATTATCTGAACTTCTCAGGAATCGTTATGTTTTCTGTCCTCATATGCTCGACACTGATCCTTGGTGTCTGCCTGCAGAACCGTCTCTATGATACACAAAAGCAAACAAGAAATCTGCGTCTCATGTGGATCGTCCTGTTTTCCTTCTATATATTTCAAATGATCTATATCCTCTTTTTTGCCAGTGAGTTCGCACGAGATTATGTAGACCTGCGCTCGCAGTCCTATCCGGATTCCCTGCGGATGCAATGGGAATATGGAACCAGTCTGAAGCCGTTCGCAACCATTCATCAGATGATGGCGATTTTC…	MSMKYKKELSYVCLGISITAMLLYFYLTIENYLNFSGIVMFSVLICSTLILGVCLQNRLYDTQKQTRNLRLMWIVLFSFYIFQMIYILFFASEFARDYVDLRSQSYPDSLRMQWEYGTSLKPFATIHQMMAIFDMPYVDNRIAVMNLLGNFVAFMPFSFFLLLLTDWAKRPVKLLLRMAFIIIMVEILQFFTLSGTMDIDDFILNFSGVLLSYIILRFTPLYKSLSVFLKK	COG4767	-	-	0.76	VFG037676(gi:213158544) (pgaC) glycosyl transferase, family 2 protein [PNAG (Polysaccharide poly-N-acetylglucosamine) (CVF772)] [Acinetobacter baumannii AB0057]	Loose	700	25.409	MOX-7	22.73	3002189	protein homolog model	n/a	n/a	cephalosporin; cephamycin; penam	antibiotic inactivation	MOX beta-lactamase
LMAICMKE_00315	Prodigal:002006	CDS	305712	306023	+	gnl|X|LMAICMKE_1			hypothetical protein	N9VDZ4	Conjugal transfer protein OS=[Clostridium] innocuum 2959 OX=999413 GN=HMPREF1094_01292 PE=4 SV=1	ATGAAGATATTTACATGTGAAAAATGCGGTACTTCTATCAAACTGCATTTTATAAAGGGCTATGTGCATCTGCGCTGTCCTGCCTGCGGGGCAGAGTATCAGCTTGATACTGGAAGCCTGAAAAAATATATGCTCATACCCCTGCTGTCCGTTGCGGCGGCGGTTGGTACCAGCTTGCGATTTCTGCAGGGAAGAACAATTGATATCAAATGTATCTATATACTGACAGTGTCTTTTATGCTGTCGGGGCTGCTGGGCACGCTTTGTGTCAAGACAGGACTGTTAACGTATGAAGAGAAGGAAAACAGGTGA	MKIFTCEKCGTSIKLHFIKGYVHLRCPACGAEYQLDTGSLKKYMLIPLLSVAAAVGTSLRFLQGRTIDIKCIYILTVSFMLSGLLGTLCVKTGLLTYEEKENR	-	-	-	2.2	VFG014929(gi:77457590) (mucA) Anti Sigma-E protein, RseA [Alginate regulation (CVF523)] [Pseudomonas fluorescens Pf0-1]	Loose	700	21.9422	CMY-76	42.86	3002089	protein homolog model	n/a	n/a	cephamycin	antibiotic inactivation	CMY beta-lactamase
LMAICMKE_00316	Prodigal:002006	CDS	306001	307512	+	gnl|X|LMAICMKE_1			hypothetical protein	A0A3E2W2S5	Histidinol-phosphatase OS=Clostridium innocuum OX=1522 GN=DXA38_01960 PE=4 SV=1	ATGAAGAGAAGGAAAACAGGTGAAGGCATGAAAAAAATGAGGAAAACACCAGAAAAACAATATCAGCTGGCTGTGGACGGCATTCGTCCGCTGAATGTACAGGACAGTAAGGATCGGCTGCTTGCATTCTGTATGGATGTCAGCATCATGCTGTGTCCGATTGCTTTATGGAATATTATTCTGCTTGCCGTGCTGGGAAATATCATCAGCATCTCCGGCATTAAGCTGATCAGCATCTTTATCGGGGGGCTGCTTGTTATCTCTATTTTATTTCTGAACAGCTATATCTACCGGCAAACCGGCGGACAGAGTGTCGGCATGCGTATGTTCGGCTTTAAGGTGGTCAAGAAAAGCGGGCGCAAAGCCAGCAGACAGCAGCTTCTTTTACGGGAGCTTGTA…	MKRRKTGEGMKKMRKTPEKQYQLAVDGIRPLNVQDSKDRLLAFCMDVSIMLCPIALWNIILLAVLGNIISISGIKLISIFIGGLLVISILFLNSYIYRQTGGQSVGMRMFGFKVVKKSGRKASRQQLLLRELVGFDLPFIILMYFTNAFGVVAYWGLNGLFTLADSRHRSLIDLVLGTRVVALEKAQQPVQKEKAPQAVKQPLPKQAEQPELIMNTMDLHIHSNFSDRGQYNVEEIFQYAKRNHIRTVSITDLDCAKANSIAVRMSELYGVTYIPGIEINCDLRGRRVRILGYFIQYNSELFAHIENESLVNEKRASIDRVRRFEALLGRNIDEERLLKSNRFQRLSGELIAKHVLNRPEFDDCAILKPYRRDEFGWRALNKDYFAYGKPCYVPVKYPY…	COG0613,COG1714,COG1387,COG0587,COG2176	-	-	1.7	VFG044075(gi:218563203) (chuA) haemin uptake system outer membrane receptor [direct heme uptake system (IA056)] [Campylobacter jejuni subsp. jejuni NCTC 11168]	Loose	500	24.6386	vanYB	27.03	3002956	protein homolog model	n/a	n/a	glycopeptide antibiotic	antibiotic target alteration	vanY; glycopeptide resistance gene cluster
LMAICMKE_00317	Prodigal:002006	CDS	307859	308365	-	gnl|X|LMAICMKE_1			hypothetical protein	N9WMT6	Prenyltransferase OS=[Clostridium] innocuum 2959 OX=999413 GN=HMPREF1094_01294 PE=4 SV=1	ATGAATGTATTGATTAGAAAGCACAAATATCTATTAGCTTACAGTTTGCTTTTTCCTATCTCCTATTTATTATTAAACTACAATAAAATATTTTTCAATCAGGTAGTTTACGGTATGCCTACGAACATTTTAATGATATGTCTTACTTGTCTCTTCTTGTTATTTGAAATACTATATCTTTTTGATACTACATTTGACTTTATGAATTTAAAGTATGAAATAGAAATTCGAAAACCTAATTTGCTTCGTGATTTAATTATTAAAAAAAGTTTGATAAGTGATATATTTTTAGCAGTAATACAACTTATTTCTTGTTATCTATTTTCTCATCATATCTATATAGGCTTTATTATGATAGATAAAGCAGGGTTGTTATTTATTTACTTGCTATTACTCAAA…	MNVLIRKHKYLLAYSLLFPISYLLLNYNKIFFNQVVYGMPTNILMICLTCLFLLFEILYLFDTTFDFMNLKYEIEIRKPNLLRDLIIKKSLISDIFLAVIQLISCYLFSHHIYIGFIMIDKAGLLFIYLLLLKIKTTNDKKVDSIIIFIFMIILHLCIEYLYGLLTIF	-	-	-	7.2	VFG034826(gi:291283110) (espR3) hypothetical protein [EspR3 (CVF697)] [Escherichia coli O55:H7 str. CB9615]	Loose	250	23.483	vanZA	42.86	3002962	protein homolog model	n/a	n/a	glycopeptide antibiotic	antibiotic target alteration	vanZ; glycopeptide resistance gene cluster
LMAICMKE_00318	Prodigal:002006	CDS	308349	308957	-	gnl|X|LMAICMKE_1	7.2.2.4	natA_1	ABC transporter ATP-binding protein NatA	N9WYW1	ABC transporter domain-containing protein OS=[Clostridium] innocuum 2959 OX=999413 GN=HMPREF1094_01295 PE=4 SV=1	ATGATACAACTTGTAAATATTTCTATCGCTTTTCATAATGTTAGCATTCTACGTAATGTAAATATGGATATTCACAGAGGTGATTTGATTCATATCACCGGATCAAATGGTTCAGGAAAATCTACTCTTTTAAAGATAATTGCTGGTCTTTTAAATGCAGATAAAGGTGAAGTAATAATCGAAAATAATGATATTGAAATAGGTGCTTTAATTGAAAATCCTGCGTTTATTGAGAACGAGAGTGCTGAATATAATTTGAAATTCTTATATGATCTGAAAAACAGTTACGATAGAAAAACTGTTCAAAGCTATATGGAATATTTTGATTTAACTTTAGAAGATAAAAGGGCAGTAAAAAAATATTCAGTAGGTATGCGTCAAAAACTTGGTATTATTCAA…	MIQLVNISIAFHNVSILRNVNMDIHRGDLIHITGSNGSGKSTLLKIIAGLLNADKGEVIIENNDIEIGALIENPAFIENESAEYNLKFLYDLKNSYDRKTVQSYMEYFDLTLEDKRAVKKYSVGMRQKLGIIQAIMENQNIILFDEPTRGLDNTSSNKFIELVKKLNSDKKTIIICAHDGVDEIPFNRKFTIDKEQLYECID	COG1131,COG1136,COG4555,COG1120,COG1122,COG1127,COG1121,COG3839,COG1116,COG3638,COG1125,COG3845,COG3845,COG4619,COG1129,COG1129,COG0488,COG0488,COG1134,COG0444,COG3842,COG4152,COG1135,COG1126,COG4604,COG4133,COG1123,COG1123,COG2884,COG4615,COG1119,COG0410,COG0411,COG4525,COG2274,COG1101,COG4181,COG4988,COG1118,COG3840,COG1132,COG4987,COG4136,COG4175,COG1124,COG4608,COG4586,COG4161,COG1137,COG0396…	GO:0005524,GO:0016887	-	5.9e-22	VFG022453(gi:183981784) (ddrA) daunorubicin-DIM-transport ATP-binding protein ABC transporter DrrA [PDIM (phthiocerol dimycocerosate) and PGL (phenolic glycolipid) biosynthesis and transport (CVF288)] [Mycobacterium marinum M]	Loose	890	23.8682	smeF	34.78	3003057	protein homolog model	n/a	n/a	macrolide antibiotic; fluoroquinolone antibiotic; tetracycline antibiotic; phenicol antibiotic	antibiotic efflux	resistance-nodulation-cell division (RND) antibiotic efflux pump
LMAICMKE_00319	Prodigal:002006	CDS	308971	309486	-	gnl|X|LMAICMKE_1			hypothetical protein	A0A3E2W2R3	ABC transporter permease OS=Clostridium innocuum OX=1522 GN=DXA38_01945 PE=4 SV=1	ATGCTGAGAAATTACATAGTATCTCTTAAGAGTAAATATATCCTATTATATATTCTTTCTATTTTGATTTTTTTCCTATTTCTATATGAAAGCGATTCGAAGATTGGCTTTATATCATACATAGGGAATAACTACTTGCCTTTAGTTACGTGTTCGATATTTTTTTCCTTTAACTATTGGAGGGCTAATTGTTTATATGCTATGAAATATCACATATTCTTAAGGATCAAAGAAAACAAACTTGTAACTCAAATCTTATGCATAGAGTTTCTTAATTCTCTTATTTTTATCATCATAACTTATATACTTCCATTTTATAATCAACTTGCATATATGCCAAAGATATATATGCTATATTTGATTAACATCAGTATCCTATACCTTATGATTAGTTGTTTA…	MLRNYIVSLKSKYILLYILSILIFFLFLYESDSKIGFISYIGNNYLPLVTCSIFFSFNYWRANCLYAMKYHIFLRIKENKLVTQILCIEFLNSLIFIIITYILPFYNQLAYMPKIYMLYLINISILYLMISCLNTAALFVGKRITKILLMAPFLLMFVFHYLIMLPILEKL	-	-	-	9.7	VFG041381(gi:88608766) (virB6-4) VirB6 family type IV secretion system protein [T4SS (SS055)] [Neorickettsia sennetsu str. Miyayama]	Loose	3000	23.8682	abcA	26.92	3003942	protein homolog model	n/a	n/a	cephalosporin; penam; peptide antibiotic	antibiotic efflux	ATP-binding cassette (ABC) antibiotic efflux pump
LMAICMKE_00320	Prodigal:002006	CDS	309480	310274	-	gnl|X|LMAICMKE_1			hypothetical protein	N9VDZ8	ABC transporter permease OS=[Clostridium] innocuum 2959 OX=999413 GN=HMPREF1094_01297 PE=4 SV=1	ATGAAACAAAAAAAACACTTAATAATCTTATTTACTGCATTAATTACTCTCAGCTCCTATGCTGTTTTTTATGCAAAGGATTTTTTCCAATATGCAAATGAATGGAATTTATTCTCTGTTGGTATTCGTATCTGGGATTTTAATTTAAATCTTATATTTATTCTGTTACTATTGCTTATTCTTCCTAACATTCTGCTATATAATATATTCGCACTACATGAAAATGGCGCAGAAAACATCGCAATATTACGAATCGGTATAAAAAAATTTCACATCCGTAATTTGAAAAAACTTCTAGCAGAATCTTTTCTTTCCATATCTTTATTACATTGTTTCATTCTTTTAGGTATATATTTTGTTTATCATCCCTCATTGTCTATTCATTTTATTCCTGATGAT…	MKQKKHLIILFTALITLSSYAVFYAKDFFQYANEWNLFSVGIRIWDFNLNLIFILLLLLILPNILLYNIFALHENGAENIAILRIGIKKFHIRNLKKLLAESFLSISLLHCFILLGIYFVYHPSLSIHFIPDDYLLFFKNPIINYLLFSLFSCLGFTLFIIFVYVSIFFIKRRYFFHLYPLLIMIGSVVLVNLVIRLSVIIFQYKSIPLPLRLLTNAILPTSLICPGMSLLQIGYLNYLSAFIFYIFFISILYVLLKRWRKYLC	-	-	-	-	-	Loose	2100	24.2534	adeJ	45.83	3000781	protein homolog model	n/a	n/a	macrolide antibiotic; fluoroquinolone antibiotic; lincosamide antibiotic; carbapenem; cephalosporin; tetracycline antibiotic; rifamycin antibiotic; diaminopyrimidine antibiotic; phenicol antibiotic; penem	antibiotic efflux	resistance-nodulation-cell division (RND) antibiotic efflux pump
LMAICMKE_00321	Prodigal:002006	CDS	310332	310730	-	gnl|X|LMAICMKE_1			hypothetical protein	N9WZG3	Bacteriocin OS=[Clostridium] innocuum 2959 OX=999413 GN=HMPREF1094_01298 PE=4 SV=1	ATGAAAAAAATTTTTGTATGCTTTTTCACCTTAGTTGTTGCTTTAACGACAACTCTCTCAATATCTGCTACTCAATGGTCTTCAAAAGAAACGCTAAATGTCCCAGCTTGGGGTGCTTGGAGTGAAAGAACGAAAACATCTACTAAGAAAAACAAAGCTTGTGACTATGGTTATATTCATCTATATTCTAATAATACAGGTTGGACGACATATGGAGACTTTTATTTCCATGGGGAACGCCGTTCCAATTCATATTATTCTTTAGCGGAAGGTTATGATAAAAGAATTTATTATTTAAACGGATACAAGTCCAAGGATTGGTGGATTGGCGCAAGAGTTTCCTCTTCTAATGTAAATTTTGGAGGTCAAGTTTCCATTAATTTTACACCGACAAATTAA	MKKIFVCFFTLVVALTTTLSISATQWSSKETLNVPAWGAWSERTKTSTKKNKACDYGYIHLYSNNTGWTTYGDFYFHGERRSNSYYSLAEGYDKRIYYLNGYKSKDWWIGARVSSSNVNFGGQVSINFTPTN	-	-	-	3.5	VFG037946(gi:523529217) (BJAB0715_00096) UDP-N-acetylglucosamine 2-epimerase [Capsule (CVF775)] [Acinetobacter baumannii BJAB0715]	-	-	-	-	-	-	-	-	-	-	-	-
LMAICMKE_00322	Prodigal:002006	CDS	310984	312264	+	gnl|X|LMAICMKE_1			IS30 family transposase ISSpn9	A0A223MK28	IS30 family transposase OS=Clostridium innocuum OX=1522 GN=ADH65_05365 PE=4 SV=1	ATGGCAACGAACAAAAACAAACATCTGACTCAGGACGATCGCAATGTCATCGCGATCGGCATCGTTAATGGTTCTTCTAAAAAAGCTATTGCTGATAATCTAGGCAAAGATAAATCTACGATAGGTAAGGAAATCCGTGCTCACCGTTATCTCTCTCATAAATCTACACTTTCTCTAGAATGCGAGAACTATGCTCACTGTAAGTTTAAGAGAAAGAATTGTACTGTCAACTGCCCTGATTATTCTAAGTTCCGCTGTAAACGCAGAGATCGTACTCCGGGAGCTTGTAATGGCTGTGAGAAACTGAAAAGCTGCCGCTTTGATAAATACCTCTATAAACCTACGATCGCCTATGAGGAATACCGTAGCGAACTCGTTGAGTCTCGAACCGGAATCAAT…	MATNKNKHLTQDDRNVIAIGIVNGSSKKAIADNLGKDKSTIGKEIRAHRYLSHKSTLSLECENYAHCKFKRKNCTVNCPDYSKFRCKRRDRTPGACNGCEKLKSCRFDKYLYKPTIAYEEYRSELVESRTGINLTSSEAVELGNTIKPLLLKGHSPYQIIAAHPELGISEKTLYNYIEQGVFECVGIANIDLRIKVKRKMTAKKKTIYKKRQDRKFLVGRLYTDYQSYVESEEITHILQMDTVYNDISNGPFIQTFKFIKYGLLFAVYHDTKTAADMVDGLAVLDSILGKSLFEQEAHITLTDRGGEFTDAEHMEKRDDGTRRTRVFYCDPMQSGQKGSLENMHRELRYILPNEVDLRSIGLTDQTSLNVAISHINSSAKEHLNGKSPFELCEFMCPEL…	COG2826	-	-	-	-	-	-	-	-	-	-	-	-	-	-	-	-
LMAICMKE_00323	Prodigal:002006	CDS	313666	313992	+	gnl|X|LMAICMKE_1			hypothetical protein	A0A174ZQ63	DUF2306 domain-containing protein OS=Clostridium innocuum OX=1522 GN=GT649_10605 PE=4 SV=1	ATGAACCTATATCTTACAGATTTCAACCAAAATGCCACGCTGATACCTATTTTTATGCACGGACTGGCGATTTCCATCATGCTGACAGTGGGGACGCTTTCCATGCTGAAAAAGAAGAAGGTATGCGACAAACGCTATTTCATCTGGGGGCGGATGAACCACATAGCATGTGCTGTGCTTCTGATCTGGATCATAACGACAAAGGGATATGGTCGGCCGCTGGAATTTTTATTCCTTATCAGTTTTGTCCTGCTCCTGTATCTGCTGCTGTTGATCACCCTGATTGTTAATTGTTTAAAAATCAGGCACAGAGGGTCAGCTTCATGA	MNLYLTDFNQNATLIPIFMHGLAISIMLTVGTLSMLKKKKVCDKRYFIWGRMNHIACAVLLIWIITTKGYGRPLEFLFLISFVLLLYLLLLITLIVNCLKIRHRGSAS	-	-	-	3.9	VFG049618 (TC_0392) hypothetical protein [Type III secretion system effectors (CVF872)] [Chlamydia muridarum Nigg]	Loose	250	21.557	arr-3	31.82	3002848	protein homolog model	n/a	n/a	rifamycin antibiotic	antibiotic inactivation	rifampin ADP-ribosyltransferase (Arr)
LMAICMKE_00324	Prodigal:002006	CDS	314160	314480	+	gnl|X|LMAICMKE_1			hypothetical protein	N9WYW4	Nucleotide pyrophosphohydrolase OS=[Clostridium] innocuum 2959 OX=999413 GN=HMPREF1094_01300 PE=4 SV=1	ATGGAAACAGCAATCGAAAGAGTAAGAGCTTTTGTAAAGGATCGCGATTGGGATCAGTTTCATACGCCGGATAATCTGGCAAAATCCATCTGCATAGAGGCAGGGGAGCTGCTGGAATGCTTTCAGTGGGATCCGGAGAAATATGAACATCGCGCGGTGTGTGAGGAGCTTGCGGATGTGATGATTTACTGTATGCAGCTCGCGGATAAGCTGCAGGTGAATATGGAAGACATCATTCTGGATAAAATGGAAAAGAATGAAAAGAAGTATCCTGTGGAAAAAGCCAGAGGAAATGCAGCGAAGTATGACGCATATGAATAA	METAIERVRAFVKDRDWDQFHTPDNLAKSICIEAGELLECFQWDPEKYEHRAVCEELADVMIYCMQLADKLQVNMEDIILDKMEKNEKKYPVEKARGNAAKYDAYE	COG1694,COG1166	GO:0047429	-	1.11e-06	VFG044400(gi:6959524) (pdtorfQ) PdtorfQ [Pyridine-2,6-dithiocarboxylic acid (PDTC) (IA030)] [Pseudomonas stutzeri KC]	Loose	1080	21.9422	rosB	47.06	3003049	protein homolog model	n/a	n/a	peptide antibiotic	antibiotic efflux	major facilitator superfamily (MFS) antibiotic efflux pump
LMAICMKE_00325	Prodigal:002006	CDS	314494	315324	+	gnl|X|LMAICMKE_1	3.4.11.-	dppA	D-aminopeptidase	N9VEM2	Aminopeptidase OS=[Clostridium] innocuum 2959 OX=999413 GN=HMPREF1094_01301 PE=4 SV=1	ATGAAAAAACTGTATATTTCTGCGGATATCGAAGGAATCTGGGGAAACGGGGCCTTTGCACATACTGCGAAGAATGGCACAGAGTATGAGGAATACCGCACGAATATGATTTCGGAGGTAAACCTGTTGATTGATAAGCTGTTTACGGCAGGAGCTGAGGAAGTCGTGGTGAATGACGGTCATGGCAATATGGATAATCTGAGCGCATCAAGACTGGACCCGCGTGCCTGTATGGTGGTAAGCAATGGTGCCTATAAGGAATATGGGATGATGGAGGGACTGGACGATACCTTTGACGGTGTATGCTTTGTCGGATATCATTGTCGCAGCAATACCCGCGGCGTCATGGCACACACGATATGGGGAACCTTGGTGAGAAGCATCCGCGTTGACGGCGAG…	MKKLYISADIEGIWGNGAFAHTAKNGTEYEEYRTNMISEVNLLIDKLFTAGAEEVVVNDGHGNMDNLSASRLDPRACMVVSNGAYKEYGMMEGLDDTFDGVCFVGYHCRSNTRGVMAHTIWGTLVRSIRVDGEEMGESGINARLAWEYGVPIVLISGDDLLKEQLKEELPMPFAYVETKRAISSQCALSCSWQMLEERYERAVSSMEAHCGQAPVYAKKPHCVDITFHHERNADFVSRMDGVTRISDCTVRIQKDSYDEVYRYLRFVIKISNAFAA	COG2362	-	-	7.3	VFG010648(gi:54295621) (lepA) effector protein A, substrate of the Dot/Icm secretion system [Type IVB secretion effectors (CVF352)] [Legionella pneumophila str. Lens]	-	-	-	-	-	-	-	-	-	-	-	-
LMAICMKE_00326	Prodigal:002006	CDS	315348	315938	+	gnl|X|LMAICMKE_1			hypothetical protein	N9VE02	Cyclic nucleotide-binding domain-containing protein OS=[Clostridium] innocuum 2959 OX=999413 GN=HMPREF1094_01302 PE=4 SV=1	ATGAAGCAGATGCATATTCTGGATCAGATGAAACCGGAGGAGGTCGCAGAGCTGAAGGCGCAGTCTGTCACGAAAACGTTTCAGCGCCGGGAAATCATTTTCCATAAGGAAGACACGCCCAAATATTTGTATGTATTGCTGGAGGGTGCGGTTTGTGTTTTTGATGATACACCGGACGGTACCCGCAATATTCTGACCATCATACGGGAGCCGATGGACTGCTTTGCAGAGGTTTATCTGTTTATTGATGAAAAGCTTCCCTTTTCTGCGGAAGCGATGAAGAAAAGCACGGTGCTTATGATTCCCCGCAGTGTGCTGCACCGGTTTCCCCGAATCAGCCGGAATCTGAATGTCATGCTTTCACAAAAAGCATATACGCTGTCACAGAAGCTGAAGCTG…	MKQMHILDQMKPEEVAELKAQSVTKTFQRREIIFHKEDTPKYLYVLLEGAVCVFDDTPDGTRNILTIIREPMDCFAEVYLFIDEKLPFSAEAMKKSTVLMIPRSVLHRFPRISRNLNVMLSQKAYTLSQKLKLLMKDSLREKIMEYMQQHPDVLLKRHELASFLGVSRPALSRELYRMVDDGLLVLDEHGNFKTVI	COG0664,COG2905	-	-	0.036	VFG042734(gi:15595849) (vfr) cAMP-regulatory protein [type IV pili (AI097)] [Pseudomonas aeruginosa PAO1]	Loose	300	23.483	dfrA18	39.13	3004568	protein homolog model	n/a	n/a	diaminopyrimidine antibiotic	antibiotic target replacement	trimethoprim resistant dihydrofolate reductase dfr
LMAICMKE_00327	Prodigal:002006	CDS	315999	316301	+	gnl|X|LMAICMKE_1			hypothetical protein	N9WZG8	Cupin_2 domain-containing protein OS=[Clostridium] innocuum 2959 OX=999413 GN=HMPREF1094_01303 PE=4 SV=1	GTGAAAACAGAAACAATACAGGAAATGGCAGGAATGCAGGACGGTGCTATCGTGTCGAAAGTACTGACGCAAAACGGAAGCACAACGCTGTTTGCACTGGCTCAGGGAGAGGAAATCCAGGAACATACGAGTACGCGGGCAGCGCTGGCAATCGTATTGGAGGGACGTATTATATTCACCGTTGATGGAGAAGAAAAGGAAATACAGGGTATGGAGGCAGTTCATCTTCCGGCATCTGTTGTACATGCCCTGCGTGCAGACACAAACAGCCGTATGCTGCTGATACAGAAGGGAGAGCGGTAA	MKTETIQEMAGMQDGAIVSKVLTQNGSTTLFALAQGEEIQEHTSTRAALAIVLEGRIIFTVDGEEKEIQGMEAVHLPASVVHALRADTNSRMLLIQKGER	COG1917,COG0662	-	-	1.4	VFG017624(gi:433650658) (lpqH) conserved lipoprotein/antigen [19-kD protein (CVF296)] [Mycobacterium smegmatis JS623]	-	-	-	-	-	-	-	-	-	-	-	-
LMAICMKE_00328	Prodigal:002006	CDS	316303	318024	+	gnl|X|LMAICMKE_1	1.7.99.1	hcp	Hydroxylamine reductase	A0A6B1S2A1	Hydroxylamine reductase OS=Clostridium innocuum OX=1522 GN=hcp PE=3 SV=1	ATGGAAGAAATGTTTTGCTTTCAGTGCCAGGAAACGATGAACGAGACGGCATGTACCGTACAGGGCATGTGCGGGAAAAGTGCAGCGTGCGCCAATCTGCAGGATGCCTTGATACGGGCAAGTCAGTATGCCGCATTATATGATACAGCATCGGACGAACAGCTTATGAACAATCTGTTCATGACGATAACGAATGCTAACTTTTCCACAGCGGATATCCGCAGGGCGATTGAAAAAACATATACCGGAAAATCTGTGGAGGAGCTGACACGGGAGGGATGCCTGAAGAACCGGAAAGAGACTGTGCGTTCCTTGCAGGAGCTTATTTTGTACGGACTGAAGGGGCTGTGCGCCTATCTGTCGCATGCAGCTGTGCTGGGATTCCGGAAAGCTGAGCTG…	MEEMFCFQCQETMNETACTVQGMCGKSAACANLQDALIRASQYAALYDTASDEQLMNNLFMTITNANFSTADIRRAIEKTYTGKSVEELTREGCLKNRKETVRSLQELILYGLKGLCAYLSHAAVLGFRKAELSSFVRSTLVYLLEDHEQKEYLTLLDKTGEMGVQAMALLDEANTATYGQPEITTVSLETGSRPGILVSGHDLHDLKELLEQSRSQGIDIYTHGEMLPAHSYPEFKKYEHFKGNYGNAWWRQNEEFEAFNGPILMTTNCIIPVKDSYRQRIFTTGVVGYDGLEHIEAVNGRKDFRCIIELAKHCPAPQQLETGSVTGGFAHAQVMALQDQIVEAVKNGDIRQFIVMAGCDGRHASRSYYTDFARALPKDTVILTAGCAKYRYLKLDLG…	COG1151	GO:0016491,GO:0055114	ko00910,map00910	1.8	VFG027698(gi:507423093) (mce4A) virulence factor Mce family protein [Mce4 (CVF339)] [Mycobacterium abscessus subsp. bolletii 50594]	Loose	450	25.0238	ANT(4')-IIa	22.11	3002624	protein homolog model	n/a	n/a	aminoglycoside antibiotic	antibiotic inactivation	ANT(4')
LMAICMKE_00329	Prodigal:002006	CDS	318017	319075	+	gnl|X|LMAICMKE_1			hypothetical protein	N9WYW8	Hemerythrin domain-containing protein OS=[Clostridium] innocuum 2959 OX=999413 GN=HMPREF1094_01305 PE=4 SV=1	ATGAGTAAGCGGCTGGGAGGAATTCATCAGCTGCTGTATAAGCGCATCTGTTTTCTAAGCGAATGGAATGAAGCCTTGTGCAGTGCGTTGCACAGGGAACAGAAGCATCGCTGTCACAGGCTGCAGCTGACAGATCTGATTGATGAAACCAACATTCATGAAAGCCTGCAGGAAATAATGAAAGAGGTACAGCGCGAGCATGCTGCGTTAAGTGAGCGTCTTGTCCATGCGCAGGGAAAAGAGGCTGCTGCGCAGGTGATTGCAGGCTTTGGACAGCGGCATACAGTGGATGGCGATCTGACACAGCTGCTGAAGCAGATCGAAGCACTGTTTCTACATGGAATGCCCTGTGAACGTAACCTGATCATGGAAGTGCAGGATGATACACATGCACGTATT…	MSKRLGGIHQLLYKRICFLSEWNEALCSALHREQKHRCHRLQLTDLIDETNIHESLQEIMKEVQREHAALSERLVHAQGKEAAAQVIAGFGQRHTVDGDLTQLLKQIEALFLHGMPCERNLIMEVQDDTHARIVWKNDSQLQYYQNPSLWLWEREQLLQKMLPAGYVYEEYAKEAVLYKDAVSRTWVEQLEYEHEMISHLLAAMQEYSLSILRTKQVDREWLKNCLDYLQEYADVFHHQKEEELVFSRLKQASPQGKLLVEQGMLVEHDLARYYIRSMKKLLKKDVTEEVCVRLIGFIQAYIDLLERHIEKENSVAYPYAVRKLAMDEIQKAFDAHGEYERMEELREFLKLS	COG3945,COG2846,COG2461	-	-	0.63	VFG044119(gi:33593441) (alcC) alcaligin biosynthesis protein [alcaligin (IA010)] [Bordetella pertussis Tohama I]	-	-	-	-	-	-	-	-	-	-	-	-
LMAICMKE_00330	Prodigal:002006	CDS	319208	319447	-	gnl|X|LMAICMKE_1			hypothetical protein	N9VEM4	EamA domain-containing protein OS=[Clostridium] innocuum 2959 OX=999413 GN=HMPREF1094_01306 PE=4 SV=1	ATGAAAGCATATATAAGGTATGGAAGCATTGCGCTTATGATTGCATCCCTCATCCTAACAGGCTATCAAATGACCTGCGGAGCCGTACTGTTTATCTTTTACAATGACAATAAAACCGCCCTGCTTTATCTCCTCAGGGGAGGTCTTGCGACCCTCATCTTCCTTCTGCTGTTTTATCAGAAGGAGCTGAAGCAGCTGTACCTGAAGCATAAAGCAGATACGTCAGGCTCTCTGGAATAA	MKAYIRYGSIALMIASLILTGYQMTCGAVLFIFYNDNKTALLYLLRGGLATLIFLLLFYQKELKQLYLKHKADTSGSLE	-	-	-	3.5	VFG032844(gi:16801755) (gtcA) wall teichoic acid glycosylation protein GtcA [Cell wall teichoic acid glycosylation protein (CVF677)] [Listeria innocua Clip11262]	Loose	1300	21.1718	vanTE	31.37	3002971	protein homolog model	n/a	n/a	glycopeptide antibiotic	antibiotic target alteration	glycopeptide resistance gene cluster; vanT
LMAICMKE_00331	Prodigal:002006	CDS	319462	320715	-	gnl|X|LMAICMKE_1			hypothetical protein	N9VE05	BNR/Asp-box repeat protein OS=[Clostridium] innocuum 2959 OX=999413 GN=HMPREF1094_01307 PE=4 SV=1	ATGAAGAAAATCGGACTGGCGCTGCTGTGTCTGCTGATGGCCTGCGGGGTATCCGCTATGGTACTGTACGGTATCTGGAATCAATACAATCCCACAGCGATTATCGGCAGCAGCATACAAACGGAAAACACGGATGTAAAGAAAGTCACCGAACAATGGTTTGCTGAGTTTTTCAAGCAATATGAAGGACCTTTTGTCCCCTTTGAATTCCGCATCAGGGATAAAAGAGTAAAAACCATTGAAGTCTTAAATAAGGAAGAGGGCTTTGTACAGCTCGATTATGAATTCAGGCCCGCAAGCGATAACCCTTATGTCACATCCTACTATACCGCCGCCTTGCAGGAGAACGGCTGGTATGTAGCGCAGGTTGTATTACAGCTTGAGAAAACATTGAATGGA…	MKKIGLALLCLLMACGVSAMVLYGIWNQYNPTAIIGSSIQTENTDVKKVTEQWFAEFFKQYEGPFVPFEFRIRDKRVKTIEVLNKEEGFVQLDYEFRPASDNPYVTSYYTAALQENGWYVAQVVLQLEKTLNGYTVKNKMSPVQYQIQTDPSLRKPPTTHYAMADRKETYAFSQNQLYVTYDAGKSFTEVPVPYEDIAGTNNSTYNELLPAHGYIVSRDFTAFVCYDETGSYLQYSEDMGKTWEKSRIISRTYRGDTLYLSKTENSCYITLATDRSLGHEYYSTFKSSDLKTWKQLTGEVLNEKRDIIFLSDETAYIGAGTDEQGNPLVYYTEDDGNTYTTLTIPAHEVEILGSSFKPFIQMEYVYQEKGITYMIIAQGTDGDYMKNNALVKGRYKSKD…	-	-	-	0.43	VFG006785(gi:116873629) (oppA) periplasmic oligopeptide-binding protein [Oligopeptide-binding protein (CVF240)] [Listeria welshimeri serovar 6b str. SLCC5334]	Loose	470	24.6386	gadW	34.04	3003838	protein homolog model	n/a	n/a	macrolide antibiotic; fluoroquinolone antibiotic; penam	antibiotic efflux	resistance-nodulation-cell division (RND) antibiotic efflux pump
LMAICMKE_00332	Infernal:001001	misc_RNA	321076	321283	+	gnl|X|LMAICMKE_1			T-box	-	-	GCAAAGGTAATGACAGGAAGAGTAGCTTTTATCCAAGGCGAAGAGAGAGAATGGCTGGTGTAAATTCTCATGAGGAAAAAGCGAACATGGCCCTGGAACCGTTTTTCTGAATAATTAGGAAGAACCGCAGGCCGGCGTTAACGGCAAATGAGGTGTACGTGTATGCGTGCATGAATAAAGGTGGTAACACGAAGCTTTCGTCCTTTGG	-	-	-	-	-	-	-	-	-	-	-	-	-	-	-	-	-	-
LMAICMKE_00333	Prodigal:002006	CDS	321318	323291	+	gnl|X|LMAICMKE_1	6.1.1.10	metG	Methionine--tRNA ligase	A0A6B1S1V9	Methionine--tRNA ligase OS=Clostridium innocuum OX=1522 GN=metG PE=3 SV=1	ATGTGTAAGGAATGTAAGAACAAAAAACCATACTACATCACAACCGCGATTACCTATACATCGGGAAGACCGCATATCGGTAATACGTATGAAATCATACTGACAGATGCGATCGCAAGATACAAGCGCCAGCAGGGCTTTGATGTGTTTTTCCAGACAGGTACGGATGAGCATGGACAGAAAATCGAGGAAAAGGCAAAGGAAGCCGGTGTAACGCCGAAGGAATTTGTCGACAAAGTTGCCGGAATTGTGCGCAAAAACTTTGATATGATGAACACATCCTACGATTACTTTGTTCGTACGACGGATGACTATCACGAAAAGCAGGTCCAGAAGATCTTTAAGAAGCTGTATGAACAGGGCGATATTTACAAGAGCACCTATGAGGGCTTATATTGT…	MCKECKNKKPYYITTAITYTSGRPHIGNTYEIILTDAIARYKRQQGFDVFFQTGTDEHGQKIEEKAKEAGVTPKEFVDKVAGIVRKNFDMMNTSYDYFVRTTDDYHEKQVQKIFKKLYEQGDIYKSTYEGLYCTPCESFWTESQLIDGKCPDCGRPVEKASEEAYFFNLQKYASRLIKHIEDHPEFIQPESRKNEMINNFLKPGLQDLCVSRTSFKWGIPVDFDPGHVVYVWIDALSNYITSLGFDADGNHGELYQKYWPADVHIIGKDILRFHTIYWPIMLMALGEPLPKQVFGHPWLLVGDGKMSKSKGNAIYADELVHYFGVDAVRYFVLHEMPFAQDGTITWDLVVERINSDLANVLGNLVNRTISMQNKYFNGVISNPLEQEDIDKVLIALALD…	COG0143,COG0073,COG0525,COG0495,COG0060,COG0060,COG2517,COG0215,COG1384,COG1384,COG2115	GO:0000166,GO:0004812,GO:0005524,GO:0006418,GO:0000166,GO:0006418,GO:0000049,GO:0000166,GO:0004812,GO:0005524,GO:0006418	ko00450,ko00970,map00450,map00970	6.9	VFG018081(gi:157415383) (pglD) general glycosylation pathway protein [N-linked protein glycosylation (CVF400)] [Campylobacter jejuni subsp. jejuni 81116]	Loose	500	25.7942	OXA-20	53.85	3001415	protein homolog model	n/a	n/a	cephalosporin; penam	antibiotic inactivation	OXA beta-lactamase
LMAICMKE_00334	Prodigal:002006	CDS	324102	324608	+	gnl|X|LMAICMKE_1			hypothetical protein	N9WMU7	Radical SAM protein OS=[Clostridium] innocuum 2959 OX=999413 GN=HMPREF1094_01309 PE=4 SV=1	ATGATGAAAATGGAAGAACGGATGAAAAACTCCCCCAAAGGCACTATTTTCACAAACAGTGATTTCTATGATATAAGCAATCCGGATGCAGTTAAAATGCCTCTTCACAGACTATACAGCAGTAATAAAATATACCGGCTTATCAGTGGATATTATACTATCCCATACTACAGTAATGTTTTACATGAATATGGATATCCTTCGGCAAATGCTATGGCAGAAAAGCTTGCTGAGAAGTATGCATGGAATATCTGTCCGTCTGGAGTGGTATCCTTCAAAAAGAAGTTTTATCCATGTAATTGGGCACGATATGATTTAGTATTACAAGGCGGCTGCAAACTGGTACCGAAGGAAAATGCTATCGCATATTTTGGAAAGGATTATAAGGCGATGAGCAAT…	MMKMEERMKNSPKGTIFTNSDFYDISNPDAVKMPLHRLYSSNKIYRLISGYYTIPYYSNVLHEYGYPSANAMAEKLAEKYAWNICPSGVVSFKKKFYPCNWARYDLVLQGGCKLVPKENAIAYFGKDYKAMSNMIYGESIPCETMMKRIQQFEEQLNKTVLDQIKIQG	-	-	-	2.1	VFG023578(gi:332159937) (YE105_C0313) type-III secretion protein [TTSS (chromosomally encoded) (CVF046)] [Yersinia enterocolitica subsp. palearctica 105.5R(r)]	Loose	550	25.409	RlmA(II)	27.45	3001301	protein homolog model	n/a	n/a	macrolide antibiotic; lincosamide antibiotic	antibiotic target alteration	non-erm 23S ribosomal RNA methyltransferase (G748)
LMAICMKE_00335	Prodigal:002006	CDS	324739	325275	-	gnl|X|LMAICMKE_1			hypothetical protein	N9WYX2	FMN_red domain-containing protein OS=[Clostridium] innocuum 2959 OX=999413 GN=HMPREF1094_01310 PE=4 SV=1	ATGAACATACTTGTTATCAACGGAAGTCCGCATGTGAAAGGCACTTCTGCACTACTGATGGAAGAGTTTATACGGGGAGCACAGGAAAAAGGACATGAAATCCATGTGTTTCATGCCGCCAGAGAGGATGTCCATCCATGCATTGCCTGTGATACATGCCGTAAGACCGGTAACGGATGCGTGTTTAAGGATGGAATGGAAAAGCTGAATCCAATGCTTGCGGATGCAGAGCTGGTTGTGTTTGTAACACCATTGTATTATTTCGGAATGAGTGCACAGATCAAAGCCGTATTCGACCGCTTCTATGCGAACAATACTGCATTACGGGAACAGCAGAAAAAAACCATTGTATTAGCTACCTGCGGCGATACGGAGGACTGGACATTTGATGCATTAAAG…	MNILVINGSPHVKGTSALLMEEFIRGAQEKGHEIHVFHAAREDVHPCIACDTCRKTGNGCVFKDGMEKLNPMLADAELVVFVTPLYYFGMSAQIKAVFDRFYANNTALREQQKKTIVLATCGDTEDWTFDALKHHFEDAFRYMRWTCIGSVYALGMYVREDIEQSDYPREAYELGRSL	COG0655,COG2249,COG0431,COG1182	GO:0016491	-	3.6	VFG045708(gi:289164809) (LLO_1475) hypothetical protein [Enhanced entry proteins (CVF348)] [Legionella longbeachae NSW150]	Loose	300	22.7126	Escherichia coli soxR with mutation conferring antibiotic resistance	27.27	3003381	protein overexpression model	n/a	n/a	fluoroquinolone antibiotic; cephalosporin; glycylcycline; penam; tetracycline antibiotic; rifamycin antibiotic; phenicol antibiotic; triclosan	antibiotic target alteration; antibiotic efflux	ATP-binding cassette (ABC) antibiotic efflux pump; major facilitator superfamily (MFS) antibiotic efflux pump; resistance-nodulation-cell division (RND) antibiotic efflux pump
LMAICMKE_00336	Prodigal:002006	CDS	325565	325876	+	gnl|X|LMAICMKE_1			hypothetical protein	A0A223MPV4	Nucleoside 2-deoxyribosyltransferase OS=Clostridium innocuum OX=1522 GN=ADH65_13890 PE=4 SV=1	ATGAAAATCATTACGGTATGTGGGAGTCTGAAATTCAGGAATGAGATTATGAAAATCACAGAGGAAATGACATTGCAGGGAAATTGTATGTTAAGTATTGTATATCCGACAAATTCAGATATAGCTGTGTATACAAGAGAAGAAAGGGAGCTGCTTGGTGACATGCATAAGGAAAGGATACGTATCTCCGATGCAATCCTTGTTGTGGATATTGATCATTACATAGGAAGCAGCACACAAGGTGAAATTGAGTTCGCAAGAGCTTTAGTAAAAGAAATCATATACTATACGGATATTGTAGGTACTATGTAG	MKIITVCGSLKFRNEIMKITEEMTLQGNCMLSIVYPTNSDIAVYTREERELLGDMHKERIRISDAILVVDIDHYIGSSTQGEIEFARALVKEIIYYTDIVGTM	-	-	-	1	VFG038062(gi:184156405) (ACICU_00085) hypothetical protein [Capsule (VF0465)] [Acinetobacter baumannii ACICU]	-	-	-	-	-	-	-	-	-	-	-	-
LMAICMKE_00337	Prodigal:002006	CDS	326103	326198	+	gnl|X|LMAICMKE_1			hypothetical protein	N9VE09	DUF2648 domain-containing protein OS=[Clostridium] innocuum 2959 OX=999413 GN=HMPREF1094_01312 PE=4 SV=1	ATGACACAAAAAACGATGTCCGTTCTGCTTGCCACTGCCTTTCTGGTTGGTGTTGGATACAAGGCGATGCGCCACGTATTTCCAAAAAGCAGATAA	MTQKTMSVLLATAFLVGVGYKAMRHVFPKSR	-	-	-	9.4	VFG015403(gi:152984454) (icmF1) hypothetical protein [Hcp secretion island-1 encoded type VI secretion system (H-T6SS) (CVF535)] [Pseudomonas aeruginosa PA7]	Loose	700	19.631	vanWI	36.84	3003724	protein homolog model	n/a	n/a	glycopeptide antibiotic	antibiotic target alteration	vanW; glycopeptide resistance gene cluster
[truncated: 3,707 more rows]
