# Supplementary material for: Clostridium innocuum, an opportunistic gut pathogen, inactivates host gut progesterone and arrests ovarian follicular development
Source: Gut Microbes. 2024 Nov 7;16(1):2424911. doi: 10.1080/19490976.2024.2424911 (PMC11545266; doi:10.1080/19490976.2024.2424911)
Supplement: Supplemental Material [file KGMI_A_2424911_SM3095.zip › Supplementary file-KGMI 2424911/ID246109777_Clostridium_Progesterone_Dataset S2_R2.xlsx]

## Sheet: ETF ba_231002_del_V2 (2)
Group	Locus Tag of etfB	Locus Tag of etfA	Genome Name	Genome ID	Domain	Phylum	Class	Oxygen Requirement	confirmed type
2A	CLOST_RS05870	CLOST_RS05875	Acetoanaerobium sticklandii DSM 519	GCF_000196455.1	Bacteria	Firmicutes	Clostridia	Anaerobe
2A	AWO_RS08100	AWO_RS08105	Acetobacterium woodii WB1, DSM 1030	GCF_000247605.1	Bacteria	Firmicutes	Clostridia	Anaerobe	Etf-Ccd
2A	ACFER_RS02930	ACFER_RS02935	Acidaminococcus fermentans VR4, DSM 20731	GCF_000025305.1	Bacteria	Fibrobacteres	Negativicutes	Anaerobe	Etf-Bcd
2A	EUBREC_RS03300	EUBREC_RS03305	Agathobacter rectale ATCC 33656	GCF_000020605.1	Bacteria	Firmicutes	Clostridia	Anaerobe
2A	AMET_RS15205	AMET_RS15200	Alkaliphilus metalliredigens QYMF	GCF_000016985.1	Bacteria	Firmicutes	Clostridia	Anaerobe
2A	CLOS_RS00555	CLOS_RS00560	Alkaliphilus oremlandii OhILAs	GCF_000018325.1	Bacteria	Firmicutes	Clostridia	Anaerobe
2A	CLOS_RS00935	CLOS_RS00940	Alkaliphilus oremlandii OhILAs	GCF_000018325.1	Bacteria	Firmicutes	Clostridia	Anaerobe
2A	CLOS_RS03330	CLOS_RS03335	Alkaliphilus oremlandii OhILAs	GCF_000018325.1	Bacteria	Firmicutes	Clostridia	Anaerobe
2A	CL2_RS07780	CL2_RS07785	Anaerostipes hadrus SSC/2	GCF_000210695.1	Bacteria	Firmicutes	Clostridia	Anaerobe
2A	BHWA1_RS09290	BHWA1_RS09285	Brachyspira hyodysenteriae sv. B WA1	GCF_000022105.1	Bacteria	Spirochaetes	Spirochaetia	Anaerobe
2A	BINT_RS13740	BINT_RS13735	Brachyspira intermedia PWS/A	GCF_000223215.1	Bacteria	Spirochaetes	Spirochaetia	Anaerobe
2A	BMUR_RS07755	BMUR_RS07750	Brachyspira murdochii 56-150, DSM 12563	GCF_000092845.1	Bacteria	Spirochaetes	Spirochaetia	Anaerobe
2A	BPP43_RS09250	BPP43_RS09245	Brachyspira pilosicoli P43/6/78	GCF_000325665.1	Bacteria	Spirochaetes	Spirochaetia	Anaerobe
2A	CIY_01170	CIY_01160	Butyrivibrio fibrisolvens 16/4	GCA_000209815.1	Bacteria	Firmicutes	Clostridia	Anaerobe
2A	BPR_RS12610	BPR_RS12605	Butyrivibrio proteoclasticus B316	GCF_000145035.1	Bacteria	Firmicutes	Clostridia	Anaerobe
2A	TTE_RS02605	TTE_RS02610	Caldanaerobacter subterraneus tengcongensis MB4T	GCF_000007085.1	Bacteria	Firmicutes	Clostridia	Anaerobe
2A	CDR20291_RS02320	CDR20291_RS02325	Clostridioides difficile R20291	GCF_000027105.1	Bacteria	Firmicutes	Clostridia	Obligate anaerobe
2A	CDR20291_RS04230	CDR20291_RS04235	Clostridioides difficile R20291	GCF_000027105.1	Bacteria	Firmicutes	Clostridia	Obligate anaerobe
2A	CDR20291_RS05145	CDR20291_RS04235	Clostridioides difficile R20291	GCF_000027105.1	Bacteria	Firmicutes	Clostridia	Obligate anaerobe
2A	CA_RS13970	CA_RS13965	Clostridium acetobutylicum ATCC 824	GCF_000008765.1	Bacteria	Firmicutes	Clostridia	Anaerobe
2A	CBEI_RS01775	CBEI_RS01780	Clostridium beijerinckii NCIMB 8052	GCF_000016965.1	Bacteria	Firmicutes	Clostridia	Anaerobe
2A	CBEI_RS10570	CBEI_RS10575	Clostridium beijerinckii NCIMB 8052	GCF_000016965.1	Bacteria	Firmicutes	Clostridia	Anaerobe
2A	CM240_RS05770	CM240_RS05775	Clostridium bornimense M2/40	GCF_000577895.1	Bacteria	Firmicutes	Clostridia	Anaerobe
2A	CLL_A0375	CLL_A0376	Clostridium botulinum B Eklund 17B	GCA_000020165.1	Bacteria	Firmicutes	Clostridia	Anaerobe
2A	CBO_RS10730	CBO_RS10725	Clostridium botulinum type A - Hall	GCF_000063585.1	Bacteria	Firmicutes	Clostridia	Obligate anaerobe
2A	CBO_RS15715	CBO_RS15710	Clostridium botulinum type A - Hall	GCF_000063585.1	Bacteria	Firmicutes	Clostridia	Obligate anaerobe
2A	CBO_RS16255	CBO_RS16250	Clostridium botulinum type A - Hall	GCF_000063585.1	Bacteria	Firmicutes	Clostridia	Obligate anaerobe
2A	CLOCEL_RS14900	CLOCEL_RS14895	Clostridium cellulovorans 743B, ATCC 35296	GCF_000145275.1	Bacteria	Firmicutes	Clostridia	Anaerobe
2A	CKL_RS02255	CKL_RS02260	Clostridium kluyveri DSM 555	GCF_000016505.1	Bacteria	Firmicutes	Clostridia	Anaerobe	Etf-Bcd
2A	CKR_RS02260	CKR_RS02265	Clostridium kluyveri NBRC 12016	GCF_000010265.1	Bacteria	Firmicutes	Clostridia	Anaerobe
2A	NT01CX_RS07145	NT01CX_RS07140	Clostridium novyi NT	GCF_000014125.1	Bacteria	Firmicutes	Clostridia	Anaerobe
2A	NT01CX_RS09990	NT01CX_RS09985	Clostridium novyi NT	GCF_000014125.1	Bacteria	Firmicutes	Clostridia	Anaerobe
2A	CLOPA_RS06770	CLOPA_RS06775	Clostridium pasteurianum BC1	GCF_000389635.1	Bacteria	Firmicutes	Clostridia	Anaerobe
2A	CPE_RS11925	CPE_RS11920	Clostridium perfringens 13	GCF_000009685.1	Bacteria	Firmicutes	Clostridia	Anaerobe
2A	CPF_RS12615	CPF_RS12610	Clostridium perfringens ATCC 13124	GCF_000013285.1	Bacteria	Firmicutes	Clostridia	Obligate anaerobe
2A	CPR_RS11440	CPR_RS11435	Clostridium perfringens SM101	GCF_000013845.2	Bacteria	Firmicutes	Clostridia	Anaerobe
2A	CLOSA_RS15050	CLOSA_RS15045	Clostridium saccharolyticum WM1, DSM 2544	GCF_000144625.1	Bacteria	Firmicutes	Clostridia	Anaerobe
2A	CTC_RS03545	CTC_RS03550	Clostridium tetani Massachusetts E88	GCF_000007625.1	Bacteria	Firmicutes	Clostridia	Anaerobe
2A	CTC_RS10680	CTC_RS10675	Clostridium tetani Massachusetts E88	GCF_000007625.1	Bacteria	Firmicutes	Clostridia	Anaerobe
2A	CTC_RS12460	CTC_RS12455	Clostridium tetani Massachusetts E88	GCF_000007625.1	Bacteria	Firmicutes	Clostridia	Anaerobe
2A	DEHRE_RS08935	DEHRE_RS08930	Dehalobacter restrictus DSM 9455	GCF_000512895.1	Bacteria	Firmicutes	Clostridia	Anaerobe
2A	DCF50_RS05085	DCF50_RS05080	Dehalobacter sp. CF	GCF_000305815.1	Bacteria	Firmicutes	Clostridia
2A	DHBDCA_RS04795	DHBDCA_RS04790	Dehalobacter sp. DCA	GCF_000305775.1	Bacteria	Firmicutes	Clostridia
2A	DESTI_RS09150	DESTI_RS09155	Desulfomonile tiedjei DCB-1, DSM 6799	GCF_000266945.1	Bacteria	Proteobacteria	Deltaproteobacteria	Anaerobe
2A	DESOR_RS14680	DESOR_RS14675	Desulfosporosinus orientis Singapore I, DSM 765	GCF_000235605.1	Bacteria	Firmicutes	Clostridia	Anaerobe
2A	DEALDRAFT_RS07070	DEALDRAFT_RS07065	Dethiobacter alkaliphilus AHT1	GCF_000174415.1	Bacteria	Firmicutes	Clostridia	Anaerobe
2A	ELI_RS02390	ELI_RS02395	Eubacterium limosum KIST612	GCF_000152245.2	Bacteria	Firmicutes	Clostridia	Anaerobe
2A	FP2_RS10200	FP2_RS10195	Faecalibacterium prausnitzii L2-6	GCF_000210735.1	Bacteria	Firmicutes	Clostridia
2A	FPR_RS14840	FPR_RS14845	Faecalibacterium prausnitzii SL3/3	GCF_000209855.1	Bacteria	Firmicutes	Clostridia
2A	HMPREF0389_RS06025	HMPREF0389_RS06020	Filifactor alocis ATCC 35896	GCF_000163895.2	Bacteria	Firmicutes	Clostridia	Anaerobe
2A	HPRAE_RS00600	HPRAE_RS00605	Halanaerobium praevalens GSL, DSM 2228	GCF_000165465.1	Bacteria	Firmicutes	Clostridia	Anaerobe
2A	HPRAE_RS07905	HPRAE_RS07900	Halanaerobium praevalens GSL, DSM 2228	GCF_000165465.1	Bacteria	Firmicutes	Clostridia	Anaerobe
2A	ILYOP_RS01495	ILYOP_RS01500	Ilyobacter polytropus CuHBu1, DSM 2926	GCF_000165505.1	Bacteria	Fusobacteria	Fusobacteriia	Anaerobe
2A	HMPREF0868_RS05395	HMPREF0868_RS05390	Mageeibacillus indolicus UPII9-5	GCF_000025225.2	Bacteria	Firmicutes	Clostridia
2A	NTHER_RS09515	NTHER_RS09510	Natranaerobius thermophilus JW/NM-WN-LF	GCF_000020005.1	Bacteria	Firmicutes	Clostridia	Obligate anaerobe
2A	ODOSP_RS10300	ODOSP_RS10295	Odoribacter splanchnicus 1651/6, DSM 20712	GCF_000190535.1	Bacteria	Bacteroidetes	Bacteroidia	Anaerobe
2A	ODOSP_RS15980	ODOSP_RS15985	Odoribacter splanchnicus 1651/6, DSM 20712	GCF_000190535.1	Bacteria	Bacteroidetes	Bacteroidia	Anaerobe
2A	OBV_03780	OBV_03790	Oscillibacter valericigenes Sjm18-20	GCA_000283575.1	Bacteria	Firmicutes	Clostridia	Anaerobe
2A	OBV_16250	OBV_16260	Oscillibacter valericigenes Sjm18-20	GCA_000283575.1	Bacteria	Firmicutes	Clostridia	Anaerobe
2A	OBV_28820	OBV_28810	Oscillibacter valericigenes Sjm18-20	GCA_000283575.1	Bacteria	Firmicutes	Clostridia	Anaerobe
2A	OBV_40750	OBV_40760	Oscillibacter valericigenes Sjm18-20	GCA_000283575.1	Bacteria	Firmicutes	Clostridia	Anaerobe
2A	UFO1_RS15835	UFO1_RS15830	Pelosinus sp. UFO1	GCF_000725345.1	Bacteria	Firmicutes	Negativicutes	Obligate anaerobe
2A	UFO1_RS16525	UFO1_RS16520	Pelosinus sp. UFO1	GCF_000725345.1	Bacteria	Firmicutes	Negativicutes	Obligate anaerobe
2A	PORAS_RS02840	PORAS_RS02845	Porphyromonas asaccharolytica VPI 4198, DSM 20707	GCF_000212375.1	Bacteria	Bacteroidetes	Bacteroidia	Anaerobe
2A	PGN_RS05630	PGN_RS05635	Porphyromonas gingivalis ATCC 33277	GCF_000010505.1	Bacteria	Bacteroidetes	Bacteroidia	Anaerobe
2A	RHOM_RS02675	RHOM_RS02680	Roseburia hominis A2-183, DSM 16839	GCF_000225345.1	Bacteria	Firmicutes	Clostridia	Anaerobe
2A	ROI_RS14135	ROI_RS14140	Roseburia intestinalis M50/1	GCF_000209995.1	Bacteria	Firmicutes	Clostridia	Anaerobe
2A	RO1_RS07460	RO1_RS07465	Roseburia intestinalis XB6B4	GCF_000210655.1	Bacteria	Firmicutes	Clostridia	Anaerobe
2A	B9A14_RS14160	B9A14_RS14165	Thermanaeromonas toyohensis ToBE, DSM 14490	GCF_900176005.1	Bacteria	Firmicutes	Clostridia	Obligate anaerobe
2A	THEWI_RS03035	THEWI_RS03040	Thermoanaerobacter wiegelii Rt8.B1	GCF_000147695.2	Bacteria	Firmicutes	Clostridia	Obligate anaerobe
2A	TTHE_RS08245	TTHE_RS08240	Thermoanaerobacterium thermosaccharolyticum DSM 571	GCF_000145615.1	Bacteria	Firmicutes	Clostridia	Obligate anaerobe
2A	THETHE_RS08070	THETHE_RS08065	Thermoanaerobacterium thermosaccharolyticum M0795	GCF_000328545.1	Bacteria	Firmicutes	Clostridia	Obligate anaerobe
2A	VPAR_RS00400	VPAR_RS00405	Veillonella parvula Te3, DSM 2008	GCF_000024945.1	Bacteria	Firmicutes	Negativicutes	Anaerobe
2B	AWO_RS04410	AWO_RS04415	Acetobacterium woodii WB1, DSM 1030	GCF_000247605.1	Bacteria	Firmicutes	Clostridia	Anaerobe
2B	CDR20291_RS05645	CDR20291_RS05650	Clostridioides difficile R20291	GCF_000027105.1	Bacteria	Firmicutes	Clostridia	Obligate anaerobe
2B	CA_RS13035	CA_RS13030	Clostridium acetobutylicum ATCC 824	GCF_000008765.1	Bacteria	Firmicutes	Clostridia	Anaerobe
2B	CBEI_RS01710	CBEI_RS01715	Clostridium beijerinckii NCIMB 8052	GCF_000016965.1	Bacteria	Firmicutes	Clostridia	Anaerobe
2B	NT01CX_RS01675	NT01CX_RS01670	Clostridium novyi NT	GCF_000014125.1	Bacteria	Firmicutes	Clostridia	Anaerobe
2B	NT01CX_RS03670	NT01CX_RS03675	Clostridium novyi NT	GCF_000014125.1	Bacteria	Firmicutes	Clostridia	Anaerobe
2B	CLOPA_RS15820	CLOPA_RS15815	Clostridium pasteurianum BC1	GCF_000389635.1	Bacteria	Firmicutes	Clostridia	Anaerobe
2B	CTC_RS04900	CTC_RS04905	Clostridium tetani Massachusetts E88	GCF_000007625.1	Bacteria	Firmicutes	Clostridia	Anaerobe
2B	THEYE_RS07825	THEYE_RS07830	Thermodesulfovibrio yellowstonii DSM 11347	GCF_000020985.1	Bacteria	Nitrospirae	Nitrospira
2B	THEYE_RS08085	THEYE_RS08090	Thermodesulfovibrio yellowstonii DSM 11347	GCF_000020985.1	Bacteria	Nitrospirae	Nitrospira
2C2	BF_RS16020	BF_RS16025	Bacteroides fragilis YCH46	GCF_000009925.1	Bacteria	Bacteroidetes	Bacteroidia	Obligate anaerobe
2C2	BT_RS09140	BT_RS09145	Bacteroides thetaiotaomicron VPI-5482	GCF_000011065.1	Bacteria	Bacteroidetes	Bacteroidia	Obligate anaerobe
2C2	BVU_RS01655	BVU_RS01660	Bacteroides vulgatus ATCC 8482 (Phocaeicola vulgatus ATCC 8482)	GCF_000012825.1	Bacteria	Bacteroidetes	Bacteroidia	Anaerobe
2C2	GLL_RS17360	GLL_RS17355	Gloeobacter violaceus PCC 7421	GCF_000011385.1	Bacteria	Cyanobacteria	Gloeobacteria
2C2	PALPR_RS08500	PALPR_RS08505	Paludibacter propionicigenes WB4, DSM 17365	GCF_000183135.1	Bacteria	Bacteroidetes	Bacteroidia	Anaerobe
2C2	BDI_RS02295	BDI_RS02290	Parabacteroides distasonis ATCC 8503	GCF_000012845.1	Bacteria	Bacteroidetes	Bacteroidia	Anaerobe
2C2	PGN_RS03820	PGN_RS03815	Porphyromonas gingivalis ATCC 33277	GCF_000010505.1	Bacteria	Bacteroidetes	Bacteroidia	Anaerobe
2C2	HMPREF0659_RS05515	HMPREF0659_RS05520	Prevotella melaninogenica ATCC 25845	GCF_000144405.1	Bacteria	Bacteroidetes	Bacteroidia	Anaerobe
2C2	PRU_RS10520	PRU_RS10515	Prevotella ruminicola 23	GCF_000025925.1	Bacteria	Bacteroidetes	Bacteroidia	Anaerobe
2C2	HMPREF0669_RS03020	HMPREF0669_RS03025	Prevotella sp. F0039	GCF_000163055.2	Bacteria	Bacteroidetes	Bacteroidia	Anaerobe
2D1	CHY_RS11515	CHY_RS11510	Carboxydothermus hydrogenoformans Z-2901	GCF_000012865.1	Bacteria	Firmicutes	Clostridia	Anaerobe
2D1	CLJU_RS19810	CLJU_RS19805	Clostridium ljungdahlii PETC, DSM 13528	GCF_000143685.1	Bacteria	Firmicutes	Clostridia	Anaerobe
2D1	DSY_RS08670	DSY_RS08665	Desulfitobacterium hafniense Y51	GCF_000010045.1	Bacteria	Firmicutes	Clostridia	Anaerobe
2D1	DRED_RS08290	DRED_RS08295	Desulfotomaculum reducens MI-1	GCF_000016165.1	Bacteria	Firmicutes	Clostridia	Anaerobe
2D1	GTNG_RS04360	GTNG_RS04365	Geobacillus thermodenitrificans NG80-2	GCF_000015745.1	Bacteria	Firmicutes	Bacilli	Facultative
2D2	DSUI_RS02790	DSUI_RS02785	Azospira suillum PS	GCF_000236665.1	Bacteria	Proteobacteria	Betaproteobacteria	Facultative
2D2	DSUI_RS15430	DSUI_RS15425	Azospira suillum PS	GCF_000236665.1	Bacteria	Proteobacteria	Betaproteobacteria	Facultative
2D2	Bcep1808_5984	Bcep1808_5983	Burkholderia vietnamiensis G4	GCA_000016205.1	Bacteria	Proteobacteria	Betaproteobacteria	Facultative
2D2	MINF_RS02115	MINF_RS02120	Methylacidiphilum infernorum V4	GCF_000019665.1	Bacteria	Verrucomicrobia	Methylacidiphilae	Aerobe
2D2	RRU_RS11735	RRU_RS11730	Rhodospirillum rubrum S1, ATCC 11170	GCF_000013085.1	Bacteria	Proteobacteria	Alphaproteobacteria	Facultative
2E	GBEM_RS07365	GBEM_RS07370	Citrifermentans bemidjiense Bem (Geobacter bemidjiensis Bem, DSM 16622)	GCF_000020725.1	Bacteria	Proteobacteria	Deltaproteobacteria	Anaerobe
2E	GBEM_RS07540	GBEM_RS07545	Citrifermentans bemidjiense Bem (Geobacter bemidjiensis Bem, DSM 16622)	GCF_000020725.1	Bacteria	Proteobacteria	Deltaproteobacteria	Anaerobe
2E	GBEM_RS10450	GBEM_RS10455	Citrifermentans bemidjiense Bem (Geobacter bemidjiensis Bem, DSM 16622)	GCF_000020725.1	Bacteria	Proteobacteria	Deltaproteobacteria	Anaerobe
2E	GBEM_RS06820	GBEM_RS06825	Citrifermentans bemidjiense Bem (Geobacter bemidjiensis Bem, DSM 16622)	GCF_000020725.1	Bacteria	Proteobacteria	Deltaproteobacteria	Anaerobe
2E	GLOV_RS02775	GLOV_RS02770	Trichlorobacter lovleyi SZ (Geobacter lovleyi SZ)	GCF_000020385.1	Bacteria	Proteobacteria	Deltaproteobacteria	Anaerobe
2E	GMET_RS03430	GMET_RS03435	Geobacter metallireducens GS-15	GCF_000012925.1	Bacteria	Proteobacteria	Deltaproteobacteria	Anaerobe
2E	GMET_RS10430	GMET_RS10425	Geobacter metallireducens GS-15	GCF_000012925.1	Bacteria	Proteobacteria	Deltaproteobacteria	Anaerobe
2E	GMET_RS11380	GMET_RS11375	Geobacter metallireducens GS-15	GCF_000012925.1	Bacteria	Proteobacteria	Deltaproteobacteria	Anaerobe
2E	GURA_RS06185	GURA_RS06190	Geobacter uraniireducens Rf4	GCF_000016745.1	Bacteria	Proteobacteria	Deltaproteobacteria	Anaerobe
2E	GURA_RS12285	GURA_RS12280	Geobacter uraniireducens Rf4	GCF_000016745.1	Bacteria	Proteobacteria	Deltaproteobacteria	Anaerobe

## Sheet: ETF ba_240109_add
Group	Locus Tag of etfB	Locus Tag of etfA	Genome Name	Genome ID	Domain	Phylum	Class	Oxygen Requirement	confirmed type
2A	CLOST_RS05870	CLOST_RS05875	Acetoanaerobium sticklandii DSM 519	GCF_000196455.1	Bacteria	Firmicutes	Clostridia	Anaerobe
2A	AWO_RS08100	AWO_RS08105	Acetobacterium woodii WB1, DSM 1030	GCF_000247605.1	Bacteria	Firmicutes	Clostridia	Anaerobe	Etf-Ccd
2A	ACFER_RS02930	ACFER_RS02935	Acidaminococcus fermentans VR4, DSM 20731	GCF_000025305.1	Bacteria	Fibrobacteres	Negativicutes	Anaerobe	Etf-Bcd
2A	EUBREC_RS03300	EUBREC_RS03305	Agathobacter rectale ATCC 33656	GCF_000020605.1	Bacteria	Firmicutes	Clostridia	Anaerobe
2A	AMET_RS15205	AMET_RS15200	Alkaliphilus metalliredigens QYMF	GCF_000016985.1	Bacteria	Firmicutes	Clostridia	Anaerobe
2A	CLOS_RS00555	CLOS_RS00560	Alkaliphilus oremlandii OhILAs	GCF_000018325.1	Bacteria	Firmicutes	Clostridia	Anaerobe
2A	CLOS_RS00935	CLOS_RS00940	Alkaliphilus oremlandii OhILAs	GCF_000018325.1	Bacteria	Firmicutes	Clostridia	Anaerobe
2A	CLOS_RS03330	CLOS_RS03335	Alkaliphilus oremlandii OhILAs	GCF_000018325.1	Bacteria	Firmicutes	Clostridia	Anaerobe
2A	CL2_RS07780	CL2_RS07785	Anaerostipes hadrus SSC/2	GCF_000210695.1	Bacteria	Firmicutes	Clostridia	Anaerobe
2A	BHWA1_RS09290	BHWA1_RS09285	Brachyspira hyodysenteriae sv. B WA1	GCF_000022105.1	Bacteria	Spirochaetes	Spirochaetia	Anaerobe
2A	BINT_RS13740	BINT_RS13735	Brachyspira intermedia PWS/A	GCF_000223215.1	Bacteria	Spirochaetes	Spirochaetia	Anaerobe
2A	BMUR_RS07755	BMUR_RS07750	Brachyspira murdochii 56-150, DSM 12563	GCF_000092845.1	Bacteria	Spirochaetes	Spirochaetia	Anaerobe
2A	BPP43_RS09250	BPP43_RS09245	Brachyspira pilosicoli P43/6/78	GCF_000325665.1	Bacteria	Spirochaetes	Spirochaetia	Anaerobe
2A	CIY_01170	CIY_01160	Butyrivibrio fibrisolvens 16/4	GCA_000209815.1	Bacteria	Firmicutes	Clostridia	Anaerobe
2A	BPR_RS12610	BPR_RS12605	Butyrivibrio proteoclasticus B316	GCF_000145035.1	Bacteria	Firmicutes	Clostridia	Anaerobe
2A	TTE_RS02605	TTE_RS02610	Caldanaerobacter subterraneus tengcongensis MB4T	GCF_000007085.1	Bacteria	Firmicutes	Clostridia	Anaerobe
2A	CDR20291_RS02320	CDR20291_RS02325	Clostridioides difficile R20291	GCF_000027105.1	Bacteria	Firmicutes	Clostridia	Obligate anaerobe
2A	CDR20291_RS04230	CDR20291_RS04235	Clostridioides difficile R20291	GCF_000027105.1	Bacteria	Firmicutes	Clostridia	Obligate anaerobe
2A	CDR20291_RS05145	CDR20291_RS04235	Clostridioides difficile R20291	GCF_000027105.1	Bacteria	Firmicutes	Clostridia	Obligate anaerobe
2A	CA_RS13970	CA_RS13965	Clostridium acetobutylicum ATCC 824	GCF_000008765.1	Bacteria	Firmicutes	Clostridia	Anaerobe
2A	CBEI_RS01775	CBEI_RS01780	Clostridium beijerinckii NCIMB 8052	GCF_000016965.1	Bacteria	Firmicutes	Clostridia	Anaerobe
2A	CBEI_RS10570	CBEI_RS10575	Clostridium beijerinckii NCIMB 8052	GCF_000016965.1	Bacteria	Firmicutes	Clostridia	Anaerobe
2A	CM240_RS05770	CM240_RS05775	Clostridium bornimense M2/40	GCF_000577895.1	Bacteria	Firmicutes	Clostridia	Anaerobe
2A	CLL_A0375	CLL_A0376	Clostridium botulinum B Eklund 17B	GCA_000020165.1	Bacteria	Firmicutes	Clostridia	Anaerobe
2A	CBO_RS10730	CBO_RS10725	Clostridium botulinum type A - Hall	GCF_000063585.1	Bacteria	Firmicutes	Clostridia	Obligate anaerobe
2A	CBO_RS15715	CBO_RS15710	Clostridium botulinum type A - Hall	GCF_000063585.1	Bacteria	Firmicutes	Clostridia	Obligate anaerobe
2A	CBO_RS16255	CBO_RS16250	Clostridium botulinum type A - Hall	GCF_000063585.1	Bacteria	Firmicutes	Clostridia	Obligate anaerobe
2A	CLOCEL_RS14900	CLOCEL_RS14895	Clostridium cellulovorans 743B, ATCC 35296	GCF_000145275.1	Bacteria	Firmicutes	Clostridia	Anaerobe
2A	CKL_RS02255	CKL_RS02260	Clostridium kluyveri DSM 555	GCF_000016505.1	Bacteria	Firmicutes	Clostridia	Anaerobe	Etf-Bcd
2A	CKR_RS02260	CKR_RS02265	Clostridium kluyveri NBRC 12016	GCF_000010265.1	Bacteria	Firmicutes	Clostridia	Anaerobe
2A	NT01CX_RS07145	NT01CX_RS07140	Clostridium novyi NT	GCF_000014125.1	Bacteria	Firmicutes	Clostridia	Anaerobe
2A	NT01CX_RS09990	NT01CX_RS09985	Clostridium novyi NT	GCF_000014125.1	Bacteria	Firmicutes	Clostridia	Anaerobe
2A	CLOPA_RS06770	CLOPA_RS06775	Clostridium pasteurianum BC1	GCF_000389635.1	Bacteria	Firmicutes	Clostridia	Anaerobe
2A	CPE_RS11925	CPE_RS11920	Clostridium perfringens 13	GCF_000009685.1	Bacteria	Firmicutes	Clostridia	Anaerobe
2A	CPF_RS12615	CPF_RS12610	Clostridium perfringens ATCC 13124	GCF_000013285.1	Bacteria	Firmicutes	Clostridia	Obligate anaerobe
2A	CPR_RS11440	CPR_RS11435	Clostridium perfringens SM101	GCF_000013845.2	Bacteria	Firmicutes	Clostridia	Anaerobe
2A	CLOSA_RS15050	CLOSA_RS15045	Clostridium saccharolyticum WM1, DSM 2544	GCF_000144625.1	Bacteria	Firmicutes	Clostridia	Anaerobe
2A	CTC_RS03545	CTC_RS03550	Clostridium tetani Massachusetts E88	GCF_000007625.1	Bacteria	Firmicutes	Clostridia	Anaerobe
2A	CTC_RS10680	CTC_RS10675	Clostridium tetani Massachusetts E88	GCF_000007625.1	Bacteria	Firmicutes	Clostridia	Anaerobe
2A	CTC_RS12460	CTC_RS12455	Clostridium tetani Massachusetts E88	GCF_000007625.1	Bacteria	Firmicutes	Clostridia	Anaerobe
2A	DEHRE_RS08935	DEHRE_RS08930	Dehalobacter restrictus DSM 9455	GCF_000512895.1	Bacteria	Firmicutes	Clostridia	Anaerobe
2A	DCF50_RS05085	DCF50_RS05080	Dehalobacter sp. CF	GCF_000305815.1	Bacteria	Firmicutes	Clostridia
2A	DHBDCA_RS04795	DHBDCA_RS04790	Dehalobacter sp. DCA	GCF_000305775.1	Bacteria	Firmicutes	Clostridia
2A	DESTI_RS09150	DESTI_RS09155	Desulfomonile tiedjei DCB-1, DSM 6799	GCF_000266945.1	Bacteria	Proteobacteria	Deltaproteobacteria	Anaerobe
2A	DESOR_RS14680	DESOR_RS14675	Desulfosporosinus orientis Singapore I, DSM 765	GCF_000235605.1	Bacteria	Firmicutes	Clostridia	Anaerobe
2A	DEALDRAFT_RS07070	DEALDRAFT_RS07065	Dethiobacter alkaliphilus AHT1	GCF_000174415.1	Bacteria	Firmicutes	Clostridia	Anaerobe
2A	ELI_RS02390	ELI_RS02395	Eubacterium limosum KIST612	GCF_000152245.2	Bacteria	Firmicutes	Clostridia	Anaerobe
2A	FP2_RS10200	FP2_RS10195	Faecalibacterium prausnitzii L2-6	GCF_000210735.1	Bacteria	Firmicutes	Clostridia
2A	FPR_RS14840	FPR_RS14845	Faecalibacterium prausnitzii SL3/3	GCF_000209855.1	Bacteria	Firmicutes	Clostridia
2A	HMPREF0389_RS06025	HMPREF0389_RS06020	Filifactor alocis ATCC 35896	GCF_000163895.2	Bacteria	Firmicutes	Clostridia	Anaerobe
2A	HPRAE_RS00600	HPRAE_RS00605	Halanaerobium praevalens GSL, DSM 2228	GCF_000165465.1	Bacteria	Firmicutes	Clostridia	Anaerobe
2A	HPRAE_RS07905	HPRAE_RS07900	Halanaerobium praevalens GSL, DSM 2228	GCF_000165465.1	Bacteria	Firmicutes	Clostridia	Anaerobe
2A	ILYOP_RS01495	ILYOP_RS01500	Ilyobacter polytropus CuHBu1, DSM 2926	GCF_000165505.1	Bacteria	Fusobacteria	Fusobacteriia	Anaerobe
2A	HMPREF0868_RS05395	HMPREF0868_RS05390	Mageeibacillus indolicus UPII9-5	GCF_000025225.2	Bacteria	Firmicutes	Clostridia
2A	NTHER_RS09515	NTHER_RS09510	Natranaerobius thermophilus JW/NM-WN-LF	GCF_000020005.1	Bacteria	Firmicutes	Clostridia	Obligate anaerobe
2A	ODOSP_RS10300	ODOSP_RS10295	Odoribacter splanchnicus 1651/6, DSM 20712	GCF_000190535.1	Bacteria	Bacteroidetes	Bacteroidia	Anaerobe
2A	ODOSP_RS15980	ODOSP_RS15985	Odoribacter splanchnicus 1651/6, DSM 20712	GCF_000190535.1	Bacteria	Bacteroidetes	Bacteroidia	Anaerobe
2A	OBV_03780	OBV_03790	Oscillibacter valericigenes Sjm18-20	GCA_000283575.1	Bacteria	Firmicutes	Clostridia	Anaerobe
2A	OBV_16250	OBV_16260	Oscillibacter valericigenes Sjm18-20	GCA_000283575.1	Bacteria	Firmicutes	Clostridia	Anaerobe
2A	OBV_28820	OBV_28810	Oscillibacter valericigenes Sjm18-20	GCA_000283575.1	Bacteria	Firmicutes	Clostridia	Anaerobe
2A	OBV_40750	OBV_40760	Oscillibacter valericigenes Sjm18-20	GCA_000283575.1	Bacteria	Firmicutes	Clostridia	Anaerobe
2A	UFO1_RS15835	UFO1_RS15830	Pelosinus sp. UFO1	GCF_000725345.1	Bacteria	Firmicutes	Negativicutes	Obligate anaerobe
2A	UFO1_RS16525	UFO1_RS16520	Pelosinus sp. UFO1	GCF_000725345.1	Bacteria	Firmicutes	Negativicutes	Obligate anaerobe
2A	PORAS_RS02840	PORAS_RS02845	Porphyromonas asaccharolytica VPI 4198, DSM 20707	GCF_000212375.1	Bacteria	Bacteroidetes	Bacteroidia	Anaerobe
2A	PGN_RS05630	PGN_RS05635	Porphyromonas gingivalis ATCC 33277	GCF_000010505.1	Bacteria	Bacteroidetes	Bacteroidia	Anaerobe
2A	RHOM_RS02675	RHOM_RS02680	Roseburia hominis A2-183, DSM 16839	GCF_000225345.1	Bacteria	Firmicutes	Clostridia	Anaerobe
2A	ROI_RS14135	ROI_RS14140	Roseburia intestinalis M50/1	GCF_000209995.1	Bacteria	Firmicutes	Clostridia	Anaerobe
2A	RO1_RS07460	RO1_RS07465	Roseburia intestinalis XB6B4	GCF_000210655.1	Bacteria	Firmicutes	Clostridia	Anaerobe
2A	B9A14_RS14160	B9A14_RS14165	Thermanaeromonas toyohensis ToBE, DSM 14490	GCF_900176005.1	Bacteria	Firmicutes	Clostridia	Obligate anaerobe
2A	THEWI_RS03035	THEWI_RS03040	Thermoanaerobacter wiegelii Rt8.B1	GCF_000147695.2	Bacteria	Firmicutes	Clostridia	Obligate anaerobe
2A	TTHE_RS08245	TTHE_RS08240	Thermoanaerobacterium thermosaccharolyticum DSM 571	GCF_000145615.1	Bacteria	Firmicutes	Clostridia	Obligate anaerobe
2A	THETHE_RS08070	THETHE_RS08065	Thermoanaerobacterium thermosaccharolyticum M0795	GCF_000328545.1	Bacteria	Firmicutes	Clostridia	Obligate anaerobe
2A	VPAR_RS00400	VPAR_RS00405	Veillonella parvula Te3, DSM 2008	GCF_000024945.1	Bacteria	Firmicutes	Negativicutes	Anaerobe
2B	AWO_RS04410	AWO_RS04415	Acetobacterium woodii WB1, DSM 1030	GCF_000247605.1	Bacteria	Firmicutes	Clostridia	Anaerobe
2B	CDR20291_RS05645	CDR20291_RS05650	Clostridioides difficile R20291	GCF_000027105.1	Bacteria	Firmicutes	Clostridia	Obligate anaerobe
2B	CA_RS13035	CA_RS13030	Clostridium acetobutylicum ATCC 824	GCF_000008765.1	Bacteria	Firmicutes	Clostridia	Anaerobe
2B	CBEI_RS01710	CBEI_RS01715	Clostridium beijerinckii NCIMB 8052	GCF_000016965.1	Bacteria	Firmicutes	Clostridia	Anaerobe
2B	NT01CX_RS01675	NT01CX_RS01670	Clostridium novyi NT	GCF_000014125.1	Bacteria	Firmicutes	Clostridia	Anaerobe
2B	NT01CX_RS03670	NT01CX_RS03675	Clostridium novyi NT	GCF_000014125.1	Bacteria	Firmicutes	Clostridia	Anaerobe
2B	CLOPA_RS15820	CLOPA_RS15815	Clostridium pasteurianum BC1	GCF_000389635.1	Bacteria	Firmicutes	Clostridia	Anaerobe
2B	CTC_RS04900	CTC_RS04905	Clostridium tetani Massachusetts E88	GCF_000007625.1	Bacteria	Firmicutes	Clostridia	Anaerobe
2B	THEYE_RS07825	THEYE_RS07830	Thermodesulfovibrio yellowstonii DSM 11347	GCF_000020985.1	Bacteria	Nitrospirae	Nitrospira
2B	THEYE_RS08085	THEYE_RS08090	Thermodesulfovibrio yellowstonii DSM 11347	GCF_000020985.1	Bacteria	Nitrospirae	Nitrospira
2C2	BF_RS16020	BF_RS16025	Bacteroides fragilis YCH46	GCF_000009925.1	Bacteria	Bacteroidetes	Bacteroidia	Obligate anaerobe
2C2	BT_RS09140	BT_RS09145	Bacteroides thetaiotaomicron VPI-5482	GCF_000011065.1	Bacteria	Bacteroidetes	Bacteroidia	Obligate anaerobe
2C2	BVU_RS01655	BVU_RS01660	Bacteroides vulgatus ATCC 8482 (Phocaeicola vulgatus ATCC 8482)	GCF_000012825.1	Bacteria	Bacteroidetes	Bacteroidia	Anaerobe
2C2	GLL_RS17360	GLL_RS17355	Gloeobacter violaceus PCC 7421	GCF_000011385.1	Bacteria	Cyanobacteria	Gloeobacteria
2C2	PALPR_RS08500	PALPR_RS08505	Paludibacter propionicigenes WB4, DSM 17365	GCF_000183135.1	Bacteria	Bacteroidetes	Bacteroidia	Anaerobe
2C2	BDI_RS02295	BDI_RS02290	Parabacteroides distasonis ATCC 8503	GCF_000012845.1	Bacteria	Bacteroidetes	Bacteroidia	Anaerobe
2C2	PGN_RS03820	PGN_RS03815	Porphyromonas gingivalis ATCC 33277	GCF_000010505.1	Bacteria	Bacteroidetes	Bacteroidia	Anaerobe
2C2	HMPREF0659_RS05515	HMPREF0659_RS05520	Prevotella melaninogenica ATCC 25845	GCF_000144405.1	Bacteria	Bacteroidetes	Bacteroidia	Anaerobe
2C2	PRU_RS10520	PRU_RS10515	Prevotella ruminicola 23	GCF_000025925.1	Bacteria	Bacteroidetes	Bacteroidia	Anaerobe
2C2	HMPREF0669_RS03020	HMPREF0669_RS03025	Prevotella sp. F0039	GCF_000163055.2	Bacteria	Bacteroidetes	Bacteroidia	Anaerobe
2D1	CHY_RS11515	CHY_RS11510	Carboxydothermus hydrogenoformans Z-2901	GCF_000012865.1	Bacteria	Firmicutes	Clostridia	Anaerobe
2D1	CLJU_RS19810	CLJU_RS19805	Clostridium ljungdahlii PETC, DSM 13528	GCF_000143685.1	Bacteria	Firmicutes	Clostridia	Anaerobe
2D1	DSY_RS08670	DSY_RS08665	Desulfitobacterium hafniense Y51	GCF_000010045.1	Bacteria	Firmicutes	Clostridia	Anaerobe
2D1	DRED_RS08290	DRED_RS08295	Desulfotomaculum reducens MI-1	GCF_000016165.1	Bacteria	Firmicutes	Clostridia	Anaerobe
2D1	GTNG_RS04360	GTNG_RS04365	Geobacillus thermodenitrificans NG80-2	GCF_000015745.1	Bacteria	Firmicutes	Bacilli	Facultative
2D2	DSUI_RS02790	DSUI_RS02785	Azospira suillum PS	GCF_000236665.1	Bacteria	Proteobacteria	Betaproteobacteria	Facultative
2D2	DSUI_RS15430	DSUI_RS15425	Azospira suillum PS	GCF_000236665.1	Bacteria	Proteobacteria	Betaproteobacteria	Facultative
2D2	Bcep1808_5984	Bcep1808_5983	Burkholderia vietnamiensis G4	GCA_000016205.1	Bacteria	Proteobacteria	Betaproteobacteria	Facultative
2D2	MINF_RS02115	MINF_RS02120	Methylacidiphilum infernorum V4	GCF_000019665.1	Bacteria	Verrucomicrobia	Methylacidiphilae	Aerobe
2D2	RRU_RS11735	RRU_RS11730	Rhodospirillum rubrum S1, ATCC 11170	GCF_000013085.1	Bacteria	Proteobacteria	Alphaproteobacteria	Facultative
2E	GBEM_RS07365	GBEM_RS07370	Citrifermentans bemidjiense Bem (Geobacter bemidjiensis Bem, DSM 16622)	GCF_000020725.1	Bacteria	Proteobacteria	Deltaproteobacteria	Anaerobe
2E	GBEM_RS07540	GBEM_RS07545	Citrifermentans bemidjiense Bem (Geobacter bemidjiensis Bem, DSM 16622)	GCF_000020725.1	Bacteria	Proteobacteria	Deltaproteobacteria	Anaerobe
2E	GBEM_RS10450	GBEM_RS10455	Citrifermentans bemidjiense Bem (Geobacter bemidjiensis Bem, DSM 16622)	GCF_000020725.1	Bacteria	Proteobacteria	Deltaproteobacteria	Anaerobe
2E	GBEM_RS06820	GBEM_RS06825	Citrifermentans bemidjiense Bem (Geobacter bemidjiensis Bem, DSM 16622)	GCF_000020725.1	Bacteria	Proteobacteria	Deltaproteobacteria	Anaerobe
2E	GLOV_RS02775	GLOV_RS02770	Trichlorobacter lovleyi SZ (Geobacter lovleyi SZ)	GCF_000020385.1	Bacteria	Proteobacteria	Deltaproteobacteria	Anaerobe
2E	GMET_RS03430	GMET_RS03435	Geobacter metallireducens GS-15	GCF_000012925.1	Bacteria	Proteobacteria	Deltaproteobacteria	Anaerobe
2E	GMET_RS10430	GMET_RS10425	Geobacter metallireducens GS-15	GCF_000012925.1	Bacteria	Proteobacteria	Deltaproteobacteria	Anaerobe
2E	GMET_RS11380	GMET_RS11375	Geobacter metallireducens GS-15	GCF_000012925.1	Bacteria	Proteobacteria	Deltaproteobacteria	Anaerobe
2E	GURA_RS06185	GURA_RS06190	Geobacter uraniireducens Rf4	GCF_000016745.1	Bacteria	Proteobacteria	Deltaproteobacteria	Anaerobe
2E	GURA_RS12285	GURA_RS12280	Geobacter uraniireducens Rf4	GCF_000016745.1	Bacteria	Proteobacteria	Deltaproteobacteria	Anaerobe
20240109 added
2A			Megasphaera elsdenii T81			Firmicutes	Negativicutes		Etf-Bcd

## Sheet: notation_240109
wet lab confirmation	Acidaminococcus fermentans VR4, DSM 20731	Acetobacterium woodii WB1, DSM 1030	Clostridium kluyveri DSM 555	Megasphaera elsdenii T81
ETF-Bcd	electron-transferring flavoprotein-butyryl coenzyme A dehydorgenase
ETF-Ccd	electron-transferring flavoprotein-caffeyl-coenzyme A dehydorgenase

## Sheet: ETF ba_231002_del_V2_based_tree
Group	Locus Tag of etfB	Locus Tag of etfA	Genome Name	Genome ID	Domain	Phylum	Class	Oxygen Requirement
2A	CL2_RS07780	CL2_RS07785	Anaerostipes hadrus SSC/2	GCF_000210695.1	Bacteria	Firmicutes	Clostridia	Anaerobe
2B	AWO_RS04410	AWO_RS04415	Acetobacterium woodii WB1, DSM 1030	GCF_000247605.1	Bacteria	Firmicutes	Clostridia	Anaerobe
2B	CDR20291_RS05645	CDR20291_RS05650	Clostridioides difficile R20291	GCF_000027105.1	Bacteria	Firmicutes	Clostridia	Obligate anaerobe
2B	CBEI_RS01710	CBEI_RS01715	Clostridium beijerinckii NCIMB 8052	GCF_000016965.1	Bacteria	Firmicutes	Clostridia	Anaerobe
2B	CLOPA_RS15820	CLOPA_RS15815	Clostridium pasteurianum BC1	GCF_000389635.1	Bacteria	Firmicutes	Clostridia	Anaerobe
2B	CTC_RS04900	CTC_RS04905	Clostridium tetani Massachusetts E88	GCF_000007625.1	Bacteria	Firmicutes	Clostridia	Anaerobe
2B	CA_RS13035	CA_RS13030	Clostridium acetobutylicum ATCC 824	GCF_000008765.1	Bacteria	Firmicutes	Clostridia	Anaerobe
2B	NT01CX_RS03670	NT01CX_RS03675	Clostridium novyi NT	GCF_000014125.1	Bacteria	Firmicutes	Clostridia	Anaerobe
2A	FP2_RS10200	FP2_RS10195	Faecalibacterium prausnitzii L2-6	GCF_000210735.1	Bacteria	Firmicutes	Clostridia
2A	FPR_RS14840	FPR_RS14845	Faecalibacterium prausnitzii SL3/3	GCF_000209855.1	Bacteria	Firmicutes	Clostridia
2A	OBV_16250	OBV_16260	Oscillibacter valericigenes Sjm18-20	GCA_000283575.1	Bacteria	Firmicutes	Clostridia	Anaerobe
2A	OBV_28820	OBV_28810	Oscillibacter valericigenes Sjm18-20	GCA_000283575.1	Bacteria	Firmicutes	Clostridia	Anaerobe
2A	OBV_03780	OBV_03790	Oscillibacter valericigenes Sjm18-20	GCA_000283575.1	Bacteria	Firmicutes	Clostridia	Anaerobe
2A	OBV_40750	OBV_40760	Oscillibacter valericigenes Sjm18-20	GCA_000283575.1	Bacteria	Firmicutes	Clostridia	Anaerobe
2A	HPRAE_RS00600	HPRAE_RS00605	Halanaerobium praevalens GSL, DSM 2228	GCF_000165465.1	Bacteria	Firmicutes	Clostridia	Anaerobe
2A	HPRAE_RS07905	HPRAE_RS07900	Halanaerobium praevalens GSL, DSM 2228	GCF_000165465.1	Bacteria	Firmicutes	Clostridia	Anaerobe
2A	NTHER_RS09515	NTHER_RS09510	Natranaerobius thermophilus JW/NM-WN-LF	GCF_000020005.1	Bacteria	Firmicutes	Clostridia	Obligate anaerobe
2A	CBO_RS16255	CBO_RS16250	Clostridium botulinum type A - Hall	GCF_000063585.1	Bacteria	Firmicutes	Clostridia	Obligate anaerobe
2A	CBO_RS10730	CBO_RS10725	Clostridium botulinum type A - Hall	GCF_000063585.1	Bacteria	Firmicutes	Clostridia	Obligate anaerobe
2A	CDR20291_RS02320	CDR20291_RS02325	Clostridioides difficile R20291	GCF_000027105.1	Bacteria	Firmicutes	Clostridia	Obligate anaerobe
2A	HMPREF0868_RS05395	HMPREF0868_RS05390	Mageeibacillus indolicus UPII9-5	GCF_000025225.2	Bacteria	Firmicutes	Clostridia
2A	AWO_RS08100	AWO_RS08105	Acetobacterium woodii WB1, DSM 1030	GCF_000247605.1	Bacteria	Firmicutes	Clostridia	Anaerobe
2A	CLOSA_RS15050	CLOSA_RS15045	Clostridium saccharolyticum WM1, DSM 2544	GCF_000144625.1	Bacteria	Firmicutes	Clostridia	Anaerobe
2A	CDR20291_RS04230	CDR20291_RS04235	Clostridioides difficile R20291	GCF_000027105.1	Bacteria	Firmicutes	Clostridia	Obligate anaerobe
2A	CLOS_RS00935	CLOS_RS00940	Alkaliphilus oremlandii OhILAs	GCF_000018325.1	Bacteria	Firmicutes	Clostridia	Anaerobe
2A	CTC_RS10680	CTC_RS10675	Clostridium tetani Massachusetts E88	GCF_000007625.1	Bacteria	Firmicutes	Clostridia	Anaerobe
2A	THEWI_RS03035	THEWI_RS03040	Thermoanaerobacter wiegelii Rt8.B1	GCF_000147695.2	Bacteria	Firmicutes	Clostridia	Obligate anaerobe
2A	TTE_RS02605	TTE_RS02610	Caldanaerobacter subterraneus tengcongensis MB4T	GCF_000007085.1	Bacteria	Firmicutes	Clostridia	Anaerobe
2A	THETHE_RS08070	THETHE_RS08065	Thermoanaerobacterium thermosaccharolyticum M0795	GCF_000328545.1	Bacteria	Firmicutes	Clostridia	Obligate anaerobe
2A	TTHE_RS08245	TTHE_RS08240	Thermoanaerobacterium thermosaccharolyticum DSM 571	GCF_000145615.1	Bacteria	Firmicutes	Clostridia	Obligate anaerobe
2A	CBO_RS15715	CBO_RS15710	Clostridium botulinum type A - Hall	GCF_000063585.1	Bacteria	Firmicutes	Clostridia	Obligate anaerobe
2A	CKL_RS02255	CKL_RS02260	Clostridium kluyveri DSM 555	GCF_000016505.1	Bacteria	Firmicutes	Clostridia	Anaerobe
2A	CKR_RS02260	CKR_RS02265	Clostridium kluyveri NBRC 12016	GCF_000010265.1	Bacteria	Firmicutes	Clostridia	Anaerobe
2A	CLL_A0375	CLL_A0376	Clostridium botulinum B Eklund 17B	GCA_000020165.1	Bacteria	Firmicutes	Clostridia	Anaerobe
2A	CBEI_RS01775	CBEI_RS01780	Clostridium beijerinckii NCIMB 8052	GCF_000016965.1	Bacteria	Firmicutes	Clostridia	Anaerobe
2A	CBEI_RS10570	CBEI_RS10575	Clostridium beijerinckii NCIMB 8052	GCF_000016965.1	Bacteria	Firmicutes	Clostridia	Anaerobe
2A	CPE_RS11925	CPE_RS11920	Clostridium perfringens 13	GCF_000009685.1	Bacteria	Firmicutes	Clostridia	Anaerobe
2A	CPF_RS12615	CPF_RS12610	Clostridium perfringens ATCC 13124	GCF_000013285.1	Bacteria	Firmicutes	Clostridia	Obligate anaerobe
2A	CPR_RS11440	CPR_RS11435	Clostridium perfringens SM101	GCF_000013845.2	Bacteria	Firmicutes	Clostridia	Anaerobe
2A	CLOCEL_RS14900	CLOCEL_RS14895	Clostridium cellulovorans 743B, ATCC 35296	GCF_000145275.1	Bacteria	Firmicutes	Clostridia	Anaerobe
2A	CM240_RS05770	CM240_RS05775	Clostridium bornimense M2/40	GCF_000577895.1	Bacteria	Firmicutes	Clostridia	Anaerobe
2A	CA_RS13970	CA_RS13965	Clostridium acetobutylicum ATCC 824	GCF_000008765.1	Bacteria	Firmicutes	Clostridia	Anaerobe
2A	CLOPA_RS06770	CLOPA_RS06775	Clostridium pasteurianum BC1	GCF_000389635.1	Bacteria	Firmicutes	Clostridia	Anaerobe
2A	CTC_RS03545	CTC_RS03550	Clostridium tetani Massachusetts E88	GCF_000007625.1	Bacteria	Firmicutes	Clostridia	Anaerobe
2A	CTC_RS12460	CTC_RS12455	Clostridium tetani Massachusetts E88	GCF_000007625.1	Bacteria	Firmicutes	Clostridia	Anaerobe
2A	NT01CX_RS07145	NT01CX_RS07140	Clostridium novyi NT	GCF_000014125.1	Bacteria	Firmicutes	Clostridia	Anaerobe
2A	NT01CX_RS09990	NT01CX_RS09985	Clostridium novyi NT	GCF_000014125.1	Bacteria	Firmicutes	Clostridia	Anaerobe
2A	ACFER_RS02930	ACFER_RS02935	Acidaminococcus fermentans VR4, DSM 20731	GCF_000025305.1	Bacteria	Fibrobacteres	Negativicutes	Anaerobe
2A	UFO1_RS15835	UFO1_RS15830	Pelosinus sp. UFO1	GCF_000725345.1	Bacteria	Firmicutes	Negativicutes	Obligate anaerobe
2A	UFO1_RS16525	UFO1_RS16520	Pelosinus sp. UFO1	GCF_000725345.1	Bacteria	Firmicutes	Negativicutes	Obligate anaerobe
2A	DEALDRAFT_RS07070	DEALDRAFT_RS07065	Dethiobacter alkaliphilus AHT1	GCF_000174415.1	Bacteria	Firmicutes	Clostridia	Anaerobe
2A	DEHRE_RS08935	DEHRE_RS08930	Dehalobacter restrictus DSM 9455	GCF_000512895.1	Bacteria	Firmicutes	Clostridia	Anaerobe
2A	DCF50_RS05085	DCF50_RS05080	Dehalobacter sp. CF	GCF_000305815.1	Bacteria	Firmicutes	Clostridia
2A	DHBDCA_RS04795	DHBDCA_RS04790	Dehalobacter sp. DCA	GCF_000305775.1	Bacteria	Firmicutes	Clostridia
2A	VPAR_RS00400	VPAR_RS00405	Veillonella parvula Te3, DSM 2008	GCF_000024945.1	Bacteria	Firmicutes	Negativicutes	Anaerobe
2C2	PALPR_RS08500	PALPR_RS08505	Paludibacter propionicigenes WB4, DSM 17365	GCF_000183135.1	Bacteria	Bacteroidetes	Bacteroidia	Anaerobe
2C2	PGN_RS03820	PGN_RS03815	Porphyromonas gingivalis ATCC 33277	GCF_000010505.1	Bacteria	Bacteroidetes	Bacteroidia	Anaerobe
2C2	HMPREF0669_RS03020	HMPREF0669_RS03025	Prevotella sp. F0039	GCF_000163055.2	Bacteria	Bacteroidetes	Bacteroidia	Anaerobe
2C2	HMPREF0659_RS05515	HMPREF0659_RS05520	Prevotella melaninogenica ATCC 25845	GCF_000144405.1	Bacteria	Bacteroidetes	Bacteroidia	Anaerobe
2C2	PRU_RS10520	PRU_RS10515	Prevotella ruminicola 23	GCF_000025925.1	Bacteria	Bacteroidetes	Bacteroidia	Anaerobe
2C2	BF_RS16020	BF_RS16025	Bacteroides fragilis YCH46	GCF_000009925.1	Bacteria	Bacteroidetes	Bacteroidia	Obligate anaerobe
2C2	BT_RS09140	BT_RS09145	Bacteroides thetaiotaomicron VPI-5482	GCF_000011065.1	Bacteria	Bacteroidetes	Bacteroidia	Obligate anaerobe
2C2	BDI_RS02295	BDI_RS02290	Parabacteroides distasonis ATCC 8503	GCF_000012845.1	Bacteria	Bacteroidetes	Bacteroidia	Anaerobe
2C2	BVU_RS01655	BVU_RS01660	Bacteroides vulgatus ATCC 8482 (Phocaeicola vulgatus ATCC 8482)	GCF_000012825.1	Bacteria	Bacteroidetes	Bacteroidia	Anaerobe
2A	DESTI_RS09150	DESTI_RS09155	Desulfomonile tiedjei DCB-1, DSM 6799	GCF_000266945.1	Bacteria	Proteobacteria	Deltaproteobacteria	Anaerobe
2A	B9A14_RS14160	B9A14_RS14165	Thermanaeromonas toyohensis ToBE, DSM 14490	GCF_900176005.1	Bacteria	Firmicutes	Clostridia	Obligate anaerobe
2A	DESOR_RS14680	DESOR_RS14675	Desulfosporosinus orientis Singapore I, DSM 765	GCF_000235605.1	Bacteria	Firmicutes	Clostridia	Anaerobe
2B	NT01CX_RS01675	NT01CX_RS01670	Clostridium novyi NT	GCF_000014125.1	Bacteria	Firmicutes	Clostridia	Anaerobe
2B	THEYE_RS07825	THEYE_RS07830	Thermodesulfovibrio yellowstonii DSM 11347	GCF_000020985.1	Bacteria	Nitrospirae	Nitrospira
2B	THEYE_RS08085	THEYE_RS08090	Thermodesulfovibrio yellowstonii DSM 11347	GCF_000020985.1	Bacteria	Nitrospirae	Nitrospira
2C2	GLL_RS17360	GLL_RS17355	Gloeobacter violaceus PCC 7421	GCF_000011385.1	Bacteria	Cyanobacteria	Gloeobacteria
2E	GBEM_RS07540	GBEM_RS07545	Citrifermentans bemidjiense Bem (Geobacter bemidjiensis Bem, DSM 16622)	GCF_000020725.1	Bacteria	Proteobacteria	Deltaproteobacteria	Anaerobe
2E	GLOV_RS02775	GLOV_RS02770	Trichlorobacter lovleyi SZ (Geobacter lovleyi SZ)	GCF_000020385.1	Bacteria	Proteobacteria	Deltaproteobacteria	Anaerobe
2E	GMET_RS11380	GMET_RS11375	Geobacter metallireducens GS-15	GCF_000012925.1	Bacteria	Proteobacteria	Deltaproteobacteria	Anaerobe
2E	GBEM_RS07365	GBEM_RS07370	Citrifermentans bemidjiense Bem (Geobacter bemidjiensis Bem, DSM 16622)	GCF_000020725.1	Bacteria	Proteobacteria	Deltaproteobacteria	Anaerobe
2E	GMET_RS10430	GMET_RS10425	Geobacter metallireducens GS-15	GCF_000012925.1	Bacteria	Proteobacteria	Deltaproteobacteria	Anaerobe
2E	GBEM_RS10450	GBEM_RS10455	Citrifermentans bemidjiense Bem (Geobacter bemidjiensis Bem, DSM 16622)	GCF_000020725.1	Bacteria	Proteobacteria	Deltaproteobacteria	Anaerobe
2E	GMET_RS03430	GMET_RS03435	Geobacter metallireducens GS-15	GCF_000012925.1	Bacteria	Proteobacteria	Deltaproteobacteria	Anaerobe
2E	GURA_RS06185	GURA_RS06190	Geobacter uraniireducens Rf4	GCF_000016745.1	Bacteria	Proteobacteria	Deltaproteobacteria	Anaerobe
2E	GBEM_RS06820	GBEM_RS06825	Citrifermentans bemidjiense Bem (Geobacter bemidjiensis Bem, DSM 16622)	GCF_000020725.1	Bacteria	Proteobacteria	Deltaproteobacteria	Anaerobe
2E	GURA_RS12285	GURA_RS12280	Geobacter uraniireducens Rf4	GCF_000016745.1	Bacteria	Proteobacteria	Deltaproteobacteria	Anaerobe
2D1	CHY_RS11515	CHY_RS11510	Carboxydothermus hydrogenoformans Z-2901	GCF_000012865.1	Bacteria	Firmicutes	Clostridia	Anaerobe
2D1	DSY_RS08670	DSY_RS08665	Desulfitobacterium hafniense Y51	GCF_000010045.1	Bacteria	Firmicutes	Clostridia	Anaerobe
2D1	CLJU_RS19810	CLJU_RS19805	Clostridium ljungdahlii PETC, DSM 13528	GCF_000143685.1	Bacteria	Firmicutes	Clostridia	Anaerobe
2D1	DRED_RS08290	DRED_RS08295	Desulfotomaculum reducens MI-1	GCF_000016165.1	Bacteria	Firmicutes	Clostridia	Anaerobe
2D1	GTNG_RS04360	GTNG_RS04365	Geobacillus thermodenitrificans NG80-2	GCF_000015745.1	Bacteria	Firmicutes	Bacilli	Facultative
2D2	MINF_RS02115	MINF_RS02120	Methylacidiphilum infernorum V4	GCF_000019665.1	Bacteria	Verrucomicrobia	Methylacidiphilae	Aerobe
2D2	RRU_RS11735	RRU_RS11730	Rhodospirillum rubrum S1, ATCC 11170	GCF_000013085.1	Bacteria	Proteobacteria	Alphaproteobacteria	Facultative
2D2	DSUI_RS15430	DSUI_RS15425	Azospira suillum PS	GCF_000236665.1	Bacteria	Proteobacteria	Betaproteobacteria	Facultative
2D2	Bcep1808_5984	Bcep1808_5983	Burkholderia vietnamiensis G4	GCA_000016205.1	Bacteria	Proteobacteria	Betaproteobacteria	Facultative
2D2	DSUI_RS02790	DSUI_RS02785	Azospira suillum PS	GCF_000236665.1	Bacteria	Proteobacteria	Betaproteobacteria	Facultative
2A	ODOSP_RS10300	ODOSP_RS10295	Odoribacter splanchnicus 1651/6, DSM 20712	GCF_000190535.1	Bacteria	Bacteroidetes	Bacteroidia	Anaerobe
2A	ODOSP_RS15980	ODOSP_RS15985	Odoribacter splanchnicus 1651/6, DSM 20712	GCF_000190535.1	Bacteria	Bacteroidetes	Bacteroidia	Anaerobe
2A	PGN_RS05630	PGN_RS05635	Porphyromonas gingivalis ATCC 33277	GCF_000010505.1	Bacteria	Bacteroidetes	Bacteroidia	Anaerobe
2A	PORAS_RS02840	PORAS_RS02845	Porphyromonas asaccharolytica VPI 4198, DSM 20707	GCF_000212375.1	Bacteria	Bacteroidetes	Bacteroidia	Anaerobe
2A	ILYOP_RS01495	ILYOP_RS01500	Ilyobacter polytropus CuHBu1, DSM 2926	GCF_000165505.1	Bacteria	Fusobacteria	Fusobacteriia	Anaerobe
2A	BMUR_RS07755	BMUR_RS07750	Brachyspira murdochii 56-150, DSM 12563	GCF_000092845.1	Bacteria	Spirochaetes	Spirochaetia	Anaerobe
2A	BPP43_RS09250	BPP43_RS09245	Brachyspira pilosicoli P43/6/78	GCF_000325665.1	Bacteria	Spirochaetes	Spirochaetia	Anaerobe
2A	BHWA1_RS09290	BHWA1_RS09285	Brachyspira hyodysenteriae sv. B WA1	GCF_000022105.1	Bacteria	Spirochaetes	Spirochaetia	Anaerobe
2A	BINT_RS13740	BINT_RS13735	Brachyspira intermedia PWS/A	GCF_000223215.1	Bacteria	Spirochaetes	Spirochaetia	Anaerobe
2A	HMPREF0389_RS06025	HMPREF0389_RS06020	Filifactor alocis ATCC 35896	GCF_000163895.2	Bacteria	Firmicutes	Clostridia	Anaerobe
2A	CDR20291_RS05145	CDR20291_RS04235	Clostridioides difficile R20291	GCF_000027105.1	Bacteria	Firmicutes	Clostridia	Obligate anaerobe
2A	CLOS_RS00555	CLOS_RS00560	Alkaliphilus oremlandii OhILAs	GCF_000018325.1	Bacteria	Firmicutes	Clostridia	Anaerobe
2A	CLOST_RS05870	CLOST_RS05875	Acetoanaerobium sticklandii DSM 519	GCF_000196455.1	Bacteria	Firmicutes	Clostridia	Anaerobe
2A	AMET_RS15205	AMET_RS15200	Alkaliphilus metalliredigens QYMF	GCF_000016985.1	Bacteria	Firmicutes	Clostridia	Anaerobe
2A	CLOS_RS03330	CLOS_RS03335	Alkaliphilus oremlandii OhILAs	GCF_000018325.1	Bacteria	Firmicutes	Clostridia	Anaerobe
2A	ELI_RS02390	ELI_RS02395	Eubacterium limosum KIST612	GCF_000152245.2	Bacteria	Firmicutes	Clostridia	Anaerobe
2A	BPR_RS12610	BPR_RS12605	Butyrivibrio proteoclasticus B316	GCF_000145035.1	Bacteria	Firmicutes	Clostridia	Anaerobe
2A	CIY_01170	CIY_01160	Butyrivibrio fibrisolvens 16/4	GCA_000209815.1	Bacteria	Firmicutes	Clostridia	Anaerobe
2A	EUBREC_RS03300	EUBREC_RS03305	Agathobacter rectale ATCC 33656	GCF_000020605.1	Bacteria	Firmicutes	Clostridia	Anaerobe
2A	RHOM_RS02675	RHOM_RS02680	Roseburia hominis A2-183, DSM 16839	GCF_000225345.1	Bacteria	Firmicutes	Clostridia	Anaerobe
2A	RO1_RS07460	RO1_RS07465	Roseburia intestinalis XB6B4	GCF_000210655.1	Bacteria	Firmicutes	Clostridia	Anaerobe
2A	ROI_RS14135	ROI_RS14140	Roseburia intestinalis M50/1	GCF_000209995.1	Bacteria	Firmicutes	Clostridia	Anaerobe

## Sheet: ETF ba_231002_del_V2_basedTree2
Group	Locus Tag of etfB	Locus Tag of etfA	Genome Name	Genome ID	Domain	Phylum	Class	Oxygen Requirement
2A	CL2_RS07780	CL2_RS07785	Anaerostipes hadrus SSC/2	GCF_000210695.1	Bacteria	Firmicutes	Clostridia	Anaerobe
2B	AWO_RS04410	AWO_RS04415	Acetobacterium woodii WB1, DSM 1030	GCF_000247605.1	Bacteria	Firmicutes	Clostridia	Anaerobe
2B	CDR20291_RS05645	CDR20291_RS05650	Clostridioides difficile R20291	GCF_000027105.1	Bacteria	Firmicutes	Clostridia	Obligate anaerobe
2B	CBEI_RS01710	CBEI_RS01715	Clostridium beijerinckii NCIMB 8052	GCF_000016965.1	Bacteria	Firmicutes	Clostridia	Anaerobe
2B	CLOPA_RS15820	CLOPA_RS15815	Clostridium pasteurianum BC1	GCF_000389635.1	Bacteria	Firmicutes	Clostridia	Anaerobe
2B	CTC_RS04900	CTC_RS04905	Clostridium tetani Massachusetts E88	GCF_000007625.1	Bacteria	Firmicutes	Clostridia	Anaerobe
2B	CA_RS13035	CA_RS13030	Clostridium acetobutylicum ATCC 824	GCF_000008765.1	Bacteria	Firmicutes	Clostridia	Anaerobe
2B	NT01CX_RS03670	NT01CX_RS03675	Clostridium novyi NT	GCF_000014125.1	Bacteria	Firmicutes	Clostridia	Anaerobe
2A	FP2_RS10200	FP2_RS10195	Faecalibacterium prausnitzii L2-6	GCF_000210735.1	Bacteria	Firmicutes	Clostridia
2A	FPR_RS14840	FPR_RS14845	Faecalibacterium prausnitzii SL3/3	GCF_000209855.1	Bacteria	Firmicutes	Clostridia
2A	OBV_16250	OBV_16260	Oscillibacter valericigenes Sjm18-20	GCA_000283575.1	Bacteria	Firmicutes	Clostridia	Anaerobe
2A	OBV_28820	OBV_28810	Oscillibacter valericigenes Sjm18-20	GCA_000283575.1	Bacteria	Firmicutes	Clostridia	Anaerobe
2A	OBV_03780	OBV_03790	Oscillibacter valericigenes Sjm18-20	GCA_000283575.1	Bacteria	Firmicutes	Clostridia	Anaerobe
2A	OBV_40750	OBV_40760	Oscillibacter valericigenes Sjm18-20	GCA_000283575.1	Bacteria	Firmicutes	Clostridia	Anaerobe
2A	HPRAE_RS00600	HPRAE_RS00605	Halanaerobium praevalens GSL, DSM 2228	GCF_000165465.1	Bacteria	Firmicutes	Clostridia	Anaerobe
2A	HPRAE_RS07905	HPRAE_RS07900	Halanaerobium praevalens GSL, DSM 2228	GCF_000165465.1	Bacteria	Firmicutes	Clostridia	Anaerobe
2A	NTHER_RS09515	NTHER_RS09510	Natranaerobius thermophilus JW/NM-WN-LF	GCF_000020005.1	Bacteria	Firmicutes	Clostridia	Obligate anaerobe
2A	CBO_RS16255	CBO_RS16250	Clostridium botulinum type A - Hall	GCF_000063585.1	Bacteria	Firmicutes	Clostridia	Obligate anaerobe
2A	CBO_RS10730	CBO_RS10725	Clostridium botulinum type A - Hall	GCF_000063585.1	Bacteria	Firmicutes	Clostridia	Obligate anaerobe
2A	CDR20291_RS02320	CDR20291_RS02325	Clostridioides difficile R20291	GCF_000027105.1	Bacteria	Firmicutes	Clostridia	Obligate anaerobe
2A	HMPREF0868_RS05395	HMPREF0868_RS05390	Mageeibacillus indolicus UPII9-5	GCF_000025225.2	Bacteria	Firmicutes	Clostridia
2A	AWO_RS08100	AWO_RS08105	Acetobacterium woodii WB1, DSM 1030	GCF_000247605.1	Bacteria	Firmicutes	Clostridia	Anaerobe
2A	CLOSA_RS15050	CLOSA_RS15045	Clostridium saccharolyticum WM1, DSM 2544	GCF_000144625.1	Bacteria	Firmicutes	Clostridia	Anaerobe
2A	CDR20291_RS04230	CDR20291_RS04235	Clostridioides difficile R20291	GCF_000027105.1	Bacteria	Firmicutes	Clostridia	Obligate anaerobe
2A	CLOS_RS00935	CLOS_RS00940	Alkaliphilus oremlandii OhILAs	GCF_000018325.1	Bacteria	Firmicutes	Clostridia	Anaerobe
2A	CTC_RS10680	CTC_RS10675	Clostridium tetani Massachusetts E88	GCF_000007625.1	Bacteria	Firmicutes	Clostridia	Anaerobe
2A	THEWI_RS03035	THEWI_RS03040	Thermoanaerobacter wiegelii Rt8.B1	GCF_000147695.2	Bacteria	Firmicutes	Clostridia	Obligate anaerobe
2A	TTE_RS02605	TTE_RS02610	Caldanaerobacter subterraneus tengcongensis MB4T	GCF_000007085.1	Bacteria	Firmicutes	Clostridia	Anaerobe
2A	THETHE_RS08070	THETHE_RS08065	Thermoanaerobacterium thermosaccharolyticum M0795	GCF_000328545.1	Bacteria	Firmicutes	Clostridia	Obligate anaerobe
2A	TTHE_RS08245	TTHE_RS08240	Thermoanaerobacterium thermosaccharolyticum DSM 571	GCF_000145615.1	Bacteria	Firmicutes	Clostridia	Obligate anaerobe
2A	CBO_RS15715	CBO_RS15710	Clostridium botulinum type A - Hall	GCF_000063585.1	Bacteria	Firmicutes	Clostridia	Obligate anaerobe
2A	CKL_RS02255	CKL_RS02260	Clostridium kluyveri DSM 555	GCF_000016505.1	Bacteria	Firmicutes	Clostridia	Anaerobe
2A	CKR_RS02260	CKR_RS02265	Clostridium kluyveri NBRC 12016	GCF_000010265.1	Bacteria	Firmicutes	Clostridia	Anaerobe
2A	CLL_A0375	CLL_A0376	Clostridium botulinum B Eklund 17B	GCA_000020165.1	Bacteria	Firmicutes	Clostridia	Anaerobe
2A	CBEI_RS01775	CBEI_RS01780	Clostridium beijerinckii NCIMB 8052	GCF_000016965.1	Bacteria	Firmicutes	Clostridia	Anaerobe
2A	CBEI_RS10570	CBEI_RS10575	Clostridium beijerinckii NCIMB 8052	GCF_000016965.1	Bacteria	Firmicutes	Clostridia	Anaerobe
2A	CPE_RS11925	CPE_RS11920	Clostridium perfringens 13	GCF_000009685.1	Bacteria	Firmicutes	Clostridia	Anaerobe
2A	CPF_RS12615	CPF_RS12610	Clostridium perfringens ATCC 13124	GCF_000013285.1	Bacteria	Firmicutes	Clostridia	Obligate anaerobe
2A	CPR_RS11440	CPR_RS11435	Clostridium perfringens SM101	GCF_000013845.2	Bacteria	Firmicutes	Clostridia	Anaerobe
2A	CLOCEL_RS14900	CLOCEL_RS14895	Clostridium cellulovorans 743B, ATCC 35296	GCF_000145275.1	Bacteria	Firmicutes	Clostridia	Anaerobe
2A	CM240_RS05770	CM240_RS05775	Clostridium bornimense M2/40	GCF_000577895.1	Bacteria	Firmicutes	Clostridia	Anaerobe
2A	CA_RS13970	CA_RS13965	Clostridium acetobutylicum ATCC 824	GCF_000008765.1	Bacteria	Firmicutes	Clostridia	Anaerobe
2A	CLOPA_RS06770	CLOPA_RS06775	Clostridium pasteurianum BC1	GCF_000389635.1	Bacteria	Firmicutes	Clostridia	Anaerobe
2A	CTC_RS03545	CTC_RS03550	Clostridium tetani Massachusetts E88	GCF_000007625.1	Bacteria	Firmicutes	Clostridia	Anaerobe
2A	CTC_RS12460	CTC_RS12455	Clostridium tetani Massachusetts E88	GCF_000007625.1	Bacteria	Firmicutes	Clostridia	Anaerobe
2A	NT01CX_RS07145	NT01CX_RS07140	Clostridium novyi NT	GCF_000014125.1	Bacteria	Firmicutes	Clostridia	Anaerobe
2A	NT01CX_RS09990	NT01CX_RS09985	Clostridium novyi NT	GCF_000014125.1	Bacteria	Firmicutes	Clostridia	Anaerobe
2A	ACFER_RS02930	ACFER_RS02935	Acidaminococcus fermentans VR4, DSM 20731	GCF_000025305.1	Bacteria	Fibrobacteres	Negativicutes	Anaerobe
2A	UFO1_RS15835	UFO1_RS15830	Pelosinus sp. UFO1	GCF_000725345.1	Bacteria	Firmicutes	Negativicutes	Obligate anaerobe
2A	UFO1_RS16525	UFO1_RS16520	Pelosinus sp. UFO1	GCF_000725345.1	Bacteria	Firmicutes	Negativicutes	Obligate anaerobe
2A	DEALDRAFT_RS07070	DEALDRAFT_RS07065	Dethiobacter alkaliphilus AHT1	GCF_000174415.1	Bacteria	Firmicutes	Clostridia	Anaerobe
2A	DEHRE_RS08935	DEHRE_RS08930	Dehalobacter restrictus DSM 9455	GCF_000512895.1	Bacteria	Firmicutes	Clostridia	Anaerobe
2A	DCF50_RS05085	DCF50_RS05080	Dehalobacter sp. CF	GCF_000305815.1	Bacteria	Firmicutes	Clostridia
2A	DHBDCA_RS04795	DHBDCA_RS04790	Dehalobacter sp. DCA	GCF_000305775.1	Bacteria	Firmicutes	Clostridia
2A	VPAR_RS00400	VPAR_RS00405	Veillonella parvula Te3, DSM 2008	GCF_000024945.1	Bacteria	Firmicutes	Negativicutes	Anaerobe
2C2	PALPR_RS08500	PALPR_RS08505	Paludibacter propionicigenes WB4, DSM 17365	GCF_000183135.1	Bacteria	Bacteroidetes	Bacteroidia	Anaerobe
2C2	PGN_RS03820	PGN_RS03815	Porphyromonas gingivalis ATCC 33277	GCF_000010505.1	Bacteria	Bacteroidetes	Bacteroidia	Anaerobe
2C2	HMPREF0669_RS03020	HMPREF0669_RS03025	Prevotella sp. F0039	GCF_000163055.2	Bacteria	Bacteroidetes	Bacteroidia	Anaerobe
2C2	HMPREF0659_RS05515	HMPREF0659_RS05520	Prevotella melaninogenica ATCC 25845	GCF_000144405.1	Bacteria	Bacteroidetes	Bacteroidia	Anaerobe
2C2	PRU_RS10520	PRU_RS10515	Prevotella ruminicola 23	GCF_000025925.1	Bacteria	Bacteroidetes	Bacteroidia	Anaerobe
2C2	BF_RS16020	BF_RS16025	Bacteroides fragilis YCH46	GCF_000009925.1	Bacteria	Bacteroidetes	Bacteroidia	Obligate anaerobe
2C2	BT_RS09140	BT_RS09145	Bacteroides thetaiotaomicron VPI-5482	GCF_000011065.1	Bacteria	Bacteroidetes	Bacteroidia	Obligate anaerobe
2C2	BDI_RS02295	BDI_RS02290	Parabacteroides distasonis ATCC 8503	GCF_000012845.1	Bacteria	Bacteroidetes	Bacteroidia	Anaerobe
2C2	BVU_RS01655	BVU_RS01660	Bacteroides vulgatus ATCC 8482 (Phocaeicola vulgatus ATCC 8482)	GCF_000012825.1	Bacteria	Bacteroidetes	Bacteroidia	Anaerobe
2A	DESTI_RS09150	DESTI_RS09155	Desulfomonile tiedjei DCB-1, DSM 6799	GCF_000266945.1	Bacteria	Proteobacteria	Deltaproteobacteria	Anaerobe
2A	B9A14_RS14160	B9A14_RS14165	Thermanaeromonas toyohensis ToBE, DSM 14490	GCF_900176005.1	Bacteria	Firmicutes	Clostridia	Obligate anaerobe
2A	DESOR_RS14680	DESOR_RS14675	Desulfosporosinus orientis Singapore I, DSM 765	GCF_000235605.1	Bacteria	Firmicutes	Clostridia	Anaerobe
2B	NT01CX_RS01675	NT01CX_RS01670	Clostridium novyi NT	GCF_000014125.1	Bacteria	Firmicutes	Clostridia	Anaerobe
2B	THEYE_RS07825	THEYE_RS07830	Thermodesulfovibrio yellowstonii DSM 11347	GCF_000020985.1	Bacteria	Nitrospirae	Nitrospira
2B	THEYE_RS08085	THEYE_RS08090	Thermodesulfovibrio yellowstonii DSM 11347	GCF_000020985.1	Bacteria	Nitrospirae	Nitrospira
2C2	GLL_RS17360	GLL_RS17355	Gloeobacter violaceus PCC 7421	GCF_000011385.1	Bacteria	Cyanobacteria	Gloeobacteria
2E	GBEM_RS07540	GBEM_RS07545	Citrifermentans bemidjiense Bem (Geobacter bemidjiensis Bem, DSM 16622)	GCF_000020725.1	Bacteria	Proteobacteria	Deltaproteobacteria	Anaerobe
2E	GLOV_RS02775	GLOV_RS02770	Trichlorobacter lovleyi SZ (Geobacter lovleyi SZ)	GCF_000020385.1	Bacteria	Proteobacteria	Deltaproteobacteria	Anaerobe
2E	GMET_RS11380	GMET_RS11375	Geobacter metallireducens GS-15	GCF_000012925.1	Bacteria	Proteobacteria	Deltaproteobacteria	Anaerobe
2E	GBEM_RS07365	GBEM_RS07370	Citrifermentans bemidjiense Bem (Geobacter bemidjiensis Bem, DSM 16622)	GCF_000020725.1	Bacteria	Proteobacteria	Deltaproteobacteria	Anaerobe
2E	GMET_RS10430	GMET_RS10425	Geobacter metallireducens GS-15	GCF_000012925.1	Bacteria	Proteobacteria	Deltaproteobacteria	Anaerobe
2E	GBEM_RS10450	GBEM_RS10455	Citrifermentans bemidjiense Bem (Geobacter bemidjiensis Bem, DSM 16622)	GCF_000020725.1	Bacteria	Proteobacteria	Deltaproteobacteria	Anaerobe
2E	GMET_RS03430	GMET_RS03435	Geobacter metallireducens GS-15	GCF_000012925.1	Bacteria	Proteobacteria	Deltaproteobacteria	Anaerobe
2E	GURA_RS06185	GURA_RS06190	Geobacter uraniireducens Rf4	GCF_000016745.1	Bacteria	Proteobacteria	Deltaproteobacteria	Anaerobe
2E	GBEM_RS06820	GBEM_RS06825	Citrifermentans bemidjiense Bem (Geobacter bemidjiensis Bem, DSM 16622)	GCF_000020725.1	Bacteria	Proteobacteria	Deltaproteobacteria	Anaerobe
2E	GURA_RS12285	GURA_RS12280	Geobacter uraniireducens Rf4	GCF_000016745.1	Bacteria	Proteobacteria	Deltaproteobacteria	Anaerobe
2D1	CHY_RS11515	CHY_RS11510	Carboxydothermus hydrogenoformans Z-2901	GCF_000012865.1	Bacteria	Firmicutes	Clostridia	Anaerobe
2D1	DSY_RS08670	DSY_RS08665	Desulfitobacterium hafniense Y51	GCF_000010045.1	Bacteria	Firmicutes	Clostridia	Anaerobe
2D1	CLJU_RS19810	CLJU_RS19805	Clostridium ljungdahlii PETC, DSM 13528	GCF_000143685.1	Bacteria	Firmicutes	Clostridia	Anaerobe
2D1	DRED_RS08290	DRED_RS08295	Desulfotomaculum reducens MI-1	GCF_000016165.1	Bacteria	Firmicutes	Clostridia	Anaerobe
2D1	GTNG_RS04360	GTNG_RS04365	Geobacillus thermodenitrificans NG80-2	GCF_000015745.1	Bacteria	Firmicutes	Bacilli	Facultative
2D2	MINF_RS02115	MINF_RS02120	Methylacidiphilum infernorum V4	GCF_000019665.1	Bacteria	Verrucomicrobia	Methylacidiphilae	Aerobe
2D2	RRU_RS11735	RRU_RS11730	Rhodospirillum rubrum S1, ATCC 11170	GCF_000013085.1	Bacteria	Proteobacteria	Alphaproteobacteria	Facultative
2D2	DSUI_RS15430	DSUI_RS15425	Azospira suillum PS	GCF_000236665.1	Bacteria	Proteobacteria	Betaproteobacteria	Facultative
2D2	Bcep1808_5984	Bcep1808_5983	Burkholderia vietnamiensis G4	GCA_000016205.1	Bacteria	Proteobacteria	Betaproteobacteria	Facultative
2D2	DSUI_RS02790	DSUI_RS02785	Azospira suillum PS	GCF_000236665.1	Bacteria	Proteobacteria	Betaproteobacteria	Facultative
2A	ODOSP_RS10300	ODOSP_RS10295	Odoribacter splanchnicus 1651/6, DSM 20712	GCF_000190535.1	Bacteria	Bacteroidetes	Bacteroidia	Anaerobe
2A	ODOSP_RS15980	ODOSP_RS15985	Odoribacter splanchnicus 1651/6, DSM 20712	GCF_000190535.1	Bacteria	Bacteroidetes	Bacteroidia	Anaerobe
2A	PGN_RS05630	PGN_RS05635	Porphyromonas gingivalis ATCC 33277	GCF_000010505.1	Bacteria	Bacteroidetes	Bacteroidia	Anaerobe
2A	PORAS_RS02840	PORAS_RS02845	Porphyromonas asaccharolytica VPI 4198, DSM 20707	GCF_000212375.1	Bacteria	Bacteroidetes	Bacteroidia	Anaerobe
2A	ILYOP_RS01495	ILYOP_RS01500	Ilyobacter polytropus CuHBu1, DSM 2926	GCF_000165505.1	Bacteria	Fusobacteria	Fusobacteriia	Anaerobe
2A	BMUR_RS07755	BMUR_RS07750	Brachyspira murdochii 56-150, DSM 12563	GCF_000092845.1	Bacteria	Spirochaetes	Spirochaetia	Anaerobe
2A	BPP43_RS09250	BPP43_RS09245	Brachyspira pilosicoli P43/6/78	GCF_000325665.1	Bacteria	Spirochaetes	Spirochaetia	Anaerobe
2A	BHWA1_RS09290	BHWA1_RS09285	Brachyspira hyodysenteriae sv. B WA1	GCF_000022105.1	Bacteria	Spirochaetes	Spirochaetia	Anaerobe
2A	BINT_RS13740	BINT_RS13735	Brachyspira intermedia PWS/A	GCF_000223215.1	Bacteria	Spirochaetes	Spirochaetia	Anaerobe
2A	HMPREF0389_RS06025	HMPREF0389_RS06020	Filifactor alocis ATCC 35896	GCF_000163895.2	Bacteria	Firmicutes	Clostridia	Anaerobe
2A	CDR20291_RS05145	CDR20291_RS04235	Clostridioides difficile R20291	GCF_000027105.1	Bacteria	Firmicutes	Clostridia	Obligate anaerobe
2A	CLOS_RS00555	CLOS_RS00560	Alkaliphilus oremlandii OhILAs	GCF_000018325.1	Bacteria	Firmicutes	Clostridia	Anaerobe
2A	CLOST_RS05870	CLOST_RS05875	Acetoanaerobium sticklandii DSM 519	GCF_000196455.1	Bacteria	Firmicutes	Clostridia	Anaerobe
2A	AMET_RS15205	AMET_RS15200	Alkaliphilus metalliredigens QYMF	GCF_000016985.1	Bacteria	Firmicutes	Clostridia	Anaerobe
2A	CLOS_RS03330	CLOS_RS03335	Alkaliphilus oremlandii OhILAs	GCF_000018325.1	Bacteria	Firmicutes	Clostridia	Anaerobe
2A	ELI_RS02390	ELI_RS02395	Eubacterium limosum KIST612	GCF_000152245.2	Bacteria	Firmicutes	Clostridia	Anaerobe
2A	BPR_RS12610	BPR_RS12605	Butyrivibrio proteoclasticus B316	GCF_000145035.1	Bacteria	Firmicutes	Clostridia	Anaerobe
2A	CIY_01170	CIY_01160	Butyrivibrio fibrisolvens 16/4	GCA_000209815.1	Bacteria	Firmicutes	Clostridia	Anaerobe
2A	EUBREC_RS03300	EUBREC_RS03305	Agathobacter rectale ATCC 33656	GCF_000020605.1	Bacteria	Firmicutes	Clostridia	Anaerobe
2A	RHOM_RS02675	RHOM_RS02680	Roseburia hominis A2-183, DSM 16839	GCF_000225345.1	Bacteria	Firmicutes	Clostridia	Anaerobe
2A	RO1_RS07460	RO1_RS07465	Roseburia intestinalis XB6B4	GCF_000210655.1	Bacteria	Firmicutes	Clostridia	Anaerobe
2A	ROI_RS14135	ROI_RS14140	Roseburia intestinalis M50/1	GCF_000209995.1	Bacteria	Firmicutes	Clostridia	Anaerobe

## Sheet: ETF ba_240125_MUSCLE_trimmed
	Group	Locus Tag of etfB	Locus Tag of etfA	Genome Name	Genome ID	Domain	Phylum	Class	Oxygen Requirement		substrate
#00ff00	Unclassified	CLL_A1361	CLL_A1362	Clostridium botulinum B Eklund 17B		Bacteria	Firmicutes	Clostridia	Anaerobe
#00ff00	Unclassified	Cbei_2887	Cbei_2886	Clostridium beijerinckii NCIMB 8052		Bacteria	Firmicutes	Clostridia	Anaerobe
#6fa8dc	3C	Dpo_1c01660	Dpo_1c01650	Desulfotignum phosphitoxidans FiPS-3, DSM 13687		Bacteria	Proteobacteria	Deltaproteobacteria	Anaerobe
#6fa8dc	3C	Xaut_0920	Xaut_0921	Xanthobacter autotrophicus Py2		Bacteria	Proteobacteria	Alphaproteobacteria	Facultative
#6fa8dc	3C	CT2142	CT2141	Chlorobium tepidum TLS		Bacteria	Chlorobi	Chlorobia	Obligate anaerobe
#6fa8dc	3C	DEFDS_1832	DEFDS_1831	Deferribacter desulfuricans SSM1		Bacteria	Deferribacteres	Deferribacteres	Anaerobe
#6fa8dc	3C	Gmet_1713	Gmet_1712	Geobacter metallireducens GS-15		Bacteria	Proteobacteria	Deltaproteobacteria	Anaerobe
#0b5394	3A	S2979	S2978	Shigella flexneri sv. 2a 2457T		Bacteria	Proteobacteria	Gammaproteobacteria	Facultative
#0b5394	3A	AZOLI_p10876	AZOLI_p10875	Azospirillum lipoferum 4B		Bacteria	Proteobacteria	Alphaproteobacteria	Microaerophilic
#0b5394	3A	H045_18640	H045_18645	Pseudomonas poae RE*1-1-14		Bacteria	Proteobacteria	Gammaproteobacteria
#0b5394	3A	EY04_31920	EY04_31915	Pseudomonas chlororaphis PA23		Bacteria	Proteobacteria	Gammaproteobacteria	Aerobe
#6a329f	4	CHU_1359	CHU_1360	Cytophaga hutchinsonii ATCC 33406		Bacteria	Bacteroidetes	Cytophagia	Aerobe
#6a329f	4	Riean_1891	Riean_1892	Riemerella anatipestifer A350/72, DSM 15868		Bacteria	Bacteroidetes	Flavobacteriia	Microaerophilic
#6a329f	4	RA0C_0090	RA0C_0091	Riemerella anatipestifer A350/72, DSM 15868		Bacteria	Bacteroidetes	Flavobacteriia	Microaerophilic
#6a329f	4	Murru_1942	Murru_1941	Muricauda ruestringensis B1, DSM 13258		Bacteria	Bacteroidetes	Flavobacteriia	Facultative
#6a329f	4	FBFL15_2245	FBFL15_2246	Flavobacterium branchiophilum FL-15		Bacteria	Bacteroidetes	Flavobacteriia	Aerobe
#3d85c6	3B	P186_0709	P186_0710	Pyrobaculum ferrireducens 1860		Archaea	Crenarchaeota	Thermoprotei	Facultative
#3d85c6	3B	Dred_0572	Dred_0573	Desulfotomaculum reducens MI-1		Bacteria	Firmicutes	Clostridia	Anaerobe
#3d85c6	3B	ECs0044	ECs0045	Escherichia coli O157:H7 Sakai (EHEC)		Bacteria	Proteobacteria	Gammaproteobacteria	Facultative
#3d85c6	3B	ECs2404	ECs2405	Escherichia coli O157:H7 Sakai (EHEC)		Bacteria	Proteobacteria	Gammaproteobacteria	Facultative
#3d85c6	3B	CY43_06895	CY43_06890	Salmonella enterica enterica sv. Typhimurium 138736		Bacteria	Proteobacteria	Gammaproteobacteria
#0000ff	5	X953_08945	X953_08950	Virgibacillus sp. SK37		Bacteria	Firmicutes	Bacilli	Aerobe
#0000ff	5	Dtox_1698	Dtox_1699	Desulfotomaculum acetoxidans 5575, DSM 771		Bacteria	Firmicutes	Clostridia	Obligate anaerobe
#0000ff	5	Desku_0327	Desku_0328	Desulfotomaculum kuznetsovii 17, DSM 6115		Bacteria	Firmicutes	Clostridia	Obligate anaerobe
#0000ff	5	CHY_1352	CHY_1353	Carboxydothermus hydrogenoformans Z-2901		Bacteria	Firmicutes	Clostridia	Anaerobe
#0000ff	5	CHY_1325	CHY_1326	Carboxydothermus hydrogenoformans Z-2901		Bacteria	Firmicutes	Clostridia	Anaerobe
#9fc5e8	3D	HX89_05020	HX89_05025	Dermacoccus nishinomiyaensis M25		Bacteria	Actinobacteria	Actinobacteria	Aerobe
#9fc5e8	3D	cu0724	cu0725	Corynebacterium urealyticum DSM 7109		Bacteria	Actinobacteria	Actinobacteria	Anaerobe
#9fc5e8	3D	Gbro_3260	Gbro_3259	Gordonia bronchialis 3410, DSM 43247		Bacteria	Actinobacteria	Actinobacteria	Obligate aerobe
#9fc5e8	3D	MAB_3363c	MAB_3362c	Mycobacterium abscessus ATCC 19977		Bacteria	Actinobacteria	Actinobacteria	Aerobe
#9fc5e8	3D	ML1712	ML1711	Mycobacterium leprae TN		Bacteria	Actinobacteria	Actinobacteria	Aerobe
#ff0000	1	Veis_2093	Veis_2092	Verminephrobacter eiseniae EF01-2		Bacteria	Proteobacteria	Betaproteobacteria
#ff0000	1	SALWKB2_0004	SALWKB2_0005	Snodgrassella alvi wkB2		Bacteria	Proteobacteria	Betaproteobacteria	Microaerophilic
#ff0000	1	PDEN_RS12675	PDEN_RS12680	Paracoccus denitrificans PD1222		Bacteria	Proteobacteria	Alphaproteobacteria	Aerobe
#ff0000	1	BM1374166_01759	BM1374166_01760	Bartonella tribocorum BM1374166		Bacteria	Proteobacteria	Alphaproteobacteria	Facultative
#ff0000	1	EP13_10915	EP13_10910	Alteromonas australica H17		Bacteria	Proteobacteria	Gammaproteobacteria
#7f6000	2A	CL2_RS07780	CL2_RS07785	Anaerostipes hadrus SSC/2	GCF_000210695.1	Bacteria	Firmicutes	Clostridia	Anaerobe
#f1c232	2C2	GLL_RS17360	GLL_RS17355	Gloeobacter violaceus PCC 7421	GCF_000011385.1	Bacteria	Cyanobacteria	Gloeobacteria
#bf9000	2B	NT01CX_RS01675	NT01CX_RS01670	Clostridium novyi NT	GCF_000014125.1	Bacteria	Firmicutes	Clostridia	Anaerobe
#7f6000	2A	NTHER_RS09515	NTHER_RS09510	Natranaerobius thermophilus JW/NM-WN-LF	GCF_000020005.1	Bacteria	Firmicutes	Clostridia	Obligate anaerobe
#7f6000	2A	VPAR_RS00400	VPAR_RS00405	Veillonella parvula Te3, DSM 2008	GCF_000024945.1	Bacteria	Firmicutes	Negativicutes	Anaerobe
#0b5394	3A	BDSB_04325	BDSB_04330	Burkholderia dolosa PC543 (LMG 19468)		Bacteria	Proteobacteria	Betaproteobacteria
#7f6000	2A	ACFER_RS02930	ACFER_RS02935	Acidaminococcus fermentans VR4, DSM 20731	GCF_000025305.1	Bacteria	Fibrobacteres	Negativicutes	Anaerobe		crotonyl-CoA
#7f6000	2A	CTC_RS10680	CTC_RS10675	Clostridium tetani Massachusetts E88	GCF_000007625.1	Bacteria	Firmicutes	Clostridia	Anaerobe
#7f6000	2A	CDR20291_RS04230	CDR20291_RS04235	Clostridioides difficile R20291	GCF_000027105.1	Bacteria	Firmicutes	Clostridia	Obligate anaerobe
#7f6000	2A	CLOS_RS00935	CLOS_RS00940	Alkaliphilus oremlandii OhILAs	GCF_000018325.1	Bacteria	Firmicutes	Clostridia	Anaerobe
#7f6000	2A	UFO1_RS16525	UFO1_RS16520	Pelosinus sp. UFO1	GCF_000725345.1	Bacteria	Firmicutes	Negativicutes	Obligate anaerobe
#7f6000	2A	UFO1_RS15835	UFO1_RS15830	Pelosinus sp. UFO1	GCF_000725345.1	Bacteria	Firmicutes	Negativicutes	Obligate anaerobe
#bf9000	2B	THEYE_RS08085	THEYE_RS08090	Thermodesulfovibrio yellowstonii DSM 11347	GCF_000020985.1	Bacteria	Nitrospirae	Nitrospira
#bf9000	2B	THEYE_RS07825	THEYE_RS07830	Thermodesulfovibrio yellowstonii DSM 11347	GCF_000020985.1	Bacteria	Nitrospirae	Nitrospira
#7f6000	2A	HPRAE_RS00600	HPRAE_RS00605	Halanaerobium praevalens GSL, DSM 2228	GCF_000165465.1	Bacteria	Firmicutes	Clostridia	Anaerobe
#7f6000	2A	HPRAE_RS07905	HPRAE_RS07900	Halanaerobium praevalens GSL, DSM 2228	GCF_000165465.1	Bacteria	Firmicutes	Clostridia	Anaerobe
#7f6000	2A	DESTI_RS09150	DESTI_RS09155	Desulfomonile tiedjei DCB-1, DSM 6799	GCF_000266945.1	Bacteria	Proteobacteria	Deltaproteobacteria	Anaerobe
#7f6000	2A	DESOR_RS14680	DESOR_RS14675	Desulfosporosinus orientis Singapore I, DSM 765	GCF_000235605.1	Bacteria	Firmicutes	Clostridia	Anaerobe
#7f6000	2A	B9A14_RS14160	B9A14_RS14165	Thermanaeromonas toyohensis ToBE, DSM 14490	GCF_900176005.1	Bacteria	Firmicutes	Clostridia	Obligate anaerobe
#7f6000	2A	TTE_RS02605	TTE_RS02610	Caldanaerobacter subterraneus tengcongensis MB4T	GCF_000007085.1	Bacteria	Firmicutes	Clostridia	Anaerobe
#7f6000	2A	THEWI_RS03035	THEWI_RS03040	Thermoanaerobacter wiegelii Rt8.B1	GCF_000147695.2	Bacteria	Firmicutes	Clostridia	Obligate anaerobe
#7f6000	2A	THETHE_RS08070	THETHE_RS08065	Thermoanaerobacterium thermosaccharolyticum M0795	GCF_000328545.1	Bacteria	Firmicutes	Clostridia	Obligate anaerobe
#7f6000	2A	TTHE_RS08245	TTHE_RS08240	Thermoanaerobacterium thermosaccharolyticum DSM 571	GCF_000145615.1	Bacteria	Firmicutes	Clostridia	Obligate anaerobe
#7f6000	2A	DEALDRAFT_RS07070	DEALDRAFT_RS07065	Dethiobacter alkaliphilus AHT1	GCF_000174415.1	Bacteria	Firmicutes	Clostridia	Anaerobe
#7f6000	2A	DEHRE_RS08935	DEHRE_RS08930	Dehalobacter restrictus DSM 9455	GCF_000512895.1	Bacteria	Firmicutes	Clostridia	Anaerobe
#7f6000	2A	DHBDCA_RS04795	DHBDCA_RS04790	Dehalobacter sp. DCA	GCF_000305775.1	Bacteria	Firmicutes	Clostridia
#7f6000	2A	DCF50_RS05085	DCF50_RS05080	Dehalobacter sp. CF	GCF_000305815.1	Bacteria	Firmicutes	Clostridia
#7f6000	2A	CBO_RS16255	CBO_RS16250	Clostridium botulinum type A - Hall	GCF_000063585.1	Bacteria	Firmicutes	Clostridia	Obligate anaerobe
#7f6000	2A	CDR20291_RS02320	CDR20291_RS02325	Clostridioides difficile R20291	GCF_000027105.1	Bacteria	Firmicutes	Clostridia	Obligate anaerobe
#7f6000	2A	CBO_RS10730	CBO_RS10725	Clostridium botulinum type A - Hall	GCF_000063585.1	Bacteria	Firmicutes	Clostridia	Obligate anaerobe
#7f6000	2A	CLOSA_RS15050	CLOSA_RS15045	Clostridium saccharolyticum WM1, DSM 2544	GCF_000144625.1	Bacteria	Firmicutes	Clostridia	Anaerobe
#7f6000	2A	HMPREF0868_RS05395	HMPREF0868_RS05390	Mageeibacillus indolicus UPII9-5	GCF_000025225.2	Bacteria	Firmicutes	Clostridia
#7f6000	2A	AWO_RS08100	AWO_RS08105	Acetobacterium woodii WB1, DSM 1030	GCF_000247605.1	Bacteria	Firmicutes	Clostridia	Anaerobe		Caffeyl-CoA
#7f6000	2A	FP2_RS10200	FP2_RS10195	Faecalibacterium prausnitzii L2-6	GCF_000210735.1	Bacteria	Firmicutes	Clostridia
#7f6000	2A	FPR_RS14840	FPR_RS14845	Faecalibacterium prausnitzii SL3/3	GCF_000209855.1	Bacteria	Firmicutes	Clostridia
#7f6000	2A	OBV_03780	OBV_03790	Oscillibacter valericigenes Sjm18-20	GCA_000283575.1	Bacteria	Firmicutes	Clostridia	Anaerobe
#7f6000	2A	OBV_40750	OBV_40760	Oscillibacter valericigenes Sjm18-20	GCA_000283575.1	Bacteria	Firmicutes	Clostridia	Anaerobe
#7f6000	2A	OBV_28820	OBV_28810	Oscillibacter valericigenes Sjm18-20	GCA_000283575.1	Bacteria	Firmicutes	Clostridia	Anaerobe
#7f6000	2A	OBV_16250	OBV_16260	Oscillibacter valericigenes Sjm18-20	GCA_000283575.1	Bacteria	Firmicutes	Clostridia	Anaerobe
#bf9000	2B	AWO_RS04410	AWO_RS04415	Acetobacterium woodii WB1, DSM 1030	GCF_000247605.1	Bacteria	Firmicutes	Clostridia	Anaerobe
#bf9000	2B	CDR20291_RS05645	CDR20291_RS05650	Clostridioides difficile R20291	GCF_000027105.1	Bacteria	Firmicutes	Clostridia	Obligate anaerobe
#bf9000	2B	CBEI_RS01710	CBEI_RS01715	Clostridium beijerinckii NCIMB 8052	GCF_000016965.1	Bacteria	Firmicutes	Clostridia	Anaerobe
#bf9000	2B	CLOPA_RS15820	CLOPA_RS15815	Clostridium pasteurianum BC1	GCF_000389635.1	Bacteria	Firmicutes	Clostridia	Anaerobe
#bf9000	2B	CA_RS13035	CA_RS13030	Clostridium acetobutylicum ATCC 824	GCF_000008765.1	Bacteria	Firmicutes	Clostridia	Anaerobe
#bf9000	2B	CTC_RS04900	CTC_RS04905	Clostridium tetani Massachusetts E88	GCF_000007625.1	Bacteria	Firmicutes	Clostridia	Anaerobe
#bf9000	2B	NT01CX_RS03670	NT01CX_RS03675	Clostridium novyi NT	GCF_000014125.1	Bacteria	Firmicutes	Clostridia	Anaerobe
#f1c232	2C2	PALPR_RS08500	PALPR_RS08505	Paludibacter propionicigenes WB4, DSM 17365	GCF_000183135.1	Bacteria	Bacteroidetes	Bacteroidia	Anaerobe
#f1c232	2C2	PGN_RS03820	PGN_RS03815	Porphyromonas gingivalis ATCC 33277	GCF_000010505.1	Bacteria	Bacteroidetes	Bacteroidia	Anaerobe
#f1c232	2C2	HMPREF0669_RS03020	HMPREF0669_RS03025	Prevotella sp. F0039	GCF_000163055.2	Bacteria	Bacteroidetes	Bacteroidia	Anaerobe
#f1c232	2C2	HMPREF0659_RS05515	HMPREF0659_RS05520	Prevotella melaninogenica ATCC 25845	GCF_000144405.1	Bacteria	Bacteroidetes	Bacteroidia	Anaerobe
#f1c232	2C2	PRU_RS10520	PRU_RS10515	Prevotella ruminicola 23	GCF_000025925.1	Bacteria	Bacteroidetes	Bacteroidia	Anaerobe
#f1c232	2C2	BDI_RS02295	BDI_RS02290	Parabacteroides distasonis ATCC 8503	GCF_000012845.1	Bacteria	Bacteroidetes	Bacteroidia	Anaerobe
#f1c232	2C2	BVU_RS01655	BVU_RS01660	Bacteroides vulgatus ATCC 8482 (Phocaeicola vulgatus ATCC 8482)	GCF_000012825.1	Bacteria	Bacteroidetes	Bacteroidia	Anaerobe
#f1c232	2C2	BF_RS16020	BF_RS16025	Bacteroides fragilis YCH46	GCF_000009925.1	Bacteria	Bacteroidetes	Bacteroidia	Obligate anaerobe
#f1c232	2C2	BT_RS09140	BT_RS09145	Bacteroides thetaiotaomicron VPI-5482	GCF_000011065.1	Bacteria	Bacteroidetes	Bacteroidia	Obligate anaerobe
#7f6000	2A	CBO_RS15715	CBO_RS15710	Clostridium botulinum type A - Hall	GCF_000063585.1	Bacteria	Firmicutes	Clostridia	Obligate anaerobe
#7f6000	2A	CLOCEL_RS14900	CLOCEL_RS14895	Clostridium cellulovorans 743B, ATCC 35296	GCF_000145275.1	Bacteria	Firmicutes	Clostridia	Anaerobe
#7f6000	2A	CM240_RS05770	CM240_RS05775	Clostridium bornimense M2/40	GCF_000577895.1	Bacteria	Firmicutes	Clostridia	Anaerobe
#7f6000	2A	CKR_RS02260	CKR_RS02265	Clostridium kluyveri NBRC 12016	GCF_000010265.1	Bacteria	Firmicutes	Clostridia	Anaerobe
#7f6000	2A	CKL_RS02255	CKL_RS02260	Clostridium kluyveri DSM 555	GCF_000016505.1	Bacteria	Firmicutes	Clostridia	Anaerobe		crotonyl-CoA
#7f6000	2A	CLOPA_RS06770	CLOPA_RS06775	Clostridium pasteurianum BC1	GCF_000389635.1	Bacteria	Firmicutes	Clostridia	Anaerobe
#7f6000	2A	CA_RS13970	CA_RS13965	Clostridium acetobutylicum ATCC 824	GCF_000008765.1	Bacteria	Firmicutes	Clostridia	Anaerobe
#7f6000	2A	NT01CX_RS09990	NT01CX_RS09985	Clostridium novyi NT	GCF_000014125.1	Bacteria	Firmicutes	Clostridia	Anaerobe
#7f6000	2A	NT01CX_RS07145	NT01CX_RS07140	Clostridium novyi NT	GCF_000014125.1	Bacteria	Firmicutes	Clostridia	Anaerobe
#7f6000	2A	CTC_RS12460	CTC_RS12455	Clostridium tetani Massachusetts E88	GCF_000007625.1	Bacteria	Firmicutes	Clostridia	Anaerobe
#7f6000	2A	CTC_RS03545	CTC_RS03550	Clostridium tetani Massachusetts E88	GCF_000007625.1	Bacteria	Firmicutes	Clostridia	Anaerobe
#7f6000	2A	CLL_A0375	CLL_A0376	Clostridium botulinum B Eklund 17B	GCA_000020165.1	Bacteria	Firmicutes	Clostridia	Anaerobe
#7f6000	2A	CBEI_RS01775	CBEI_RS01780	Clostridium beijerinckii NCIMB 8052	GCF_000016965.1	Bacteria	Firmicutes	Clostridia	Anaerobe
#7f6000	2A	CBEI_RS10570	CBEI_RS10575	Clostridium beijerinckii NCIMB 8052	GCF_000016965.1	Bacteria	Firmicutes	Clostridia	Anaerobe
#7f6000	2A	CPE_RS11925	CPE_RS11920	Clostridium perfringens 13	GCF_000009685.1	Bacteria	Firmicutes	Clostridia	Anaerobe
#7f6000	2A	CPF_RS12615	CPF_RS12610	Clostridium perfringens ATCC 13124	GCF_000013285.1	Bacteria	Firmicutes	Clostridia	Obligate anaerobe
#7f6000	2A	CPR_RS11440	CPR_RS11435	Clostridium perfringens SM101	GCF_000013845.2	Bacteria	Firmicutes	Clostridia	Anaerobe
#ffd966	2D1	CHY_RS11515	CHY_RS11510	Carboxydothermus hydrogenoformans Z-2901	GCF_000012865.1	Bacteria	Firmicutes	Clostridia	Anaerobe
#ffd966	2D1	DSY_RS08670	DSY_RS08665	Desulfitobacterium hafniense Y51	GCF_000010045.1	Bacteria	Firmicutes	Clostridia	Anaerobe
#ffd966	2D1	CLJU_RS19810	CLJU_RS19805	Clostridium ljungdahlii PETC, DSM 13528	GCF_000143685.1	Bacteria	Firmicutes	Clostridia	Anaerobe
#ffd966	2D1	GTNG_RS04360	GTNG_RS04365	Geobacillus thermodenitrificans NG80-2	GCF_000015745.1	Bacteria	Firmicutes	Bacilli	Facultative
#ffd966	2D1	DRED_RS08290	DRED_RS08295	Desulfotomaculum reducens MI-1	GCF_000016165.1	Bacteria	Firmicutes	Clostridia	Anaerobe
#ffd966	2D2	MINF_RS02115	MINF_RS02120	Methylacidiphilum infernorum V4	GCF_000019665.1	Bacteria	Verrucomicrobia	Methylacidiphilae	Aerobe
#ffd966	2D2	RRU_RS11735	RRU_RS11730	Rhodospirillum rubrum S1, ATCC 11170	GCF_000013085.1	Bacteria	Proteobacteria	Alphaproteobacteria	Facultative
#ffd966	2D2	DSUI_RS15430	DSUI_RS15425	Azospira suillum PS	GCF_000236665.1	Bacteria	Proteobacteria	Betaproteobacteria	Facultative
#ffd966	2D2	Bcep1808_5984	Bcep1808_5983	Burkholderia vietnamiensis G4	GCA_000016205.1	Bacteria	Proteobacteria	Betaproteobacteria	Facultative
#ffd966	2D2	DSUI_RS02790	DSUI_RS02785	Azospira suillum PS	GCF_000236665.1	Bacteria	Proteobacteria	Betaproteobacteria	Facultative
#ffe599	2E	GMET_RS11380	GMET_RS11375	Geobacter metallireducens GS-15	GCF_000012925.1	Bacteria	Proteobacteria	Deltaproteobacteria	Anaerobe
#ffe599	2E	GLOV_RS02775	GLOV_RS02770	Trichlorobacter lovleyi SZ (Geobacter lovleyi SZ)	GCF_000020385.1	Bacteria	Proteobacteria	Deltaproteobacteria	Anaerobe
#ffe599	2E	GBEM_RS07540	GBEM_RS07545	Citrifermentans bemidjiense Bem (Geobacter bemidjiensis Bem, DSM 16622)	GCF_000020725.1	Bacteria	Proteobacteria	Deltaproteobacteria	Anaerobe
#ffe599	2E	GMET_RS03430	GMET_RS03435	Geobacter metallireducens GS-15	GCF_000012925.1	Bacteria	Proteobacteria	Deltaproteobacteria	Anaerobe
#ffe599	2E	GURA_RS06185	GURA_RS06190	Geobacter uraniireducens Rf4	GCF_000016745.1	Bacteria	Proteobacteria	Deltaproteobacteria	Anaerobe
#ffe599	2E	GMET_RS10430	GMET_RS10425	Geobacter metallireducens GS-15	GCF_000012925.1	Bacteria	Proteobacteria	Deltaproteobacteria	Anaerobe
#ffe599	2E	GBEM_RS07365	GBEM_RS07370	Citrifermentans bemidjiense Bem (Geobacter bemidjiensis Bem, DSM 16622)	GCF_000020725.1	Bacteria	Proteobacteria	Deltaproteobacteria	Anaerobe
#ffe599	2E	GBEM_RS10450	GBEM_RS10455	Citrifermentans bemidjiense Bem (Geobacter bemidjiensis Bem, DSM 16622)	GCF_000020725.1	Bacteria	Proteobacteria	Deltaproteobacteria	Anaerobe
#ffe599	2E	GBEM_RS06820	GBEM_RS06825	Citrifermentans bemidjiense Bem (Geobacter bemidjiensis Bem, DSM 16622)	GCF_000020725.1	Bacteria	Proteobacteria	Deltaproteobacteria	Anaerobe
#ffe599	2E	GURA_RS12285	GURA_RS12280	Geobacter uraniireducens Rf4	GCF_000016745.1	Bacteria	Proteobacteria	Deltaproteobacteria	Anaerobe
#7f6000	2A	PGN_RS05630	PGN_RS05635	Porphyromonas gingivalis ATCC 33277	GCF_000010505.1	Bacteria	Bacteroidetes	Bacteroidia	Anaerobe
#7f6000	2A	PORAS_RS02840	PORAS_RS02845	Porphyromonas asaccharolytica VPI 4198, DSM 20707	GCF_000212375.1	Bacteria	Bacteroidetes	Bacteroidia	Anaerobe
#7f6000	2A	ODOSP_RS10300	ODOSP_RS10295	Odoribacter splanchnicus 1651/6, DSM 20712	GCF_000190535.1	Bacteria	Bacteroidetes	Bacteroidia	Anaerobe
#7f6000	2A	ODOSP_RS15980	ODOSP_RS15985	Odoribacter splanchnicus 1651/6, DSM 20712	GCF_000190535.1	Bacteria	Bacteroidetes	Bacteroidia	Anaerobe
#7f6000	2A	ILYOP_RS01495	ILYOP_RS01500	Ilyobacter polytropus CuHBu1, DSM 2926	GCF_000165505.1	Bacteria	Fusobacteria	Fusobacteriia	Anaerobe
#7f6000	2A	BMUR_RS07755	BMUR_RS07750	Brachyspira murdochii 56-150, DSM 12563	GCF_000092845.1	Bacteria	Spirochaetes	Spirochaetia	Anaerobe
#7f6000	2A	BPP43_RS09250	BPP43_RS09245	Brachyspira pilosicoli P43/6/78	GCF_000325665.1	Bacteria	Spirochaetes	Spirochaetia	Anaerobe
#7f6000	2A	BINT_RS13740	BINT_RS13735	Brachyspira intermedia PWS/A	GCF_000223215.1	Bacteria	Spirochaetes	Spirochaetia	Anaerobe
#7f6000	2A	BHWA1_RS09290	BHWA1_RS09285	Brachyspira hyodysenteriae sv. B WA1	GCF_000022105.1	Bacteria	Spirochaetes	Spirochaetia	Anaerobe
#7f6000	2A	HMPREF0389_RS06025	HMPREF0389_RS06020	Filifactor alocis ATCC 35896	GCF_000163895.2	Bacteria	Firmicutes	Clostridia	Anaerobe
#7f6000	2A	CDR20291_RS05145	CDR20291_RS04235	Clostridioides difficile R20291	GCF_000027105.1	Bacteria	Firmicutes	Clostridia	Obligate anaerobe
#7f6000	2A	CLOS_RS00555	CLOS_RS00560	Alkaliphilus oremlandii OhILAs	GCF_000018325.1	Bacteria	Firmicutes	Clostridia	Anaerobe
#7f6000	2A	CLOST_RS05870	CLOST_RS05875	Acetoanaerobium sticklandii DSM 519	GCF_000196455.1	Bacteria	Firmicutes	Clostridia	Anaerobe
#7f6000	2A	CLOS_RS03330	CLOS_RS03335	Alkaliphilus oremlandii OhILAs	GCF_000018325.1	Bacteria	Firmicutes	Clostridia	Anaerobe
#7f6000	2A	AMET_RS15205	AMET_RS15200	Alkaliphilus metalliredigens QYMF	GCF_000016985.1	Bacteria	Firmicutes	Clostridia	Anaerobe
#7f6000	2A	ELI_RS02390	ELI_RS02395	Eubacterium limosum KIST612	GCF_000152245.2	Bacteria	Firmicutes	Clostridia	Anaerobe
#7f6000	2A	BPR_RS12610	BPR_RS12605	Butyrivibrio proteoclasticus B316	GCF_000145035.1	Bacteria	Firmicutes	Clostridia	Anaerobe
#7f6000	2A	CIY_01170	CIY_01160	Butyrivibrio fibrisolvens 16/4	GCA_000209815.1	Bacteria	Firmicutes	Clostridia	Anaerobe
#7f6000	2A	EUBREC_RS03300	EUBREC_RS03305	Agathobacter rectale ATCC 33656	GCF_000020605.1	Bacteria	Firmicutes	Clostridia	Anaerobe
#7f6000	2A	RHOM_RS02675	RHOM_RS02680	Roseburia hominis A2-183, DSM 16839	GCF_000225345.1	Bacteria	Firmicutes	Clostridia	Anaerobe
#7f6000	2A	ROI_RS14135	ROI_RS14140	Roseburia intestinalis M50/1	GCF_000209995.1	Bacteria	Firmicutes	Clostridia	Anaerobe
#7f6000	2A	RO1_RS07460	RO1_RS07465	Roseburia intestinalis XB6B4	GCF_000210655.1	Bacteria	Firmicutes	Clostridia	Anaerobe
#bcbcbc

## Sheet: combine_all_Ci_240126
No.	Assembly Accession	ApmB	ApmA	Organism Scientific Name	host	Clade	Organism Qualifier	note	Gene Count	organ_site	LMAICMKE_01818	LMAICMKE_01819 (ApmB)	LMAICMKE_01820 (ApmA)	LMAICMKE_01821	LMAICMKE_01822	LMAICMKE_01823	LMAICMKE_01824
1	GCA_000371425	HMPREF1094_04588	HMPREF1094_04587	[Clostridium] innocuum 2959	human	clade_2	strain: 2959		4726		1	1	1	1	1	1	1
2	GCA_000763955	CIAN88_00210	CIAN88_00205	[Clostridium] innocuum	human	clade_1	strain: AN88		4256		1	1	1	1	1	1	1
3	GCA_001406695	ERS852468_02536	ERS852468_02537	[Clostridium] innocuum	human	clade_1	strain: 2789STDY5834853		4170		1	1	1	1	1	1	1
4	GCA_002221705	ADH65_02650	ADH65_02655	[Clostridium] innocuum			strain: I46		4403		1	1	1	1	1	1	1
5	GCA_003149285	ATF84_11639	ATF84_11638	[Clostridium] innocuum	rumen	clade_2	strain: NLAE-zl-G197		4487		1	1	1	1	1	1	1
6	GCA_003433985	DXA38_17345	DXA38_17350	[Clostridium] innocuum	human	clade_3	strain: OF01-2LB		4633		1	1	1	1	1	1	1
7	GCA_003459885	DWX17_20485	DWX17_20480	[Clostridium] innocuum	human	clade_2	strain: AF18-35LB		4896		1	1	1	1	1	1	1
8	GCA_009696405	FYJ36_10470	FYJ36_10475	[Clostridium] innocuum	pig	clade_1	strain: BSM-380-WT-2D		4298		1	1	1	1	1	1	1
9	GCA_009874055	GT664_07745	GT664_07740	[Clostridium] innocuum	human	clade_1	strain: BIOML-A12		4464		1	1	1	1	1	1	1
10	GCA_009874095	GT649_05965	GT649_05960	[Clostridium] innocuum	human	clade_1	strain: BIOML-A13		4425		1	1	1	1	1	1	1
11	GCA_009874135	GT669_06265	GT669_06260	[Clostridium] innocuum	human	clade_1	strain: BIOML-A10		4436		1	1	1	1	1	1	1
12	GCA_009874145	GT665_07520	GT665_07515	[Clostridium] innocuum	human	clade_1	strain: BIOML-A11		4431		1	1	1	1	1	1	1
13	GCA_009874155	GT681_06305	GT681_06300	[Clostridium] innocuum	human	clade_1	strain: BIOML-A6		4444		1	1	1	1	1	1	1
14	GCA_009874195	GT648_05070	GT648_05065	[Clostridium] innocuum	human	clade_1	strain: BIOML-A7		4446		1	1	1	1	1	1	1
15	GCA_009874205	GT670_06215	GT670_06210	[Clostridium] innocuum	human	clade_1	strain: BIOML-A4		4435		1	1	1	1	1	1	1
16	GCA_009874235			[Clostridium] innocuum			strain: BIOML-A3		1101
17	GCA_009876345	GT684_06225	GT684_06220	[Clostridium] innocuum	human	clade_1	strain: BIOML-A9		4439		1	1	1	1	1	1	1
18	GCA_009876375	GT663_05945	GT663_05940	[Clostridium] innocuum	human	clade_1	strain: BIOML-A5		4441		1	1	1	1	1	1	1
19	GCA_009876385	GT654_07120	GT654_07115	[Clostridium] innocuum	human	clade_1	strain: BIOML-A8		4430		1	1	1	1	1	1	1
20	GCA_009876415	GT673_05465	GT673_05460	[Clostridium] innocuum	human	clade_1	strain: BIOML-A1		4436		1	1	1	1	1	1	1
21	GCA_009876425	GT666_05960	GT666_05955	[Clostridium] innocuum	human	clade_1	strain: BIOML-A2		4436		1	1	1	1	1	1	1
22	GCA_012271835	G4D55_11850	G4D55_11845	[Clostridium] innocuum			strain: LC-LUMC-CI-001		4149		1	1	1	1	1	1	1
23	GCA_012317185	G4D54_12380	G4D54_12375	[Clostridium] innocuum			strain: ATCC 14501	special tag on tree	4618		1	1	1	1	1	1	1
24	GCA_016697325			[Clostridium] innocuum			strain: I46		4331
25	GCA_017933695	KB151_003550	KB151_003549	[Clostridium] innocuum			strain: AG21-0284		4042		1	1	1	1	1	1	1
26	GCA_018370435	KHW81_16550	KHW81_16545	[Clostridium] innocuum			isolate: L3_102_000G1_dasL3_102_000G1_concoct_10		3851		1	1	1	1	1	1	1
27	GCA_018458805	J7D43_17420	J7D43_17425	[Clostridium] innocuum			strain: ATCC 14501		4536		1	1	1	1	1	1	1
28	GCA_019041895	KTG08_13035	KTG08_13030	[Clostridium] innocuum			strain: MSK.7.7		4869		1	1	1	1	1	1	1
29	GCA_019042135	KTG07_17090	KTG07_17085	[Clostridium] innocuum			strain: MSK.6.1		4628		1	1	1	1	1	1	1
30	GCA_019125695	KSU88_15475	KSU88_15480	[Clostridium] innocuum			strain: MSK.5.23		4158		1	1	1	1	1	1	1
31	GCA_019130895	KSY85_16805	KSY85_16800	[Clostridium] innocuum			strain: MSK.15.85		4988		1	1	1	1	1	1	1
32	GCA_019131515	KSY98_12605	KSY98_12610	[Clostridium] innocuum			strain: MSK.13.34		4745		1	1	1	1	1	1	1
33	GCA_020709235	LK502_05825	LK502_05830	[Clostridium] innocuum			strain: DFI.4.57		3978		1	1	1	1	1	1	1
34	GCA_020709245	LK530_09600	LK530_09605	[Clostridium] innocuum			strain: DFI.2.68		4319		1	1	1	1	1	1	1
35	GCA_020709275	LK508_07325	LK508_07330	[Clostridium] innocuum			strain: DFI.4.74		3980		1	1	1	1	1	1	1
36	GCA_020709285	LK525_09405	LK525_09410	[Clostridium] innocuum			strain: DFI.2.54		4317		1	1	1	1	1	1	1
37	GCA_020709315	LK526_09420	LK526_09425	[Clostridium] innocuum			strain: DFI.2.25		4314		1	1	1	1	1	1	1
38	GCA_020709335	LK531_09375	LK531_09380	[Clostridium] innocuum			strain: DFI.2.33		4320		1	1	1	1	1	1	1
39	GCA_020709385	LK521_09165	LK521_09160	[Clostridium] innocuum			strain: DFI.2.55		4321		1	1	1	1	1	1	1
40	GCA_020709455	LK506_05375	LK506_05380	[Clostridium] innocuum			strain: DFI.4.59		3991		1	1	1	1	1	1	1
41	GCA_020709465	LK527_06295	LK527_06290	[Clostridium] innocuum			strain: DFI.5.67		4649		1	1	1	1	1	1	1
42	GCA_020709495	LK524_09610	LK524_09605	[Clostridium] innocuum			strain: DFI.2.70		4190		1	1	1	1	1	1	1
43	GCA_020709505	LK523_11810	LK523_11815	[Clostridium] innocuum			strain: DFI.1.91		4218		1	1	1	1	1	1	1
44	GCA_020709535	LK528_07550	LK528_07545	[Clostridium] innocuum			strain: DFI.2.56		4300		1	1	1	1	1	1	1
45	GCA_020709555	LK534_11770	LK534_11775	[Clostridium] innocuum			strain: DFI.1.86		4206		1	1	1	1	1	1	1
46	GCA_020709595	LK529_12295	LK529_12300	[Clostridium] innocuum			strain: DFI.1.206		4216		1	1	1	1	1	1	1
47	GCA_020731165			[Clostridium] innocuum			strain: FDAARGOS_1584		3005
48	GCA_020733105			[Clostridium] innocuum			strain: DFI.1.7		2719
49	GCA_022132425	L0O97_05050	L0O97_05055	[Clostridium] innocuum			strain: DFI.4.58		4070		1	1	1	1	1	1	1
50	GCA_022135235	L0P73_07600	L0P73_07595	[Clostridium] innocuum			strain: DFI.7.33		4776		1	1	1	1	1	1	1
51	GCA_022440755	MCH19_09695	MCH19_09690	[Clostridium] innocuum			strain: OA4		4837		1	1	1	1	1	1	1
52	GCA_022440795	MCH21_09690	MCH21_09685	[Clostridium] innocuum			strain: OA5		4849		1	1	1	1	1	1	1
53	GCA_022693425	LV812_08075	LV812_08070	[Clostridium] innocuum	human	clade_1	strain: MRL7460		4205	fecal	1	1	1	1	1	1	1
54	GCA_022693435	LV828_19410	LV828_19405	[Clostridium] innocuum	human	clade_1	strain: MRL6604		4579	fecal	1	1	1	1	1	1	1
55	GCA_022693465	LV833_16875	LV833_16870	[Clostridium] innocuum	human	clade_1	strain: MRL6602		5192	fecal	1	1	1	1	1	1	1
56	GCA_022693475	LV832_09665	LV832_09670	[Clostridium] innocuum	human	clade_1	strain: MRL7493		4030	fecal	1	1	1	1	1	1	1
57	GCA_022693485	LV809_17645	LV809_17650	[Clostridium] innocuum	human	clade_1	strain: MRL6598		4759	fecal	1	1	1	1	1	1	1
58	GCA_022693525	LV829_12045	LV829_12050	[Clostridium] innocuum	human	clade_1	strain: MRL5543		4110	fecal	1	1	1	1	1	1	1
59	GCA_022693545	LV830_08665	LV830_08670	[Clostridium] innocuum	human	clade_1	strain: LK5-043		4043	fecal	1	1	1	1	1	1	1
60	GCA_022693565	LV811_09405	LV811_09400	[Clostridium] innocuum	human	clade_2	strain: LK3P-181		3977	fecal	1	1	1	1	1	1	1
61	GCA_022693575	LV831_11165	LV831_11160	[Clostridium] innocuum	human	clade_1	strain: LK5-005		3870	fecal	1	1	1	1	1	1	1
62	GCA_022693605	LV810_16965	LV810_16960	[Clostridium] innocuum	human	clade_1	strain: LK5-024		4735	fecal	1	1	1	1	1	1	1
63	GCA_022693625	LV813_19805	LV813_19800	[Clostridium] innocuum	human	clade_1	strain: LK3P-180		4839	fecal	1	1	1	1	1	1	1
64	GCA_022784045	MSH59_00850	MSH59_00845	[Clostridium] innocuum			isolate: SUG1009		3904		1	1	1	1	1	1	1
65	GCA_022845735	CE91St51_27440	CE91St51_27430	[Clostridium] innocuum			strain: CE91-St51		5040		1	1	1	1	1	1	1
66	GCA_023008265	K5I27_07740	K5I27_07745	[Clostridium] innocuum			strain: VE303-07		4248		1	1	1	1	1	1	1
67	GCA_024460135	NE459_15315	NE459_15310	[Clostridium] innocuum			strain: SL.2.24		5123		1	1	1	1	1	1	0
68	GCA_024589875	MKC82_15790	MKC82_15785	[Clostridium] innocuum	human	clade_1	strain: NU1-P-103I		4207	fecal	1	1	1	1	1	1	1
69	GCA_024589895	MKA29_10195	MKA29_10190	[Clostridium] innocuum	human	clade_1	strain: NU1-P-090v		4064	fecal	1	1	1	1	1	1	1
70	GCA_024589905	MKC75_09735	MKC75_09730	[Clostridium] innocuum	human	clade_1	strain: NU1-P-091v		3948	fecal	1	1	1	1	1	1	1
71	GCA_024589935	MKA28_09760	MKA28_09765	[Clostridium] innocuum	human	clade_1	strain: NU1-P-089s		4084	fecal	1	1	1	1	1	1	1
72	GCA_024589955	MKC65_17180	MKC65_17175	[Clostridium] innocuum	human	clade_1	strain: NU1-P-084v		4003	fecal	1	1	1	1	1	1	1
73	GCA_024589975	MKC94_07905	MKC94_07910	[Clostridium] innocuum	human	clade_4	strain: NU1-P-076v		4248	fecal	1	1	1	1	1	1	1
74	GCA_024589995	MKC74_15470	MKC74_15475	[Clostridium] innocuum	human	clade_2	strain: NU1-P-083v		4571	fecal	1	1	1	1	1	1	1
75	GCA_024590015	MKA51_18750	MKA51_18755	[Clostridium] innocuum	human	clade_2	strain: NU1-P-074v		4746	fecal	1	1	1	1	1	1	1
76	GCA_024590035	MKC92_05265	MKC92_05260	[Clostridium] innocuum	human	clade_2	strain: NU1-P-078v		4101	fecal	1	1	1	1	1	1	1
77	GCA_024590055	MKC88_09505	MKC88_09510	[Clostridium] innocuum	human	clade_1	strain: NU1-P-086v		4397	fecal	1	1	1	1	1	1	1
78	GCA_024590065	MKC37_14300	MKC37_14305	[Clostridium] innocuum	human	clade_1	strain: NU1-P-069v		4671	fecal	1	1	1	1	1	1	1
79	GCA_024590085	MKC93_11300	MKC93_11295	[Clostridium] innocuum	human	clade_1	strain: NU1-P-072v		5065	fecal	1	1	1	1	1	1	1
80	GCA_024590115	MKC52_07160	MKC52_07165	[Clostridium] innocuum	human	clade_2	strain: NU1-P-066vs		4175	fecal	1	1	1	1	1	1	1
81	GCA_024590435	MKA43_11745	MKA43_11750	[Clostridium] innocuum			strain: NU1-P-056vs		4686		1	1	1	1	1	1	1
82	GCA_024590475	MKC78_17685	MKC78_17680	[Clostridium] innocuum			strain: NU1-P-048v		4503		1	1	1	1	1	1	1
83	GCA_024590495	MKC79_09615	MKC79_09610	[Clostridium] innocuum			strain: NU1-N-083v		4123		1	1	1	1	1	1	1
84	GCA_024590515	MKA52_19445	MKA52_19440	[Clostridium] innocuum			strain: NU1-P-034vL		4884		1	1	1	1	1	1	1
85	GCA_024590525	MKA49_21880	MKA49_21875	[Clostridium] innocuum			strain: NU1-N-084		4965		1	1	1	1	1	1	1
86	GCA_024590555	MKC66_14475	MKC66_14470	[Clostridium] innocuum			strain: NU1-N-037v		4347		1	1	1	1	1	1	1
87	GCA_024590565	MKA57_12045	MKA57_12050	[Clostridium] innocuum			strain: NU1-N-024v		4999		1	1	1	1	1	1	1
88	GCA_024590595	MKC97_10035	MKC97_10040	[Clostridium] innocuum			strain: NU1-P-036v		4134		1	1	1	1	1	1	0
89	GCA_024590615	MKA44_07110	MKA44_07115	[Clostridium] innocuum			strain: NU1-N-014v		4925		1	1	1	1	1	1	1
90	GCA_024590625	MKC51_17610	MKC51_17615	[Clostridium] innocuum			strain: NU1-N-016v		4813		1	1	1	1	1	1	1
91	GCA_024590655	MKA62_18310	MKA62_18315	[Clostridium] innocuum	human	clade_1	strain: NU1-N-003		4099	fecal	1	1	1	1	1	1	1
92	GCA_024590665	MKD00_08240	MKD00_08245	[Clostridium] innocuum			strain: NU1-AC-033v		4066		1	1	1	1	1	1	1
93	GCA_024590695	MKC95_10850	MKC95_10845	[Clostridium] innocuum	human	clade_1	strain: NU1-AC-029v		4740	fecal	1	1	1	1	1	1	1
94	GCA_024590715	MKC69_15500	MKC69_15495	[Clostridium] innocuum	human	clade_1	strain: NU1-AC-030v		5031	fecal	1	1	1	1	1	1	1
95	GCA_024590735	MKC73_07335	MKC73_07340	[Clostridium] innocuum	human	clade_4	strain: NU1-AC-022v		4141	fecal	1	1	1	1	1	1	1
96	GCA_024590755	MKC80_13930	MKC80_13925	[Clostridium] innocuum	human	clade_1	strain: NU1-AC-027		4819	fecal	1	1	1	1	1	1	1
97	GCA_024590775	MKC68_08495	MKC68_08490	[Clostridium] innocuum	human	clade_1	strain: NU1-AC-006		4488	fecal	1	1	1	1	1	1	1
98	GCA_024590795	MKC44_13920	MKC44_13925	[Clostridium] innocuum	human	clade_2	strain: NU1-AC-032		5300	fecal	1	1	1	1	1	1	1
99	GCA_024590815	MKA36_15495	MKA36_15490	[Clostridium] innocuum	human	clade_1	strain: NU1-AC-005		4254	fecal	1	1	1	1	1	1	1
100	GCA_024590825	MKC46_03080	MKC46_03075	[Clostridium] innocuum	human	clade_1	strain: LK4-084v		4256	fecal	1	1	1	1	1	1	1
101	GCA_024590855	MKA31_07520	MKA31_07525	[Clostridium] innocuum	human	clade_1	strain: LK4-067v		4384	fecal	1	1	1	1	1	1	1
102	GCA_024590875	MKA50_07570	MKA50_07565	[Clostridium] innocuum	human	clade_1	strain: LK4-066v		4650	fecal	1	1	1	1	1	1	1
103	GCA_024590895	MKA40_06935	MKA40_06940	[Clostridium] innocuum	human	clade_1	strain: LK4-059v		4542	fecal	1	1	1	1	1	1	1
104	GCA_024590915	MKC47_15565	MKC47_15570	[Clostridium] innocuum	human	clade_1	strain: LK4-037v		4669	fecal	1	1	1	1	1	1	1
105	GCA_024590925	MKD01_14335	MKD01_14330	[Clostridium] innocuum	human	clade_3	strain: LK4-042v		4309	fecal	1	1	1	1	1	1	1
106	GCA_024590955	MKA48_13885	MKA48_13890	[Clostridium] innocuum	human	clade_1	strain: LK3P-473v		4146	fecal	1	1	1	1	1	1	1
107	GCA_024590965	MKC43_18660	MKC43_18655	[Clostridium] innocuum	human	clade_1	strain: LK4-030v		4397	fecal	1	1	1	1	1	1	1
108	GCA_024590995	MKC84_07205	MKC84_07210	[Clostridium] innocuum	human	clade_3	strain: LK3P-471v		4259	fecal	1	1	1	1	1	1	1
109	GCA_024591015	MKC89_09550	MKC89_09545	[Clostridium] innocuum	human	clade_1	strain: LK3P-369v		4331	fecal	1	1	1	1	1	1	1
110	GCA_024591025	MKC50_11515	MKC50_11520	[Clostridium] innocuum	human	clade_1	strain: LK3P-351		4574	fecal	1	1	1	1	1	1	1
111	GCA_024591035	MKA61_05545	MKA61_05550	[Clostridium] innocuum	human	clade_1	strain: LK3P-366v		4196	fecal	1	1	1	1	1	1	1
112	GCA_024591065	MKA41_05920	MKA41_05925	[Clostridium] innocuum	human	clade_1	strain: LK3P-330v		4081	fecal	1	1	1	1	1	1	1
113	GCA_024591095	MKA37_12405	MKA37_12410	[Clostridium] innocuum	human	clade_1	strain: LK3P-322v		4829	fecal	1	1	1	1	1	1	1
114	GCA_024591115	MKC81_08580	MKC81_08575	[Clostridium] innocuum	human	clade_2	strain: LK3P-318m		4274	fecal	1	1	1	1	1	1	1
115	GCA_024591125	MKA46_19785	MKA46_19780	[Clostridium] innocuum	human	clade_1	strain: LK3N-164V		4338	fecal	1	1	1	1	1	1	1
116	GCA_024591135	MKA58_11445	MKA58_11450	[Clostridium] innocuum	human	clade_1	strain: LK3N-131v		3819	fecal	1	1	1	1	1	1	1
117	GCA_024591175	MKD13_11200	MKD13_11195	[Clostridium] innocuum	human	clade_3	strain: LK3N-120v		4181	fecal	1	1	1	1	1	1	1
118	GCA_024591195	MKA38_09255	MKA38_09260	[Clostridium] innocuum	human	clade_3	strain: LK3N-102		4488	fecal	1	1	1	1	1	1	1
119	GCA_024591215	MKD15_14610	MKD15_14605	[Clostridium] innocuum	human	clade_1	strain: LK3N-002v		4758	fecal	1	1	1	1	1	1	1
120	GCA_024591225	MKD10_13060	MKD10_13065	[Clostridium] innocuum	human	clade_4	strain: LK3N-042v		3972	fecal	1	1	1	1	1	1	1
121	GCA_024591235	MKC59_08350	MKC59_08345	[Clostridium] innocuum	human	clade_2	strain: LK3N-085v		4560	fecal	1	1	1	1	1	1	1
122	GCA_024591265	MKD07_08665	MKD07_08670	[Clostridium] innocuum	human	clade_4	strain: LK3N-119V		3970	fecal	1	1	1	1	1	1	1
123	GCA_024591295	MKD08_10550	MKD08_10555	[Clostridium] innocuum	human	clade_1	strain: ES-NU1-P-102v		4201	fecal	1	1	1	1	1	1	1
124	GCA_024591315	MKD02_07860	MKD02_07865	[Clostridium] innocuum	human	clade_1	strain: ES-NU1-P-088s		4511	fecal	1	1	1	1	1	1	1
125	GCA_024591335	MKA27_09910	MKA27_09915	[Clostridium] innocuum	human	clade_4	strain: ES-NU1-P-101v		4303	fecal	1	1	1	1	1	1	1
126	GCA_024591345	MKC96_13240	MKC96_13235	[Clostridium] innocuum	human	clade_2	strain: ES-NU1-P-098v		4616	fecal	1	1	1	1	1	1	1
127	GCA_024591375	MKC70_14775	MKC70_14770	[Clostridium] innocuum	human	clade_1	strain: ES-NU1-P-075v		4525	fecal	1	1	1	1	1	1	1
128	GCA_024591395	MKA55_15680	MKA55_15675	[Clostridium] innocuum	human	clade_1	strain: ES-NU1-P-030v		4203	fecal	1	1	1	1	1	1	1
129	GCA_024591405	MKD14_09155	MKD14_09150	[Clostridium] innocuum	human	clade_2	strain: ES-NU1-P-021v		4160	fecal	1	1	1	1	1	1	1
130	GCA_024591415	MKC85_19495	MKC85_19490	[Clostridium] innocuum	human	clade_2	strain: ES-NU1-P-023v		4623	fecal	1	1	1	1	1	1	1
131	GCA_024591435	MKC58_09580	MKC58_09585	[Clostridium] innocuum	human	clade_1	strain: ES-NU1-P-011vL		4420	fecal	1	1	1	1	1	1	1
132	GCA_024591445	MKA39_09025	MKA39_09020	[Clostridium] innocuum	human	clade_1	strain: ES-NU1-P-099v		5142	fecal	1	1	1	1	1	1	1
133	GCA_024591495	MKC77_20525	MKC77_20520	[Clostridium] innocuum	human	clade_1	strain: ES-NU1-N-006v		4369	fecal	1	1	1	1	1	1	1
134	GCA_024591505	MKA56_18745	MKA56_18740	[Clostridium] innocuum	human	clade_1	strain: ES-NU1-N-042V		4213	fecal	1	1	1	1	1	1	1
135	GCA_024591535	MKC64_13620	MKC64_13615	[Clostridium] innocuum	human	clade_1	strain: ES-NU1-AC-063L		4164	fecal	1	1	1	1	1	1	1
136	GCA_024591545	MKC40_16185	MKC40_16180	[Clostridium] innocuum	human	clade_2	strain: ES-NU1-AC-060v		5053	fecal	1	1	1	1	1	1	1
137	GCA_024591565	MKC53_13555	MKC53_13560	[Clostridium] innocuum	human	clade_2	strain: ES-NU1-AC-069v		5059	fecal	1	1	1	1	1	1	0
138	GCA_024591595	MKD11_13690	MKD11_13695	[Clostridium] innocuum	human	clade_2	strain: ES-NU1-AC-058v		5044	fecal	1	1	1	1	1	1	1
139	GCA_024591615	MKA25_08145	MKA25_08140	[Clostridium] innocuum	human	clade_1	strain: ES-NU1-AC-055v		4045	fecal	1	1	1	1	1	1	1
140	GCA_024591625	MKC76_14140	MKC76_14135	[Clostridium] innocuum	human	clade_1	strain: ES-NU1-AC-047v		4394	fecal	1	1	1	1	1	1	1
141	GCA_024591655	MKA34_07325	MKA34_07320	[Clostridium] innocuum	human	clade_1	strain: ES-NU1-AC-050v		4921	fecal	1	1	1	1	1	1	1
142	GCA_024591665	MKA59_16995	MKA59_16990	[Clostridium] innocuum	human	clade_2	strain: ES-NU1-AC-045v		5096	fecal	1	1	1	1	1	1	1
143	GCA_024591695	MKC42_14955	MKC42_14950	[Clostridium] innocuum	human	clade_1	strain: ES-NU1-AC-044v		4651	fecal	1	1	1	1	1	1	1
144	GCA_024591715	MKC49_17125	MKC49_17120	[Clostridium] innocuum	human	clade_1	strain: ES-NU1-AC-039		4134	fecal	1	1	1	1	1	1	1
145	GCA_024591735	MKC41_15220	MKC41_15225	[Clostridium] innocuum	human	clade_3	strain: ES-NU1-AC-043		4572	fecal	1	1	1	1	1	1	1
146	GCA_024591745	MKD06_11005	MKD06_11000	[Clostridium] innocuum	human	clade_1	strain: ES-NU1-AC-041v		4938	fecal	1	1	1	1	1	1	1
147	GCA_024591755	MKA45_19560	MKA45_19555	[Clostridium] innocuum	human	clade_1	strain: ES-NU1-AC-037v		4138	fecal	1	1	1	1	1	1	1
148	GCA_024591795	MKA35_17820	MKA35_17815	[Clostridium] innocuum	human	clade_4	strain: ES-NU1-AC-024s		4739	fecal	1	1	1	1	1	0	0
149	GCA_024591815	MKD03_10580	MKD03_10575	[Clostridium] innocuum	human	clade_1	strain: ES-NU1-AC-020v		4316	fecal	1	1	1	1	1	1	1
150	GCA_024591835	MKC61_16400	MKC61_16395	[Clostridium] innocuum	human	clade_1	strain: ES-NU1-AC-013L		4742	fecal	1	1	1	1	1	1	1
151	GCA_024591855	MKC63_01625	MKC63_01620	[Clostridium] innocuum	human	clade_1	strain: ES-NU1-AC-004v		4839	fecal	1	1	1	1	1	1	1
152	GCA_024591865	MKA53_16310	MKA53_16305	[Clostridium] innocuum	human	clade_3	strain: ES-NU1-AC-012L		4805	fecal	1	1	1	1	1	1	1
153	GCA_024591875	MKD04_20800	MKD04_20805	[Clostridium] innocuum	human	clade_1	strain: ES-NU1-AC-001		4266	fecal	1	1	1	0	0	0	0
154	GCA_024591885	MKC39_17385	MKC39_17380	[Clostridium] innocuum	human	clade_1	strain: ES-NU1-AC-019v		4822	fecal	1	1	1	1	1	1	1
155	GCA_024591935	MKD09_15530	MKD09_15525	[Clostridium] innocuum	human	clade_1	strain: ES-LK4-063		4748	fecal	1	1	1	1	1	1	1
156	GCA_024591955	MKC38_02540	MKC38_02545	[Clostridium] innocuum	human	clade_1	strain: ES-LK4-051s		4274	fecal	1	1	1	1	1	1	1
157	GCA_024591975	MKC55_16290	MKC55_16295	[Clostridium] innocuum	human	clade_1	strain: ES-LK4-049s		5109	fecal	1	1	1	1	1	1	1
158	GCA_024591985	MKC86_06215	MKC86_06220	[Clostridium] innocuum	human	clade_1	strain: ES-LK4-060v		4258	fecal	1	1	1	1	1	1	1
159	GCA_024592015	MKA54_15710	MKA54_15705	[Clostridium] innocuum	human	clade_1	strain: ES-LK4-047v		4352	fecal	1	1	1	1	1	1	1
160	GCA_024592035	MKA60_18690	MKA60_18685	[Clostridium] innocuum	human	clade_2	strain: ES-LK4-029v		4156	fecal	1	1	1	1	1	1	1
161	GCA_024592055	MKC91_18385	MKC91_18380	[Clostridium] innocuum	human	clade_1	strain: ES-LK4-023v		4151	fecal	1	1	1	1	1	1	1
162	GCA_024592065	MKC56_07590	MKC56_07585	[Clostridium] innocuum	human	clade_4	strain: ES-LK4-017		4239	fecal	1	1	1	1	1	1	1
163	GCA_024592085	MKC71_14215	MKC71_14210	[Clostridium] innocuum	human	clade_1	strain: ES-LK4-013v		4431	fecal	1	1	1	1	1	1	1
164	GCA_024592115	MKC62_19435	MKC62_19430	[Clostridium] innocuum	human	clade_4	strain: ES-LK4-057v		4735	fecal	1	1	1	1	1	1	1
165	GCA_024592135	MKC45_12395	MKC45_12390	[Clostridium] innocuum	human	clade_3	strain: ES-LK4-008		5006	fecal	1	1	1	1	1	1	1
166	GCA_024592155	MKA63_10435	MKA63_10440	[Clostridium] innocuum	human	clade_1	strain: ES-LK3P-476v		4112	fecal	1	1	1	1	1	1	1
167	GCA_024592165	MKC67_10460	MKC67_10455	[Clostridium] innocuum	human	clade_1	strain: ES-LK4-006		4542	fecal	1	1	1	1	1	1	1
168	GCA_024592175	MKC60_12305	MKC60_12300	[Clostridium] innocuum	human	clade_1	strain: ES-LK3P-477v		4493	fecal	1	1	1	1	1	1	1
169	GCA_024592215	MKC99_01580	MKC99_01585	[Clostridium] innocuum	human	clade_1	strain: ES-LK4-009v		4134	fecal	1	1	1	1	1	1	1
170	GCA_024592235	MKC90_00960	MKC90_00965	[Clostridium] innocuum	human	clade_1	strain: ES-LK3P-475v		4420	fecal	1	1	1	1	1	1	1
171	GCA_024592255	MKD12_10240	MKD12_10245	[Clostridium] innocuum	human	clade_2	strain: ES-LK3P-462v		4102	fecal	1	1	1	1	1	1	1
172	GCA_024592275	MKA26_09845	MKA26_09850	[Clostridium] innocuum	human	clade_1	strain: ES-LK3P-452v		4002	fecal	1	1	1	1	1	1	1
173	GCA_024592285	MKC54_00960	MKC54_00965	[Clostridium] innocuum	human	clade_1	strain: ES-LK3P-474v		4385	fecal	1	1	1	1	1	1	1
174	GCA_024592305	MKA30_09415	MKA30_09410	[Clostridium] innocuum	human	clade_1	strain: ES-LK3P-415v		3996	fecal	1	1	1	1	1	1	1
175	GCA_024592335	MKA42_10580	MKA42_10585	[Clostridium] innocuum	human	clade_1	strain: ES-LK3P-402v		4201	fecal	1	1	1	1	1	1	1
176	GCA_024592355	MKC98_08490	MKC98_08485	[Clostridium] innocuum	human	clade_1	strain: ES-LK3P-333v		4651	fecal	1	1	1	1	1	1	1
177	GCA_024592365	MKC83_10350	MKC83_10345	[Clostridium] innocuum	human	clade_1	strain: ES-LK3P-335v		4595	fecal	1	1	1	1	1	1	1
178	GCA_024592375	MKA33_08135	MKA33_08130	[Clostridium] innocuum	human	clade_1	strain: ES-LK3P-337v		4523	fecal	1	1	1	1	1	1	1
179	GCA_024592415	MKA47_15025	MKA47_15020	[Clostridium] innocuum	human	clade_4	strain: ES-LK3P-413v		4985	fecal	1	1	1	1	1	1	1
180	GCA_024592425	MKD05_08305	MKD05_08300	[Clostridium] innocuum	human	clade_2	strain: ES-LK3P-313v		4216	fecal	1	1	1	1	1	1	1
181	GCA_024592455	MKC57_09400	MKC57_09405	[Clostridium] innocuum	human	clade_4	strain: ES-LK3N-18vs		4385	fecal	1	1	1	1	1	1	1
182	GCA_024592475	MKC72_04955	MKC72_04950	[Clostridium] innocuum	human	clade_1	strain: ES-LK3N-157		4560	fecal	1	1	1	1	1	1	1
183	GCA_024592495	MKC48_15640	MKC48_15635	[Clostridium] innocuum	human	clade_4	strain: ES-LK3N-118		4394	fecal	1	1	1	1	1	1	1
184	GCA_024592505	MKC87_17820	MKC87_17815	[Clostridium] innocuum	human	clade_2	strain: ES-LK3N-099V		4936	fecal	1	1	1	1	1	1	1
185	GCA_024592535	MKA64_11520	MKA64_11515	[Clostridium] innocuum	human	clade_1	strain: ES-LK3N-089v		4594	fecal	1	1	1	1	1	1	1
186	GCA_024592555	MKA32_08085	MKA32_08090	[Clostridium] innocuum	human	clade_1	strain: ES-LK3N-079		4186	fecal	1	1	1	1	1	1	1
187	GCA_024622965	NSA40_00350	NSA40_00345	[Clostridium] innocuum			strain: DSM 29132		4532		1	1	1	1	0	0	0
188	GCA_900114575	SAMN05216507_11838	SAMN05216507_11837	[Clostridium] innocuum			strain: NLAE-zl-C381		4211		1	1	1	1	1	1	1
189	GCA_900116735	SAMN04487929_11639	SAMN04487929_11638	[Clostridium] innocuum			strain: NLAE-zl-G197		4487		1	1	1	1	1	1	1
190	GCF_002814255	B6N15_RS05395	B6N15_RS05390	[Clostridium] innocuum			strain: 2959				1	1	1	1	1	1	1
191	GCF_015550705	I2C46_RS05870	I2C46_RS05865	[Clostridium] innocuum			strain: 1001285H_161024_B5				1	1	1	1	1	1	1
192	GCF_027685215	PGY73_RS12355	PGY73_RS12360	[Clostridium] innocuum			strain: AF14-1LB				1	1	1	1	1	1	0
193	GCF_027687515	PGZ88_RS04225	PGZ88_RS04220	[Clostridium] innocuum			strain: AF07-33B				1	1	1	1	1	1	1
194	GCF_027691005	PG099_RS08425	PG099_RS08420	[Clostridium] innocuum			strain: TF03-11				1	1	1	1	1	1	1
195	GCF_027695885	PG814_RS02280	PG814_RS02275	[Clostridium] innocuum			strain: LG100-28				1	1	1	1	1	1	1
196	GCF_902166045	FN761_RS13490	FN761_RS13495	[Clostridium] innocuum	human	clade_2	strain: 4928STDY7387914				1	1	1	1	1	1	1
197	GCF_902166105	FN766_RS12250	FN766_RS12245	[Clostridium] innocuum	human	clade_2	strain: 4928STDY7387913				1	1	1	1	1	1	1
198	GCF_902374605	FY451_RS20775	FY451_RS20770	[Clostridium] innocuum	human	clade_1	isolate: MGYG-HGUT-01396				1	1	1	1	1	1	0
199	GCA_000165065	HMPREF0983_01859	HMPREF0983_01858		human	clade_4					1	1	1	1	1	1	1
200	GCA_000183585	HMPREF9406_2150	HMPREF9406_2149		human	clade_1					1	1	1	1	1	1	1
201	GCA_000225685	HMPREF9022_04896	HMPREF9022_04897		human	clade_2					1	1	1	1	1	1	1
202	GCA_000242195	HMPREF0982_04029	HMPREF0982_04028		human	clade_1					1	1	1	1	1	1	1
203	GCA_000435955	BN746_03300	BN746_03299		human	clade_1					1	1	1	1	1	1	1
204	GCA_000450985	QSI_3715	QSI_3716		human	clade_1					1	1	1	1	1	1	1
205	GCF_001305075	UC050102G04_RS12490	UC050102G04_RS12495		human	clade_1					1	1	1	0	1	0	0
206	GCA_001688965				mouse	clade_1
207	GCA_003481775	DXB22_20160	DXB22_20165		human	clade_3					1	1	1	1	1	1	1
208	GCA_003603195	DWX45_15415	DWX45_15420		human	clade_4					1	1	1	1	1	1	1
209	GCA_003603255	DWW36_10100	DWW36_10095		human	clade_4					1	1	1	1	1	1	1
210	GCF_902165885	FN754_RS12875	FN754_RS12870		human	clade_1					1	1	1	1	1	1	1

## Sheet: combine_all_V6
No.	Assembly Accession	ApmB	ApmA	Organism Scientific Name	host	Clade	Organism Qualifier	Gene Count	organ_site	LMAICMKE_01818	LMAICMKE_01819	LMAICMKE_01820	LMAICMKE_01821	LMAICMKE_01822	LMAICMKE_01823	LMAICMKE_01824
1	GCA_000371425	HMPREF1094_04588	HMPREF1094_04587	[Clostridium] innocuum 2959	human	clade_2	strain: 2959	4726		1	1	1	1	1	1	1
2	GCA_000763955	CIAN88_00210	CIAN88_00205	[Clostridium] innocuum	human	clade_1	strain: AN88	4256		1	1	1	1	1	1	1
3	GCA_001406695	ERS852468_02536	ERS852468_02537	[Clostridium] innocuum	human	clade_1	strain: 2789STDY5834853	4170		1	1	1	1	1	1	1
4	GCA_002221705	ADH65_02650	ADH65_02655	[Clostridium] innocuum			strain: I46	4403		1	1	1	1	1	1	1
5	GCA_003149285	ATF84_11639	ATF84_11638	[Clostridium] innocuum	rumen	clade_2	strain: NLAE-zl-G197	4487		1	1	1	1	1	1	1
6	GCA_003433985	DXA38_17345	DXA38_17350	[Clostridium] innocuum	human	clade_3	strain: OF01-2LB	4633		1	1	1	1	1	1	1
7	GCA_003459885	DWX17_20485	DWX17_20480	[Clostridium] innocuum	human	clade_2	strain: AF18-35LB	4896		1	1	1	1	1	1	1
8	GCA_009696405	FYJ36_10470	FYJ36_10475	[Clostridium] innocuum	pig	clade_1	strain: BSM-380-WT-2D	4298		1	1	1	1	1	1	1
9	GCA_009874055	GT664_07745	GT664_07740	[Clostridium] innocuum	human	clade_1	strain: BIOML-A12	4464		1	1	1	1	1	1	1
10	GCA_009874095	GT649_05965	GT649_05960	[Clostridium] innocuum	human	clade_1	strain: BIOML-A13	4425		1	1	1	1	1	1	1
11	GCA_009874135	GT669_06265	GT669_06260	[Clostridium] innocuum	human	clade_1	strain: BIOML-A10	4436		1	1	1	1	1	1	1
12	GCA_009874145	GT665_07520	GT665_07515	[Clostridium] innocuum	human	clade_1	strain: BIOML-A11	4431		1	1	1	1	1	1	1
13	GCA_009874155	GT681_06305	GT681_06300	[Clostridium] innocuum	human	clade_1	strain: BIOML-A6	4444		1	1	1	1	1	1	1
14	GCA_009874195	GT648_05070	GT648_05065	[Clostridium] innocuum	human	clade_1	strain: BIOML-A7	4446		1	1	1	1	1	1	1
15	GCA_009874205	GT670_06215	GT670_06210	[Clostridium] innocuum	human	clade_1	strain: BIOML-A4	4435		1	1	1	1	1	1	1
16	GCA_009874235			[Clostridium] innocuum			strain: BIOML-A3	1101
17	GCA_009876345	GT684_06225	GT684_06220	[Clostridium] innocuum	human	clade_1	strain: BIOML-A9	4439		1	1	1	1	1	1	1
18	GCA_009876375	GT663_05945	GT663_05940	[Clostridium] innocuum	human	clade_1	strain: BIOML-A5	4441		1	1	1	1	1	1	1
19	GCA_009876385	GT654_07120	GT654_07115	[Clostridium] innocuum	human	clade_1	strain: BIOML-A8	4430		1	1	1	1	1	1	1
20	GCA_009876415	GT673_05465	GT673_05460	[Clostridium] innocuum	human	clade_1	strain: BIOML-A1	4436		1	1	1	1	1	1	1
21	GCA_009876425	GT666_05960	GT666_05955	[Clostridium] innocuum	human	clade_1	strain: BIOML-A2	4436		1	1	1	1	1	1	1
22	GCA_012271835	G4D55_11850	G4D55_11845	[Clostridium] innocuum			strain: LC-LUMC-CI-001	4149		1	1	1	1	1	1	1
23	GCA_012317185	G4D54_12380	G4D54_12375	[Clostridium] innocuum			strain: ATCC 14501	4618		1	1	1	1	1	1	1
24	GCA_016697325			[Clostridium] innocuum			strain: I46	4331
25	GCA_017933695	KB151_003550	KB151_003549	[Clostridium] innocuum			strain: AG21-0284	4042		1	1	1	1	1	1	1
26	GCA_018370435	KHW81_16550	KHW81_16545	[Clostridium] innocuum			isolate: L3_102_000G1_dasL3_102_000G1_concoct_10	3851		1	1	1	1	1	1	1
27	GCA_018458805	J7D43_17420	J7D43_17425	[Clostridium] innocuum			strain: ATCC 14501	4536		1	1	1	1	1	1	1
28	GCA_019041895	KTG08_13035	KTG08_13030	[Clostridium] innocuum			strain: MSK.7.7	4869		1	1	1	1	1	1	1
29	GCA_019042135	KTG07_17090	KTG07_17085	[Clostridium] innocuum			strain: MSK.6.1	4628		1	1	1	1	1	1	1
30	GCA_019125695	KSU88_15475	KSU88_15480	[Clostridium] innocuum			strain: MSK.5.23	4158		1	1	1	1	1	1	1
31	GCA_019130895	KSY85_16805	KSY85_16800	[Clostridium] innocuum			strain: MSK.15.85	4988		1	1	1	1	1	1	1
32	GCA_019131515	KSY98_12605	KSY98_12610	[Clostridium] innocuum			strain: MSK.13.34	4745		1	1	1	1	1	1	1
33	GCA_020709235	LK502_05825	LK502_05830	[Clostridium] innocuum			strain: DFI.4.57	3978		1	1	1	1	1	1	1
34	GCA_020709245	LK530_09600	LK530_09605	[Clostridium] innocuum			strain: DFI.2.68	4319		1	1	1	1	1	1	1
35	GCA_020709275	LK508_07325	LK508_07330	[Clostridium] innocuum			strain: DFI.4.74	3980		1	1	1	1	1	1	1
36	GCA_020709285	LK525_09405	LK525_09410	[Clostridium] innocuum			strain: DFI.2.54	4317		1	1	1	1	1	1	1
37	GCA_020709315	LK526_09420	LK526_09425	[Clostridium] innocuum			strain: DFI.2.25	4314		1	1	1	1	1	1	1
38	GCA_020709335	LK531_09375	LK531_09380	[Clostridium] innocuum			strain: DFI.2.33	4320		1	1	1	1	1	1	1
39	GCA_020709385	LK521_09165	LK521_09160	[Clostridium] innocuum			strain: DFI.2.55	4321		1	1	1	1	1	1	1
40	GCA_020709455	LK506_05375	LK506_05380	[Clostridium] innocuum			strain: DFI.4.59	3991		1	1	1	1	1	1	1
41	GCA_020709465	LK527_06295	LK527_06290	[Clostridium] innocuum			strain: DFI.5.67	4649		1	1	1	1	1	1	1
42	GCA_020709495	LK524_09610	LK524_09605	[Clostridium] innocuum			strain: DFI.2.70	4190		1	1	1	1	1	1	1
43	GCA_020709505	LK523_11810	LK523_11815	[Clostridium] innocuum			strain: DFI.1.91	4218		1	1	1	1	1	1	1
44	GCA_020709535	LK528_07550	LK528_07545	[Clostridium] innocuum			strain: DFI.2.56	4300		1	1	1	1	1	1	1
45	GCA_020709555	LK534_11770	LK534_11775	[Clostridium] innocuum			strain: DFI.1.86	4206		1	1	1	1	1	1	1
46	GCA_020709595	LK529_12295	LK529_12300	[Clostridium] innocuum			strain: DFI.1.206	4216		1	1	1	1	1	1	1
47	GCA_020731165			[Clostridium] innocuum			strain: FDAARGOS_1584	3005
48	GCA_020733105			[Clostridium] innocuum			strain: DFI.1.7	2719
49	GCA_022132425	L0O97_05050	L0O97_05055	[Clostridium] innocuum			strain: DFI.4.58	4070		1	1	1	1	1	1	1
50	GCA_022135235	L0P73_07600	L0P73_07595	[Clostridium] innocuum			strain: DFI.7.33	4776		1	1	1	1	1	1	1
51	GCA_022440755	MCH19_09695	MCH19_09690	[Clostridium] innocuum			strain: OA4	4837		1	1	1	1	1	1	1
52	GCA_022440795	MCH21_09690	MCH21_09685	[Clostridium] innocuum			strain: OA5	4849		1	1	1	1	1	1	1
53	GCA_022693425	LV812_08075	LV812_08070	[Clostridium] innocuum	human	clade_1	strain: MRL7460	4205	fecal	1	1	1	1	1	1	1
54	GCA_022693435	LV828_19410	LV828_19405	[Clostridium] innocuum	human	clade_1	strain: MRL6604	4579	fecal	1	1	1	1	1	1	1
55	GCA_022693465	LV833_16875	LV833_16870	[Clostridium] innocuum	human	clade_1	strain: MRL6602	5192	fecal	1	1	1	1	1	1	1
56	GCA_022693475	LV832_09665	LV832_09670	[Clostridium] innocuum	human	clade_1	strain: MRL7493	4030	fecal	1	1	1	1	1	1	1
57	GCA_022693485	LV809_17645	LV809_17650	[Clostridium] innocuum	human	clade_1	strain: MRL6598	4759	fecal	1	1	1	1	1	1	1
58	GCA_022693525	LV829_12045	LV829_12050	[Clostridium] innocuum	human	clade_1	strain: MRL5543	4110	fecal	1	1	1	1	1	1	1
59	GCA_022693545	LV830_08665	LV830_08670	[Clostridium] innocuum	human	clade_1	strain: LK5-043	4043	fecal	1	1	1	1	1	1	1
60	GCA_022693565	LV811_09405	LV811_09400	[Clostridium] innocuum	human	clade_2	strain: LK3P-181	3977	fecal	1	1	1	1	1	1	1
61	GCA_022693575	LV831_11165	LV831_11160	[Clostridium] innocuum	human	clade_1	strain: LK5-005	3870	fecal	1	1	1	1	1	1	1
62	GCA_022693605	LV810_16965	LV810_16960	[Clostridium] innocuum	human	clade_1	strain: LK5-024	4735	fecal	1	1	1	1	1	1	1
63	GCA_022693625	LV813_19805	LV813_19800	[Clostridium] innocuum	human	clade_1	strain: LK3P-180	4839	fecal	1	1	1	1	1	1	1
64	GCA_022784045	MSH59_00850	MSH59_00845	[Clostridium] innocuum			isolate: SUG1009	3904		1	1	1	1	1	1	1
65	GCA_022845735	CE91St51_27440	CE91St51_27430	[Clostridium] innocuum			strain: CE91-St51	5040		1	1	1	1	1	1	1
66	GCA_023008265	K5I27_07740	K5I27_07745	[Clostridium] innocuum			strain: VE303-07	4248		1	1	1	1	1	1	1
67	GCA_024460135	NE459_15315	NE459_15310	[Clostridium] innocuum			strain: SL.2.24	5123		1	1	1	1	1	1	0
68	GCA_024589875	MKC82_15790	MKC82_15785	[Clostridium] innocuum	human	clade_1	strain: NU1-P-103I	4207	fecal	1	1	1	1	1	1	1
69	GCA_024589895	MKA29_10195	MKA29_10190	[Clostridium] innocuum	human	clade_1	strain: NU1-P-090v	4064	fecal	1	1	1	1	1	1	1
70	GCA_024589905	MKC75_09735	MKC75_09730	[Clostridium] innocuum	human	clade_1	strain: NU1-P-091v	3948	fecal	1	1	1	1	1	1	1
71	GCA_024589935	MKA28_09760	MKA28_09765	[Clostridium] innocuum	human	clade_1	strain: NU1-P-089s	4084	fecal	1	1	1	1	1	1	1
72	GCA_024589955	MKC65_17180	MKC65_17175	[Clostridium] innocuum	human	clade_1	strain: NU1-P-084v	4003	fecal	1	1	1	1	1	1	1
73	GCA_024589975	MKC94_07905	MKC94_07910	[Clostridium] innocuum	human	clade_4	strain: NU1-P-076v	4248	fecal	1	1	1	1	1	1	1
74	GCA_024589995	MKC74_15470	MKC74_15475	[Clostridium] innocuum	human	clade_2	strain: NU1-P-083v	4571	fecal	1	1	1	1	1	1	1
75	GCA_024590015	MKA51_18750	MKA51_18755	[Clostridium] innocuum	human	clade_2	strain: NU1-P-074v	4746	fecal	1	1	1	1	1	1	1
76	GCA_024590035	MKC92_05265	MKC92_05260	[Clostridium] innocuum	human	clade_2	strain: NU1-P-078v	4101	fecal	1	1	1	1	1	1	1
77	GCA_024590055	MKC88_09505	MKC88_09510	[Clostridium] innocuum	human	clade_1	strain: NU1-P-086v	4397	fecal	1	1	1	1	1	1	1
78	GCA_024590065	MKC37_14300	MKC37_14305	[Clostridium] innocuum	human	clade_1	strain: NU1-P-069v	4671	fecal	1	1	1	1	1	1	1
79	GCA_024590085	MKC93_11300	MKC93_11295	[Clostridium] innocuum	human	clade_1	strain: NU1-P-072v	5065	fecal	1	1	1	1	1	1	1
80	GCA_024590115	MKC52_07160	MKC52_07165	[Clostridium] innocuum	human	clade_2	strain: NU1-P-066vs	4175	fecal	1	1	1	1	1	1	1
81	GCA_024590435	MKA43_11745	MKA43_11750	[Clostridium] innocuum			strain: NU1-P-056vs	4686		1	1	1	1	1	1	1
82	GCA_024590475	MKC78_17685	MKC78_17680	[Clostridium] innocuum			strain: NU1-P-048v	4503		1	1	1	1	1	1	1
83	GCA_024590495	MKC79_09615	MKC79_09610	[Clostridium] innocuum			strain: NU1-N-083v	4123		1	1	1	1	1	1	1
84	GCA_024590515	MKA52_19445	MKA52_19440	[Clostridium] innocuum			strain: NU1-P-034vL	4884		1	1	1	1	1	1	1
85	GCA_024590525	MKA49_21880	MKA49_21875	[Clostridium] innocuum			strain: NU1-N-084	4965		1	1	1	1	1	1	1
86	GCA_024590555	MKC66_14475	MKC66_14470	[Clostridium] innocuum			strain: NU1-N-037v	4347		1	1	1	1	1	1	1
87	GCA_024590565	MKA57_12045	MKA57_12050	[Clostridium] innocuum			strain: NU1-N-024v	4999		1	1	1	1	1	1	1
88	GCA_024590595	MKC97_10035	MKC97_10040	[Clostridium] innocuum			strain: NU1-P-036v	4134		1	1	1	1	1	1	0
89	GCA_024590615	MKA44_07110	MKA44_07115	[Clostridium] innocuum			strain: NU1-N-014v	4925		1	1	1	1	1	1	1
90	GCA_024590625	MKC51_17610	MKC51_17615	[Clostridium] innocuum			strain: NU1-N-016v	4813		1	1	1	1	1	1	1
91	GCA_024590655	MKA62_18310	MKA62_18315	[Clostridium] innocuum	human	clade_1	strain: NU1-N-003	4099	fecal	1	1	1	1	1	1	1
92	GCA_024590665	MKD00_08240	MKD00_08245	[Clostridium] innocuum			strain: NU1-AC-033v	4066		1	1	1	1	1	1	1
93	GCA_024590695	MKC95_10850	MKC95_10845	[Clostridium] innocuum	human	clade_1	strain: NU1-AC-029v	4740	fecal	1	1	1	1	1	1	1
94	GCA_024590715	MKC69_15500	MKC69_15495	[Clostridium] innocuum	human	clade_1	strain: NU1-AC-030v	5031	fecal	1	1	1	1	1	1	1
95	GCA_024590735	MKC73_07335	MKC73_07340	[Clostridium] innocuum	human	clade_4	strain: NU1-AC-022v	4141	fecal	1	1	1	1	1	1	1
96	GCA_024590755	MKC80_13930	MKC80_13925	[Clostridium] innocuum	human	clade_1	strain: NU1-AC-027	4819	fecal	1	1	1	1	1	1	1
97	GCA_024590775	MKC68_08495	MKC68_08490	[Clostridium] innocuum	human	clade_1	strain: NU1-AC-006	4488	fecal	1	1	1	1	1	1	1
98	GCA_024590795	MKC44_13920	MKC44_13925	[Clostridium] innocuum	human	clade_2	strain: NU1-AC-032	5300	fecal	1	1	1	1	1	1	1
99	GCA_024590815	MKA36_15495	MKA36_15490	[Clostridium] innocuum	human	clade_1	strain: NU1-AC-005	4254	fecal	1	1	1	1	1	1	1
100	GCA_024590825	MKC46_03080	MKC46_03075	[Clostridium] innocuum	human	clade_1	strain: LK4-084v	4256	fecal	1	1	1	1	1	1	1
101	GCA_024590855	MKA31_07520	MKA31_07525	[Clostridium] innocuum	human	clade_1	strain: LK4-067v	4384	fecal	1	1	1	1	1	1	1
102	GCA_024590875	MKA50_07570	MKA50_07565	[Clostridium] innocuum	human	clade_1	strain: LK4-066v	4650	fecal	1	1	1	1	1	1	1
103	GCA_024590895	MKA40_06935	MKA40_06940	[Clostridium] innocuum	human	clade_1	strain: LK4-059v	4542	fecal	1	1	1	1	1	1	1
104	GCA_024590915	MKC47_15565	MKC47_15570	[Clostridium] innocuum	human	clade_1	strain: LK4-037v	4669	fecal	1	1	1	1	1	1	1
105	GCA_024590925	MKD01_14335	MKD01_14330	[Clostridium] innocuum	human	clade_3	strain: LK4-042v	4309	fecal	1	1	1	1	1	1	1
106	GCA_024590955	MKA48_13885	MKA48_13890	[Clostridium] innocuum	human	clade_1	strain: LK3P-473v	4146	fecal	1	1	1	1	1	1	1
107	GCA_024590965	MKC43_18660	MKC43_18655	[Clostridium] innocuum	human	clade_1	strain: LK4-030v	4397	fecal	1	1	1	1	1	1	1
108	GCA_024590995	MKC84_07205	MKC84_07210	[Clostridium] innocuum	human	clade_3	strain: LK3P-471v	4259	fecal	1	1	1	1	1	1	1
109	GCA_024591015	MKC89_09550	MKC89_09545	[Clostridium] innocuum	human	clade_1	strain: LK3P-369v	4331	fecal	1	1	1	1	1	1	1
110	GCA_024591025	MKC50_11515	MKC50_11520	[Clostridium] innocuum	human	clade_1	strain: LK3P-351	4574	fecal	1	1	1	1	1	1	1
111	GCA_024591035	MKA61_05545	MKA61_05550	[Clostridium] innocuum	human	clade_1	strain: LK3P-366v	4196	fecal	1	1	1	1	1	1	1
112	GCA_024591065	MKA41_05920	MKA41_05925	[Clostridium] innocuum	human	clade_1	strain: LK3P-330v	4081	fecal	1	1	1	1	1	1	1
113	GCA_024591095	MKA37_12405	MKA37_12410	[Clostridium] innocuum	human	clade_1	strain: LK3P-322v	4829	fecal	1	1	1	1	1	1	1
114	GCA_024591115	MKC81_08580	MKC81_08575	[Clostridium] innocuum	human	clade_2	strain: LK3P-318m	4274	fecal	1	1	1	1	1	1	1
115	GCA_024591125	MKA46_19785	MKA46_19780	[Clostridium] innocuum	human	clade_1	strain: LK3N-164V	4338	fecal	1	1	1	1	1	1	1
116	GCA_024591135	MKA58_11445	MKA58_11450	[Clostridium] innocuum	human	clade_1	strain: LK3N-131v	3819	fecal	1	1	1	1	1	1	1
117	GCA_024591175	MKD13_11200	MKD13_11195	[Clostridium] innocuum	human	clade_3	strain: LK3N-120v	4181	fecal	1	1	1	1	1	1	1
118	GCA_024591195	MKA38_09255	MKA38_09260	[Clostridium] innocuum	human	clade_3	strain: LK3N-102	4488	fecal	1	1	1	1	1	1	1
119	GCA_024591215	MKD15_14610	MKD15_14605	[Clostridium] innocuum	human	clade_1	strain: LK3N-002v	4758	fecal	1	1	1	1	1	1	1
120	GCA_024591225	MKD10_13060	MKD10_13065	[Clostridium] innocuum	human	clade_4	strain: LK3N-042v	3972	fecal	1	1	1	1	1	1	1
121	GCA_024591235	MKC59_08350	MKC59_08345	[Clostridium] innocuum	human	clade_2	strain: LK3N-085v	4560	fecal	1	1	1	1	1	1	1
122	GCA_024591265	MKD07_08665	MKD07_08670	[Clostridium] innocuum	human	clade_4	strain: LK3N-119V	3970	fecal	1	1	1	1	1	1	1
123	GCA_024591295	MKD08_10550	MKD08_10555	[Clostridium] innocuum	human	clade_1	strain: ES-NU1-P-102v	4201	fecal	1	1	1	1	1	1	1
124	GCA_024591315	MKD02_07860	MKD02_07865	[Clostridium] innocuum	human	clade_1	strain: ES-NU1-P-088s	4511	fecal	1	1	1	1	1	1	1
125	GCA_024591335	MKA27_09910	MKA27_09915	[Clostridium] innocuum	human	clade_4	strain: ES-NU1-P-101v	4303	fecal	1	1	1	1	1	1	1
126	GCA_024591345	MKC96_13240	MKC96_13235	[Clostridium] innocuum	human	clade_2	strain: ES-NU1-P-098v	4616	fecal	1	1	1	1	1	1	1
127	GCA_024591375	MKC70_14775	MKC70_14770	[Clostridium] innocuum	human	clade_1	strain: ES-NU1-P-075v	4525	fecal	1	1	1	1	1	1	1
128	GCA_024591395	MKA55_15680	MKA55_15675	[Clostridium] innocuum	human	clade_1	strain: ES-NU1-P-030v	4203	fecal	1	1	1	1	1	1	1
129	GCA_024591405	MKD14_09155	MKD14_09150	[Clostridium] innocuum	human	clade_2	strain: ES-NU1-P-021v	4160	fecal	1	1	1	1	1	1	1
130	GCA_024591415	MKC85_19495	MKC85_19490	[Clostridium] innocuum	human	clade_2	strain: ES-NU1-P-023v	4623	fecal	1	1	1	1	1	1	1
131	GCA_024591435	MKC58_09580	MKC58_09585	[Clostridium] innocuum	human	clade_1	strain: ES-NU1-P-011vL	4420	fecal	1	1	1	1	1	1	1
132	GCA_024591445	MKA39_09025	MKA39_09020	[Clostridium] innocuum	human	clade_1	strain: ES-NU1-P-099v	5142	fecal	1	1	1	1	1	1	1
133	GCA_024591495	MKC77_20525	MKC77_20520	[Clostridium] innocuum	human	clade_1	strain: ES-NU1-N-006v	4369	fecal	1	1	1	1	1	1	1
134	GCA_024591505	MKA56_18745	MKA56_18740	[Clostridium] innocuum	human	clade_1	strain: ES-NU1-N-042V	4213	fecal	1	1	1	1	1	1	1
135	GCA_024591535	MKC64_13620	MKC64_13615	[Clostridium] innocuum	human	clade_1	strain: ES-NU1-AC-063L	4164	fecal	1	1	1	1	1	1	1
136	GCA_024591545	MKC40_16185	MKC40_16180	[Clostridium] innocuum	human	clade_2	strain: ES-NU1-AC-060v	5053	fecal	1	1	1	1	1	1	1
137	GCA_024591565	MKC53_13555	MKC53_13560	[Clostridium] innocuum	human	clade_2	strain: ES-NU1-AC-069v	5059	fecal	1	1	1	1	1	1	0
138	GCA_024591595	MKD11_13690	MKD11_13695	[Clostridium] innocuum	human	clade_2	strain: ES-NU1-AC-058v	5044	fecal	1	1	1	1	1	1	1
139	GCA_024591615	MKA25_08145	MKA25_08140	[Clostridium] innocuum	human	clade_1	strain: ES-NU1-AC-055v	4045	fecal	1	1	1	1	1	1	1
140	GCA_024591625	MKC76_14140	MKC76_14135	[Clostridium] innocuum	human	clade_1	strain: ES-NU1-AC-047v	4394	fecal	1	1	1	1	1	1	1
141	GCA_024591655	MKA34_07325	MKA34_07320	[Clostridium] innocuum	human	clade_1	strain: ES-NU1-AC-050v	4921	fecal	1	1	1	1	1	1	1
142	GCA_024591665	MKA59_16995	MKA59_16990	[Clostridium] innocuum	human	clade_2	strain: ES-NU1-AC-045v	5096	fecal	1	1	1	1	1	1	1
143	GCA_024591695	MKC42_14955	MKC42_14950	[Clostridium] innocuum	human	clade_1	strain: ES-NU1-AC-044v	4651	fecal	1	1	1	1	1	1	1
144	GCA_024591715	MKC49_17125	MKC49_17120	[Clostridium] innocuum	human	clade_1	strain: ES-NU1-AC-039	4134	fecal	1	1	1	1	1	1	1
145	GCA_024591735	MKC41_15220	MKC41_15225	[Clostridium] innocuum	human	clade_3	strain: ES-NU1-AC-043	4572	fecal	1	1	1	1	1	1	1
146	GCA_024591745	MKD06_11005	MKD06_11000	[Clostridium] innocuum	human	clade_1	strain: ES-NU1-AC-041v	4938	fecal	1	1	1	1	1	1	1
147	GCA_024591755	MKA45_19560	MKA45_19555	[Clostridium] innocuum	human	clade_1	strain: ES-NU1-AC-037v	4138	fecal	1	1	1	1	1	1	1
148	GCA_024591795	MKA35_17820	MKA35_17815	[Clostridium] innocuum	human	clade_4	strain: ES-NU1-AC-024s	4739	fecal	1	1	1	1	1	0	0
149	GCA_024591815	MKD03_10580	MKD03_10575	[Clostridium] innocuum	human	clade_1	strain: ES-NU1-AC-020v	4316	fecal	1	1	1	1	1	1	1
150	GCA_024591835	MKC61_16400	MKC61_16395	[Clostridium] innocuum	human	clade_1	strain: ES-NU1-AC-013L	4742	fecal	1	1	1	1	1	1	1
151	GCA_024591855	MKC63_01625	MKC63_01620	[Clostridium] innocuum	human	clade_1	strain: ES-NU1-AC-004v	4839	fecal	1	1	1	1	1	1	1
152	GCA_024591865	MKA53_16310	MKA53_16305	[Clostridium] innocuum	human	clade_3	strain: ES-NU1-AC-012L	4805	fecal	1	1	1	1	1	1	1
153	GCA_024591875	MKD04_20800	MKD04_20805	[Clostridium] innocuum	human	clade_1	strain: ES-NU1-AC-001	4266	fecal	1	1	1	0	0	0	0
154	GCA_024591885	MKC39_17385	MKC39_17380	[Clostridium] innocuum	human	clade_1	strain: ES-NU1-AC-019v	4822	fecal	1	1	1	1	1	1	1
155	GCA_024591935	MKD09_15530	MKD09_15525	[Clostridium] innocuum	human	clade_1	strain: ES-LK4-063	4748	fecal	1	1	1	1	1	1	1
156	GCA_024591955	MKC38_02540	MKC38_02545	[Clostridium] innocuum	human	clade_1	strain: ES-LK4-051s	4274	fecal	1	1	1	1	1	1	1
157	GCA_024591975	MKC55_16290	MKC55_16295	[Clostridium] innocuum	human	clade_1	strain: ES-LK4-049s	5109	fecal	1	1	1	1	1	1	1
158	GCA_024591985	MKC86_06215	MKC86_06220	[Clostridium] innocuum	human	clade_1	strain: ES-LK4-060v	4258	fecal	1	1	1	1	1	1	1
159	GCA_024592015	MKA54_15710	MKA54_15705	[Clostridium] innocuum	human	clade_1	strain: ES-LK4-047v	4352	fecal	1	1	1	1	1	1	1
160	GCA_024592035	MKA60_18690	MKA60_18685	[Clostridium] innocuum	human	clade_2	strain: ES-LK4-029v	4156	fecal	1	1	1	1	1	1	1
161	GCA_024592055	MKC91_18385	MKC91_18380	[Clostridium] innocuum	human	clade_1	strain: ES-LK4-023v	4151	fecal	1	1	1	1	1	1	1
162	GCA_024592065	MKC56_07590	MKC56_07585	[Clostridium] innocuum	human	clade_4	strain: ES-LK4-017	4239	fecal	1	1	1	1	1	1	1
163	GCA_024592085	MKC71_14215	MKC71_14210	[Clostridium] innocuum	human	clade_1	strain: ES-LK4-013v	4431	fecal	1	1	1	1	1	1	1
164	GCA_024592115	MKC62_19435	MKC62_19430	[Clostridium] innocuum	human	clade_4	strain: ES-LK4-057v	4735	fecal	1	1	1	1	1	1	1
165	GCA_024592135	MKC45_12395	MKC45_12390	[Clostridium] innocuum	human	clade_3	strain: ES-LK4-008	5006	fecal	1	1	1	1	1	1	1
166	GCA_024592155	MKA63_10435	MKA63_10440	[Clostridium] innocuum	human	clade_1	strain: ES-LK3P-476v	4112	fecal	1	1	1	1	1	1	1
167	GCA_024592165	MKC67_10460	MKC67_10455	[Clostridium] innocuum	human	clade_1	strain: ES-LK4-006	4542	fecal	1	1	1	1	1	1	1
168	GCA_024592175	MKC60_12305	MKC60_12300	[Clostridium] innocuum	human	clade_1	strain: ES-LK3P-477v	4493	fecal	1	1	1	1	1	1	1
169	GCA_024592215	MKC99_01580	MKC99_01585	[Clostridium] innocuum	human	clade_1	strain: ES-LK4-009v	4134	fecal	1	1	1	1	1	1	1
170	GCA_024592235	MKC90_00960	MKC90_00965	[Clostridium] innocuum	human	clade_1	strain: ES-LK3P-475v	4420	fecal	1	1	1	1	1	1	1
171	GCA_024592255	MKD12_10240	MKD12_10245	[Clostridium] innocuum	human	clade_2	strain: ES-LK3P-462v	4102	fecal	1	1	1	1	1	1	1
172	GCA_024592275	MKA26_09845	MKA26_09850	[Clostridium] innocuum	human	clade_1	strain: ES-LK3P-452v	4002	fecal	1	1	1	1	1	1	1
173	GCA_024592285	MKC54_00960	MKC54_00965	[Clostridium] innocuum	human	clade_1	strain: ES-LK3P-474v	4385	fecal	1	1	1	1	1	1	1
174	GCA_024592305	MKA30_09415	MKA30_09410	[Clostridium] innocuum	human	clade_1	strain: ES-LK3P-415v	3996	fecal	1	1	1	1	1	1	1
175	GCA_024592335	MKA42_10580	MKA42_10585	[Clostridium] innocuum	human	clade_1	strain: ES-LK3P-402v	4201	fecal	1	1	1	1	1	1	1
176	GCA_024592355	MKC98_08490	MKC98_08485	[Clostridium] innocuum	human	clade_1	strain: ES-LK3P-333v	4651	fecal	1	1	1	1	1	1	1
177	GCA_024592365	MKC83_10350	MKC83_10345	[Clostridium] innocuum	human	clade_1	strain: ES-LK3P-335v	4595	fecal	1	1	1	1	1	1	1
178	GCA_024592375	MKA33_08135	MKA33_08130	[Clostridium] innocuum	human	clade_1	strain: ES-LK3P-337v	4523	fecal	1	1	1	1	1	1	1
179	GCA_024592415	MKA47_15025	MKA47_15020	[Clostridium] innocuum	human	clade_4	strain: ES-LK3P-413v	4985	fecal	1	1	1	1	1	1	1
180	GCA_024592425	MKD05_08305	MKD05_08300	[Clostridium] innocuum	human	clade_2	strain: ES-LK3P-313v	4216	fecal	1	1	1	1	1	1	1
181	GCA_024592455	MKC57_09400	MKC57_09405	[Clostridium] innocuum	human	clade_4	strain: ES-LK3N-18vs	4385	fecal	1	1	1	1	1	1	1
182	GCA_024592475	MKC72_04955	MKC72_04950	[Clostridium] innocuum	human	clade_1	strain: ES-LK3N-157	4560	fecal	1	1	1	1	1	1	1
183	GCA_024592495	MKC48_15640	MKC48_15635	[Clostridium] innocuum	human	clade_4	strain: ES-LK3N-118	4394	fecal	1	1	1	1	1	1	1
184	GCA_024592505	MKC87_17820	MKC87_17815	[Clostridium] innocuum	human	clade_2	strain: ES-LK3N-099V	4936	fecal	1	1	1	1	1	1	1
185	GCA_024592535	MKA64_11520	MKA64_11515	[Clostridium] innocuum	human	clade_1	strain: ES-LK3N-089v	4594	fecal	1	1	1	1	1	1	1
186	GCA_024592555	MKA32_08085	MKA32_08090	[Clostridium] innocuum	human	clade_1	strain: ES-LK3N-079	4186	fecal	1	1	1	1	1	1	1
187	GCA_024622965	NSA40_00350	NSA40_00345	[Clostridium] innocuum			strain: DSM 29132	4532		1	1	1	1	0	0	0
188	GCA_900114575	SAMN05216507_11838	SAMN05216507_11837	[Clostridium] innocuum			strain: NLAE-zl-C381	4211		1	1	1	1	1	1	1
189	GCA_900116735	SAMN04487929_11639	SAMN04487929_11638	[Clostridium] innocuum			strain: NLAE-zl-G197	4487		1	1	1	1	1	1	1
190	GCF_002814255	B6N15_RS05395	B6N15_RS05390	[Clostridium] innocuum			strain: 2959			1	1	1	1	1	1	1
191	GCF_015550705	I2C46_RS05870	I2C46_RS05865	[Clostridium] innocuum			strain: 1001285H_161024_B5			1	1	1	1	1	1	1
192	GCF_027685215	PGY73_RS12355	PGY73_RS12360	[Clostridium] innocuum			strain: AF14-1LB			1	1	1	1	1	1	0
193	GCF_027687515	PGZ88_RS04225	PGZ88_RS04220	[Clostridium] innocuum			strain: AF07-33B			1	1	1	1	1	1	1
194	GCF_027691005	PG099_RS08425	PG099_RS08420	[Clostridium] innocuum			strain: TF03-11			1	1	1	1	1	1	1
195	GCF_027695885	PG814_RS02280	PG814_RS02275	[Clostridium] innocuum			strain: LG100-28			1	1	1	1	1	1	1
196	GCF_902166045	FN761_RS13490	FN761_RS13495	[Clostridium] innocuum	human	clade_2	strain: 4928STDY7387914			1	1	1	1	1	1	1
197	GCF_902166105	FN766_RS12250	FN766_RS12245	[Clostridium] innocuum	human	clade_2	strain: 4928STDY7387913			1	1	1	1	1	1	1
198	GCF_902374605	FY451_RS20775	FY451_RS20770	[Clostridium] innocuum	human	clade_1	isolate: MGYG-HGUT-01396			1	1	1	1	1	1	0
199	GCA_000165065	HMPREF0983_01859	HMPREF0983_01858		human	clade_4				1	1	1	1	1	1	1
200	GCA_000183585	HMPREF9406_2150	HMPREF9406_2149		human	clade_1				1	1	1	1	1	1	1
201	GCA_000225685	HMPREF9022_04896	HMPREF9022_04897		human	clade_2				1	1	1	1	1	1	1
202	GCA_000242195	HMPREF0982_04029	HMPREF0982_04028		human	clade_1				1	1	1	1	1	1	1
203	GCA_000435955	BN746_03300	BN746_03299		human	clade_1				1	1	1	1	1	1	1
204	GCA_000450985	QSI_3715	QSI_3716		human	clade_1				1	1	1	1	1	1	1
205	GCF_001305075	UC050102G04_RS12490	UC050102G04_RS12495		human	clade_1				1	1	1	0	1	0	0
206	GCA_001688965				mouse	clade_1
207	GCA_003481775	DXB22_20160	DXB22_20165		human	clade_3				1	1	1	1	1	1	1
208	GCA_003603195	DWX45_15415	DWX45_15420		human	clade_4				1	1	1	1	1	1	1
209	GCA_003603255	DWW36_10100	DWW36_10095		human	clade_4				1	1	1	1	1	1	1
210	GCF_902165885	FN754_RS12875	FN754_RS12870		human	clade_1				1	1	1	1	1	1	1

## Sheet: Sheet1
V2用的註解
	source	obtain day	Note 1	Note 2	Note 3	Note 4
	I download from NCBI 223 GeneBank; search as Clostridium innocuum	20230806	only 189 has GenBank annotation	10 only have RefSeq annotation	24 without any annotation	199 genomes
	connected tag: Assembly Name		兩邊共有142 annotated genomes
	from the ref paper: Diversity and Prevalence of Clostridium innocuum in the Human Gut Microbiota		38 new from this study	189 from others	Table from SI list only 227	abstract indicated analysis 232				other annotated genome not in common: 12 (2 only have RefSeq)
						所以目前共有211 genome可分析
						No MAG is selected
V5用的註解
	12個用RefSeq的genome annotation, 10個來自我20230806NCBI搜尋，2個是paper的
12個藍字	來自paper獨有的12個genomes
	5個基因體不具特別的gene cluster
紅字	我搜尋及paper共有的基因體
黑字	我搜尋獨有的基因體
the gene cluster is from LMAICMKE_01818 to LMAICMKE_01824 (共7個)
其中 LMAICMKE_01819 => Apm B; LMAICMKE_01820 => Apm A
要把Apm B及Apm A依次順序concatenate

## Sheet: Combine_all_include_Ci_240207
	Group	Locus Tag of etfB	Locus Tag of etfA	Genome Name	Genome ID	Domain	Phylum	Class	Oxygen Requirement		LMAICMKE_01818	LMAICMKE_01819 (apmA)	LMAICMKE_01820 (apmB)	LMAICMKE_01821	LMAICMKE_01822	LMAICMKE_01823	LMAICMKE_01824
#00ff00	Unclassified	CLL_A1361	CLL_A1362	Clostridium botulinum B Eklund 17B	GCA_000020165.1	Bacteria	Firmicutes	Clostridia	Anaerobe
#00ff00	Unclassified	Cbei_2887	Cbei_2886	Clostridium beijerinckii NCIMB 8052	GCA_000016965.1	Bacteria	Firmicutes	Clostridia	Anaerobe
#6fa8dc	3C	Dpo_1c01660	Dpo_1c01650	Desulfotignum phosphitoxidans FiPS-3, DSM 13687	GCA_000350545.1	Bacteria	Proteobacteria	Deltaproteobacteria	Anaerobe
#6fa8dc	3C	Xaut_0920	Xaut_0921	Xanthobacter autotrophicus Py2	GCA_000017645.1	Bacteria	Proteobacteria	Alphaproteobacteria	Facultative
#6fa8dc	3C	CT2142	CT2141	Chlorobium tepidum TLS	GCA_000006985.1	Bacteria	Chlorobi	Chlorobia	Obligate anaerobe
#6fa8dc	3C	DEFDS_1832	DEFDS_1831	Deferribacter desulfuricans SSM1	GCA_000010985.1	Bacteria	Deferribacteres	Deferribacteres	Anaerobe
#6fa8dc	3C	Gmet_1713	Gmet_1712	Geobacter metallireducens GS-15	GCA_000012925.1	Bacteria	Proteobacteria	Deltaproteobacteria	Anaerobe
#0b5394	3A	S2979	S2978	Shigella flexneri sv. 2a 2457T	GCA_000007405.1	Bacteria	Proteobacteria	Gammaproteobacteria	Facultative
#0b5394	3A	AZOLI_p10876	AZOLI_p10875	Azospirillum lipoferum 4B	GCA_000283655.1	Bacteria	Proteobacteria	Alphaproteobacteria	Microaerophilic
#0b5394	3A	H045_18640	H045_18645	Pseudomonas poae RE*1-1-14	GCA_000336465.1	Bacteria	Proteobacteria	Gammaproteobacteria
#0b5394	3A	EY04_31920	EY04_31915	Pseudomonas chlororaphis PA23	GCA_000698865.1	Bacteria	Proteobacteria	Gammaproteobacteria	Aerobe
#6a329f	4	CHU_1359	CHU_1360	Cytophaga hutchinsonii ATCC 33406	GCA_000014145.1	Bacteria	Bacteroidetes	Cytophagia	Aerobe
#6a329f	4	Riean_1891	Riean_1892	Riemerella anatipestifer A350/72, DSM 15868	GCA_000183155.1	Bacteria	Bacteroidetes	Flavobacteriia	Microaerophilic
#6a329f	4	RA0C_0090	RA0C_0091	Riemerella anatipestifer A350/72, DSM 15868	GCA_000252855.1	Bacteria	Bacteroidetes	Flavobacteriia	Microaerophilic
#6a329f	4	Murru_1942	Murru_1941	Muricauda ruestringensis B1, DSM 13258	GCA_000224085.1	Bacteria	Bacteroidetes	Flavobacteriia	Facultative
#6a329f	4	FBFL15_2245	FBFL15_2246	Flavobacterium branchiophilum FL-15	GCA_000253275.1	Bacteria	Bacteroidetes	Flavobacteriia	Aerobe
#3d85c6	3B	P186_0709	P186_0710	Pyrobaculum ferrireducens 1860	GCA_000234805.1	Archaea	Crenarchaeota	Thermoprotei	Facultative
#3d85c6	3B	Dred_0572	Dred_0573	Desulfotomaculum reducens MI-1	GCA_000016165.1	Bacteria	Firmicutes	Clostridia	Anaerobe
#3d85c6	3B	ECs0044	ECs0045	Escherichia coli O157:H7 Sakai (EHEC)	GCA_000022225.1	Bacteria	Proteobacteria	Gammaproteobacteria	Facultative
#3d85c6	3B	ECs2404	ECs2405	Escherichia coli O157:H7 Sakai (EHEC)	GCA_000022225.1	Bacteria	Proteobacteria	Gammaproteobacteria	Facultative
#3d85c6	3B	CY43_06895	CY43_06890	Salmonella enterica enterica sv. Typhimurium 138736	GCA_000636135.1	Bacteria	Proteobacteria	Gammaproteobacteria
#0000ff	5	X953_08945	X953_08950	Virgibacillus sp. SK37	GCA_000725285.1	Bacteria	Firmicutes	Bacilli	Aerobe
#0000ff	5	Dtox_1698	Dtox_1699	Desulfotomaculum acetoxidans 5575, DSM 771	GCA_000024205.1	Bacteria	Firmicutes	Clostridia	Obligate anaerobe
#0000ff	5	Desku_0327	Desku_0328	Desulfotomaculum kuznetsovii 17, DSM 6115	GCA_000214705.1	Bacteria	Firmicutes	Clostridia	Obligate anaerobe
#0000ff	5	CHY_1352	CHY_1353	Carboxydothermus hydrogenoformans Z-2901	GCA_000012865.1	Bacteria	Firmicutes	Clostridia	Anaerobe
#0000ff	5	CHY_1325	CHY_1326	Carboxydothermus hydrogenoformans Z-2901	GCA_000012865.1	Bacteria	Firmicutes	Clostridia	Anaerobe
#9fc5e8	3D	HX89_05020	HX89_05025	Dermacoccus nishinomiyaensis M25	GCA_000725405.1	Bacteria	Actinobacteria	Actinobacteria	Aerobe
#9fc5e8	3D	cu0724	cu0725	Corynebacterium urealyticum DSM 7109	GCA_000069945.1	Bacteria	Actinobacteria	Actinobacteria	Anaerobe
#9fc5e8	3D	Gbro_3260	Gbro_3259	Gordonia bronchialis 3410, DSM 43247	GCA_000024785.1	Bacteria	Actinobacteria	Actinobacteria	Obligate aerobe
#9fc5e8	3D	MAB_3363c	MAB_3362c	Mycobacterium abscessus ATCC 19977	GCF_000069185.1	Bacteria	Actinobacteria	Actinobacteria	Aerobe
#9fc5e8	3D	ML1712	ML1711	Mycobacterium leprae TN	GCA_000195855.1	Bacteria	Actinobacteria	Actinobacteria	Aerobe
#ff0000	1	Veis_2093	Veis_2092	Verminephrobacter eiseniae EF01-2	GCA_000015565.1	Bacteria	Proteobacteria	Betaproteobacteria
#ff0000	1	SALWKB2_0004	SALWKB2_0005	Snodgrassella alvi wkB2	GCA_000600005.1	Bacteria	Proteobacteria	Betaproteobacteria	Microaerophilic
#ff0000	1	PDEN_RS12675	PDEN_RS12680	Paracoccus denitrificans PD1222	GCF_000203895.1	Bacteria	Proteobacteria	Alphaproteobacteria	Aerobe
#ff0000	1	BM1374166_01759	BM1374166_01760	Bartonella tribocorum BM1374166	GCF_902810615.1	Bacteria	Proteobacteria	Alphaproteobacteria	Facultative
#ff0000	1	EP13_10915	EP13_10910	Alteromonas australica H17	GCA_000730385.1	Bacteria	Proteobacteria	Gammaproteobacteria
#7f6000	2A	CL2_RS07780	CL2_RS07785	Anaerostipes hadrus SSC/2	GCF_000210695.1	Bacteria	Firmicutes	Clostridia	Anaerobe
#f1c232	2C2	GLL_RS17360	GLL_RS17355	Gloeobacter violaceus PCC 7421	GCF_000011385.1	Bacteria	Cyanobacteria	Gloeobacteria
#bf9000	2B	NT01CX_RS01675	NT01CX_RS01670	Clostridium novyi NT	GCF_000014125.1	Bacteria	Firmicutes	Clostridia	Anaerobe
#7f6000	2A	NTHER_RS09515	NTHER_RS09510	Natranaerobius thermophilus JW/NM-WN-LF	GCF_000020005.1	Bacteria	Firmicutes	Clostridia	Obligate anaerobe
#7f6000	2A	VPAR_RS00400	VPAR_RS00405	Veillonella parvula Te3, DSM 2008	GCF_000024945.1	Bacteria	Firmicutes	Negativicutes	Anaerobe
#0b5394	3A	BDSB_04325	BDSB_04330	Burkholderia dolosa PC543 (LMG 19468)	GCA_000497165.1	Bacteria	Proteobacteria	Betaproteobacteria
#7f6000	2A	ACFER_RS02930	ACFER_RS02935	Acidaminococcus fermentans VR4, DSM 20731	GCF_000025305.1	Bacteria	Fibrobacteres	Negativicutes	Anaerobe
#7f6000	2A	CTC_RS10680	CTC_RS10675	Clostridium tetani Massachusetts E88	GCF_000007625.1	Bacteria	Firmicutes	Clostridia	Anaerobe
#7f6000	2A	CDR20291_RS04230	CDR20291_RS04235	Clostridioides difficile R20291	GCF_000027105.1	Bacteria	Firmicutes	Clostridia	Obligate anaerobe
#7f6000	2A	CLOS_RS00935	CLOS_RS00940	Alkaliphilus oremlandii OhILAs	GCF_000018325.1	Bacteria	Firmicutes	Clostridia	Anaerobe
#7f6000	2A	UFO1_RS16525	UFO1_RS16520	Pelosinus sp. UFO1	GCF_000725345.1	Bacteria	Firmicutes	Negativicutes	Obligate anaerobe
#7f6000	2A	UFO1_RS15835	UFO1_RS15830	Pelosinus sp. UFO1	GCF_000725345.1	Bacteria	Firmicutes	Negativicutes	Obligate anaerobe
#bf9000	2B	THEYE_RS08085	THEYE_RS08090	Thermodesulfovibrio yellowstonii DSM 11347	GCF_000020985.1	Bacteria	Nitrospirae	Nitrospira
#bf9000	2B	THEYE_RS07825	THEYE_RS07830	Thermodesulfovibrio yellowstonii DSM 11347	GCF_000020985.1	Bacteria	Nitrospirae	Nitrospira
#7f6000	2A	HPRAE_RS00600	HPRAE_RS00605	Halanaerobium praevalens GSL, DSM 2228	GCF_000165465.1	Bacteria	Firmicutes	Clostridia	Anaerobe
#7f6000	2A	HPRAE_RS07905	HPRAE_RS07900	Halanaerobium praevalens GSL, DSM 2228	GCF_000165465.1	Bacteria	Firmicutes	Clostridia	Anaerobe
#7f6000	2A	DESTI_RS09150	DESTI_RS09155	Desulfomonile tiedjei DCB-1, DSM 6799	GCF_000266945.1	Bacteria	Proteobacteria	Deltaproteobacteria	Anaerobe
#7f6000	2A	DESOR_RS14680	DESOR_RS14675	Desulfosporosinus orientis Singapore I, DSM 765	GCF_000235605.1	Bacteria	Firmicutes	Clostridia	Anaerobe
#7f6000	2A	B9A14_RS14160	B9A14_RS14165	Thermanaeromonas toyohensis ToBE, DSM 14490	GCF_900176005.1	Bacteria	Firmicutes	Clostridia	Obligate anaerobe
#7f6000	2A	TTE_RS02605	TTE_RS02610	Caldanaerobacter subterraneus tengcongensis MB4T	GCF_000007085.1	Bacteria	Firmicutes	Clostridia	Anaerobe
#7f6000	2A	THEWI_RS03035	THEWI_RS03040	Thermoanaerobacter wiegelii Rt8.B1	GCF_000147695.2	Bacteria	Firmicutes	Clostridia	Obligate anaerobe
#7f6000	2A	THETHE_RS08070	THETHE_RS08065	Thermoanaerobacterium thermosaccharolyticum M0795	GCF_000328545.1	Bacteria	Firmicutes	Clostridia	Obligate anaerobe
#7f6000	2A	TTHE_RS08245	TTHE_RS08240	Thermoanaerobacterium thermosaccharolyticum DSM 571	GCF_000145615.1	Bacteria	Firmicutes	Clostridia	Obligate anaerobe
#7f6000	2A	DEALDRAFT_RS07070	DEALDRAFT_RS07065	Dethiobacter alkaliphilus AHT1	GCF_000174415.1	Bacteria	Firmicutes	Clostridia	Anaerobe
#7f6000	2A	DEHRE_RS08935	DEHRE_RS08930	Dehalobacter restrictus DSM 9455	GCF_000512895.1	Bacteria	Firmicutes	Clostridia	Anaerobe
#7f6000	2A	DHBDCA_RS04795	DHBDCA_RS04790	Dehalobacter sp. DCA	GCF_000305775.1	Bacteria	Firmicutes	Clostridia
#7f6000	2A	DCF50_RS05085	DCF50_RS05080	Dehalobacter sp. CF	GCF_000305815.1	Bacteria	Firmicutes	Clostridia
#7f6000	2A	CBO_RS16255	CBO_RS16250	Clostridium botulinum type A - Hall	GCF_000063585.1	Bacteria	Firmicutes	Clostridia	Obligate anaerobe
#7f6000	2A	CDR20291_RS02320	CDR20291_RS02325	Clostridioides difficile R20291	GCF_000027105.1	Bacteria	Firmicutes	Clostridia	Obligate anaerobe
#7f6000	2A	CBO_RS10730	CBO_RS10725	Clostridium botulinum type A - Hall	GCF_000063585.1	Bacteria	Firmicutes	Clostridia	Obligate anaerobe
#7f6000	2A	CLOSA_RS15050	CLOSA_RS15045	Clostridium saccharolyticum WM1, DSM 2544	GCF_000144625.1	Bacteria	Firmicutes	Clostridia	Anaerobe
#7f6000	2A	HMPREF0868_RS05395	HMPREF0868_RS05390	Mageeibacillus indolicus UPII9-5	GCF_000025225.2	Bacteria	Firmicutes	Clostridia
#7f6000	2A	AWO_RS08100	AWO_RS08105	Acetobacterium woodii WB1, DSM 1030	GCF_000247605.1	Bacteria	Firmicutes	Clostridia	Anaerobe
#7f6000	2A	FP2_RS10200	FP2_RS10195	Faecalibacterium prausnitzii L2-6	GCF_000210735.1	Bacteria	Firmicutes	Clostridia
#7f6000	2A	FPR_RS14840	FPR_RS14845	Faecalibacterium prausnitzii SL3/3	GCF_000209855.1	Bacteria	Firmicutes	Clostridia
#7f6000	2A	OBV_03780	OBV_03790	Oscillibacter valericigenes Sjm18-20	GCA_000283575.1	Bacteria	Firmicutes	Clostridia	Anaerobe
#7f6000	2A	OBV_40750	OBV_40760	Oscillibacter valericigenes Sjm18-20	GCA_000283575.1	Bacteria	Firmicutes	Clostridia	Anaerobe
#7f6000	2A	OBV_28820	OBV_28810	Oscillibacter valericigenes Sjm18-20	GCA_000283575.1	Bacteria	Firmicutes	Clostridia	Anaerobe
#7f6000	2A	OBV_16250	OBV_16260	Oscillibacter valericigenes Sjm18-20	GCA_000283575.1	Bacteria	Firmicutes	Clostridia	Anaerobe
#bf9000	2B	AWO_RS04410	AWO_RS04415	Acetobacterium woodii WB1, DSM 1030	GCF_000247605.1	Bacteria	Firmicutes	Clostridia	Anaerobe
#bf9000	2B	CDR20291_RS05645	CDR20291_RS05650	Clostridioides difficile R20291	GCF_000027105.1	Bacteria	Firmicutes	Clostridia	Obligate anaerobe
#bf9000	2B	CBEI_RS01710	CBEI_RS01715	Clostridium beijerinckii NCIMB 8052	GCF_000016965.1	Bacteria	Firmicutes	Clostridia	Anaerobe
#bf9000	2B	CLOPA_RS15820	CLOPA_RS15815	Clostridium pasteurianum BC1	GCF_000389635.1	Bacteria	Firmicutes	Clostridia	Anaerobe
#bf9000	2B	CA_RS13035	CA_RS13030	Clostridium acetobutylicum ATCC 824	GCF_000008765.1	Bacteria	Firmicutes	Clostridia	Anaerobe
#bf9000	2B	CTC_RS04900	CTC_RS04905	Clostridium tetani Massachusetts E88	GCF_000007625.1	Bacteria	Firmicutes	Clostridia	Anaerobe
#bf9000	2B	NT01CX_RS03670	NT01CX_RS03675	Clostridium novyi NT	GCF_000014125.1	Bacteria	Firmicutes	Clostridia	Anaerobe
#f1c232	2C2	PALPR_RS08500	PALPR_RS08505	Paludibacter propionicigenes WB4, DSM 17365	GCF_000183135.1	Bacteria	Bacteroidetes	Bacteroidia	Anaerobe
#f1c232	2C2	PGN_RS03820	PGN_RS03815	Porphyromonas gingivalis ATCC 33277	GCF_000010505.1	Bacteria	Bacteroidetes	Bacteroidia	Anaerobe
#f1c232	2C2	HMPREF0669_RS03020	HMPREF0669_RS03025	Prevotella sp. F0039	GCF_000163055.2	Bacteria	Bacteroidetes	Bacteroidia	Anaerobe
#f1c232	2C2	HMPREF0659_RS05515	HMPREF0659_RS05520	Prevotella melaninogenica ATCC 25845	GCF_000144405.1	Bacteria	Bacteroidetes	Bacteroidia	Anaerobe
#f1c232	2C2	PRU_RS10520	PRU_RS10515	Prevotella ruminicola 23	GCF_000025925.1	Bacteria	Bacteroidetes	Bacteroidia	Anaerobe
#f1c232	2C2	BDI_RS02295	BDI_RS02290	Parabacteroides distasonis ATCC 8503	GCF_000012845.1	Bacteria	Bacteroidetes	Bacteroidia	Anaerobe
#f1c232	2C2	BVU_RS01655	BVU_RS01660	Bacteroides vulgatus ATCC 8482 (Phocaeicola vulgatus ATCC 8482)	GCF_000012825.1	Bacteria	Bacteroidetes	Bacteroidia	Anaerobe
#f1c232	2C2	BF_RS16020	BF_RS16025	Bacteroides fragilis YCH46	GCF_000009925.1	Bacteria	Bacteroidetes	Bacteroidia	Obligate anaerobe
#f1c232	2C2	BT_RS09140	BT_RS09145	Bacteroides thetaiotaomicron VPI-5482	GCF_000011065.1	Bacteria	Bacteroidetes	Bacteroidia	Obligate anaerobe
#7f6000	2A	CBO_RS15715	CBO_RS15710	Clostridium botulinum type A - Hall	GCF_000063585.1	Bacteria	Firmicutes	Clostridia	Obligate anaerobe
#7f6000	2A	CLOCEL_RS14900	CLOCEL_RS14895	Clostridium cellulovorans 743B, ATCC 35296	GCF_000145275.1	Bacteria	Firmicutes	Clostridia	Anaerobe
#7f6000	2A	CM240_RS05770	CM240_RS05775	Clostridium bornimense M2/40	GCF_000577895.1	Bacteria	Firmicutes	Clostridia	Anaerobe
#7f6000	2A	CKR_RS02260	CKR_RS02265	Clostridium kluyveri NBRC 12016	GCF_000010265.1	Bacteria	Firmicutes	Clostridia	Anaerobe
#7f6000	2A	CKL_RS02255	CKL_RS02260	Clostridium kluyveri DSM 555	GCF_000016505.1	Bacteria	Firmicutes	Clostridia	Anaerobe
#7f6000	2A	CLOPA_RS06770	CLOPA_RS06775	Clostridium pasteurianum BC1	GCF_000389635.1	Bacteria	Firmicutes	Clostridia	Anaerobe
#7f6000	2A	CA_RS13970	CA_RS13965	Clostridium acetobutylicum ATCC 824	GCF_000008765.1	Bacteria	Firmicutes	Clostridia	Anaerobe
#7f6000	2A	NT01CX_RS09990	NT01CX_RS09985	Clostridium novyi NT	GCF_000014125.1	Bacteria	Firmicutes	Clostridia	Anaerobe
#7f6000	2A	NT01CX_RS07145	NT01CX_RS07140	Clostridium novyi NT	GCF_000014125.1	Bacteria	Firmicutes	Clostridia	Anaerobe
#7f6000	2A	CTC_RS12460	CTC_RS12455	Clostridium tetani Massachusetts E88	GCF_000007625.1	Bacteria	Firmicutes	Clostridia	Anaerobe
#7f6000	2A	CTC_RS03545	CTC_RS03550	Clostridium tetani Massachusetts E88	GCF_000007625.1	Bacteria	Firmicutes	Clostridia	Anaerobe
#7f6000	2A	CLL_A0375	CLL_A0376	Clostridium botulinum B Eklund 17B	GCA_000020165.1	Bacteria	Firmicutes	Clostridia	Anaerobe
#7f6000	2A	CBEI_RS01775	CBEI_RS01780	Clostridium beijerinckii NCIMB 8052	GCF_000016965.1	Bacteria	Firmicutes	Clostridia	Anaerobe
#7f6000	2A	CBEI_RS10570	CBEI_RS10575	Clostridium beijerinckii NCIMB 8052	GCF_000016965.1	Bacteria	Firmicutes	Clostridia	Anaerobe
#7f6000	2A	CPE_RS11925	CPE_RS11920	Clostridium perfringens 13	GCF_000009685.1	Bacteria	Firmicutes	Clostridia	Anaerobe
#7f6000	2A	CPF_RS12615	CPF_RS12610	Clostridium perfringens ATCC 13124	GCF_000013285.1	Bacteria	Firmicutes	Clostridia	Obligate anaerobe
#7f6000	2A	CPR_RS11440	CPR_RS11435	Clostridium perfringens SM101	GCF_000013845.2	Bacteria	Firmicutes	Clostridia	Anaerobe
#ffd966	2D1	CHY_RS11515	CHY_RS11510	Carboxydothermus hydrogenoformans Z-2901	GCF_000012865.1	Bacteria	Firmicutes	Clostridia	Anaerobe
#ffd966	2D1	DSY_RS08670	DSY_RS08665	Desulfitobacterium hafniense Y51	GCF_000010045.1	Bacteria	Firmicutes	Clostridia	Anaerobe
#ffd966	2D1	CLJU_RS19810	CLJU_RS19805	Clostridium ljungdahlii PETC, DSM 13528	GCF_000143685.1	Bacteria	Firmicutes	Clostridia	Anaerobe
#ffd966	2D1	GTNG_RS04360	GTNG_RS04365	Geobacillus thermodenitrificans NG80-2	GCF_000015745.1	Bacteria	Firmicutes	Bacilli	Facultative
#ffd966	2D1	DRED_RS08290	DRED_RS08295	Desulfotomaculum reducens MI-1	GCF_000016165.1	Bacteria	Firmicutes	Clostridia	Anaerobe
#ffd966	2D2	MINF_RS02115	MINF_RS02120	Methylacidiphilum infernorum V4	GCF_000019665.1	Bacteria	Verrucomicrobia	Methylacidiphilae	Aerobe
#ffd966	2D2	RRU_RS11735	RRU_RS11730	Rhodospirillum rubrum S1, ATCC 11170	GCF_000013085.1	Bacteria	Proteobacteria	Alphaproteobacteria	Facultative
#ffd966	2D2	DSUI_RS15430	DSUI_RS15425	Azospira suillum PS	GCF_000236665.1	Bacteria	Proteobacteria	Betaproteobacteria	Facultative
#ffd966	2D2	Bcep1808_5984	Bcep1808_5983	Burkholderia vietnamiensis G4	GCA_000016205.1	Bacteria	Proteobacteria	Betaproteobacteria	Facultative
#ffd966	2D2	DSUI_RS02790	DSUI_RS02785	Azospira suillum PS	GCF_000236665.1	Bacteria	Proteobacteria	Betaproteobacteria	Facultative
#ffe599	2E	GMET_RS11380	GMET_RS11375	Geobacter metallireducens GS-15	GCF_000012925.1	Bacteria	Proteobacteria	Deltaproteobacteria	Anaerobe
#ffe599	2E	GLOV_RS02775	GLOV_RS02770	Trichlorobacter lovleyi SZ (Geobacter lovleyi SZ)	GCF_000020385.1	Bacteria	Proteobacteria	Deltaproteobacteria	Anaerobe
#ffe599	2E	GBEM_RS07540	GBEM_RS07545	Citrifermentans bemidjiense Bem (Geobacter bemidjiensis Bem, DSM 16622)	GCF_000020725.1	Bacteria	Proteobacteria	Deltaproteobacteria	Anaerobe
#ffe599	2E	GMET_RS03430	GMET_RS03435	Geobacter metallireducens GS-15	GCF_000012925.1	Bacteria	Proteobacteria	Deltaproteobacteria	Anaerobe
#ffe599	2E	GURA_RS06185	GURA_RS06190	Geobacter uraniireducens Rf4	GCF_000016745.1	Bacteria	Proteobacteria	Deltaproteobacteria	Anaerobe
#ffe599	2E	GMET_RS10430	GMET_RS10425	Geobacter metallireducens GS-15	GCF_000012925.1	Bacteria	Proteobacteria	Deltaproteobacteria	Anaerobe
#ffe599	2E	GBEM_RS07365	GBEM_RS07370	Citrifermentans bemidjiense Bem (Geobacter bemidjiensis Bem, DSM 16622)	GCF_000020725.1	Bacteria	Proteobacteria	Deltaproteobacteria	Anaerobe
#ffe599	2E	GBEM_RS10450	GBEM_RS10455	Citrifermentans bemidjiense Bem (Geobacter bemidjiensis Bem, DSM 16622)	GCF_000020725.1	Bacteria	Proteobacteria	Deltaproteobacteria	Anaerobe
#ffe599	2E	GBEM_RS06820	GBEM_RS06825	Citrifermentans bemidjiense Bem (Geobacter bemidjiensis Bem, DSM 16622)	GCF_000020725.1	Bacteria	Proteobacteria	Deltaproteobacteria	Anaerobe
#ffe599	2E	GURA_RS12285	GURA_RS12280	Geobacter uraniireducens Rf4	GCF_000016745.1	Bacteria	Proteobacteria	Deltaproteobacteria	Anaerobe
#7f6000	2A	PGN_RS05630	PGN_RS05635	Porphyromonas gingivalis ATCC 33277	GCF_000010505.1	Bacteria	Bacteroidetes	Bacteroidia	Anaerobe
#7f6000	2A	PORAS_RS02840	PORAS_RS02845	Porphyromonas asaccharolytica VPI 4198, DSM 20707	GCF_000212375.1	Bacteria	Bacteroidetes	Bacteroidia	Anaerobe
#7f6000	2A	ODOSP_RS10300	ODOSP_RS10295	Odoribacter splanchnicus 1651/6, DSM 20712	GCF_000190535.1	Bacteria	Bacteroidetes	Bacteroidia	Anaerobe
#7f6000	2A	ODOSP_RS15980	ODOSP_RS15985	Odoribacter splanchnicus 1651/6, DSM 20712	GCF_000190535.1	Bacteria	Bacteroidetes	Bacteroidia	Anaerobe
#7f6000	2A	ILYOP_RS01495	ILYOP_RS01500	Ilyobacter polytropus CuHBu1, DSM 2926	GCF_000165505.1	Bacteria	Fusobacteria	Fusobacteriia	Anaerobe
#7f6000	2A	BMUR_RS07755	BMUR_RS07750	Brachyspira murdochii 56-150, DSM 12563	GCF_000092845.1	Bacteria	Spirochaetes	Spirochaetia	Anaerobe
#7f6000	2A	BPP43_RS09250	BPP43_RS09245	Brachyspira pilosicoli P43/6/78	GCF_000325665.1	Bacteria	Spirochaetes	Spirochaetia	Anaerobe
#7f6000	2A	BINT_RS13740	BINT_RS13735	Brachyspira intermedia PWS/A	GCF_000223215.1	Bacteria	Spirochaetes	Spirochaetia	Anaerobe
#7f6000	2A	BHWA1_RS09290	BHWA1_RS09285	Brachyspira hyodysenteriae sv. B WA1	GCF_000022105.1	Bacteria	Spirochaetes	Spirochaetia	Anaerobe
#7f6000	2A	HMPREF0389_RS06025	HMPREF0389_RS06020	Filifactor alocis ATCC 35896	GCF_000163895.2	Bacteria	Firmicutes	Clostridia	Anaerobe
#7f6000	2A	CDR20291_RS05145	CDR20291_RS04235	Clostridioides difficile R20291	GCF_000027105.1	Bacteria	Firmicutes	Clostridia	Obligate anaerobe
#7f6000	2A	CLOS_RS00555	CLOS_RS00560	Alkaliphilus oremlandii OhILAs	GCF_000018325.1	Bacteria	Firmicutes	Clostridia	Anaerobe
#7f6000	2A	CLOST_RS05870	CLOST_RS05875	Acetoanaerobium sticklandii DSM 519	GCF_000196455.1	Bacteria	Firmicutes	Clostridia	Anaerobe
#7f6000	2A	CLOS_RS03330	CLOS_RS03335	Alkaliphilus oremlandii OhILAs	GCF_000018325.1	Bacteria	Firmicutes	Clostridia	Anaerobe
#7f6000	2A	AMET_RS15205	AMET_RS15200	Alkaliphilus metalliredigens QYMF	GCF_000016985.1	Bacteria	Firmicutes	Clostridia	Anaerobe
#7f6000	2A	ELI_RS02390	ELI_RS02395	Eubacterium limosum KIST612	GCF_000152245.2	Bacteria	Firmicutes	Clostridia	Anaerobe
#7f6000	2A	BPR_RS12610	BPR_RS12605	Butyrivibrio proteoclasticus B316	GCF_000145035.1	Bacteria	Firmicutes	Clostridia	Anaerobe
#7f6000	2A	CIY_01170	CIY_01160	Butyrivibrio fibrisolvens 16/4	GCA_000209815.1	Bacteria	Firmicutes	Clostridia	Anaerobe
#7f6000	2A	EUBREC_RS03300	EUBREC_RS03305	Agathobacter rectale ATCC 33656	GCF_000020605.1	Bacteria	Firmicutes	Clostridia	Anaerobe
#7f6000	2A	RHOM_RS02675	RHOM_RS02680	Roseburia hominis A2-183, DSM 16839	GCF_000225345.1	Bacteria	Firmicutes	Clostridia	Anaerobe
#7f6000	2A	ROI_RS14135	ROI_RS14140	Roseburia intestinalis M50/1	GCF_000209995.1	Bacteria	Firmicutes	Clostridia	Anaerobe
#7f6000	2A	RO1_RS07460	RO1_RS07465	Roseburia intestinalis XB6B4	GCF_000210655.1	Bacteria	Firmicutes	Clostridia	Anaerobe
#bcbcbc	NA	HMPREF1094_04588	HMPREF1094_04587	Clostridium innocuum 2959	GCA_000371425	Bacteria	Firmicutes	Clostridia			1	1	1	1	1	1	1
#bcbcbc	NA	CIAN88_00210	CIAN88_00205	Clostridium innocuum AN88	GCA_000763955	Bacteria	Firmicutes	Clostridia			1	1	1	1	1	1	1
#bcbcbc	NA	ERS852468_02536	ERS852468_02537	Clostridium innocuum 2789STDY5834853	GCA_001406695	Bacteria	Firmicutes	Clostridia			1	1	1	1	1	1	1
#bcbcbc	NA	ADH65_02650	ADH65_02655	Clostridium innocuum I46	GCA_002221705	Bacteria	Firmicutes	Clostridia			1	1	1	1	1	1	1
#bcbcbc	NA	ATF84_11639	ATF84_11638	Clostridium innocuum NLAE-zl-G197	GCA_003149285	Bacteria	Firmicutes	Clostridia			1	1	1	1	1	1	1
#bcbcbc	NA	DXA38_17345	DXA38_17350	Clostridium innocuum OF01-2LB	GCA_003433985	Bacteria	Firmicutes	Clostridia			1	1	1	1	1	1	1
#bcbcbc	NA	DWX17_20485	DWX17_20480	Clostridium innocuum AF18-35LB	GCA_003459885	Bacteria	Firmicutes	Clostridia			1	1	1	1	1	1	1
#bcbcbc	NA	FYJ36_10470	FYJ36_10475	Clostridium innocuum BSM-380-WT-2D	GCA_009696405	Bacteria	Firmicutes	Clostridia			1	1	1	1	1	1	1
#bcbcbc	NA	GT664_07745	GT664_07740	Clostridium innocuum BIOML-A12	GCA_009874055	Bacteria	Firmicutes	Clostridia			1	1	1	1	1	1	1
#bcbcbc	NA	GT649_05965	GT649_05960	Clostridium innocuum BIOML-A13	GCA_009874095	Bacteria	Firmicutes	Clostridia			1	1	1	1	1	1	1
#bcbcbc	NA	GT669_06265	GT669_06260	Clostridium innocuum BIOML-A10	GCA_009874135	Bacteria	Firmicutes	Clostridia			1	1	1	1	1	1	1
#bcbcbc	NA	GT665_07520	GT665_07515	Clostridium innocuum BIOML-A11	GCA_009874145	Bacteria	Firmicutes	Clostridia			1	1	1	1	1	1	1
#bcbcbc	NA	GT681_06305	GT681_06300	Clostridium innocuum BIOML-A6	GCA_009874155	Bacteria	Firmicutes	Clostridia			1	1	1	1	1	1	1
#bcbcbc	NA	GT648_05070	GT648_05065	Clostridium innocuum BIOML-A7	GCA_009874195	Bacteria	Firmicutes	Clostridia			1	1	1	1	1	1	1
#bcbcbc	NA	GT670_06215	GT670_06210	Clostridium innocuum BIOML-A4	GCA_009874205	Bacteria	Firmicutes	Clostridia			1	1	1	1	1	1	1
#bcbcbc	NA	unidentified	unidentified	Clostridium innocuum BIOML-A3	GCA_009874235	Bacteria	Firmicutes	Clostridia
#bcbcbc	NA	GT684_06225	GT684_06220	Clostridium innocuum BIOML-A9	GCA_009876345	Bacteria	Firmicutes	Clostridia			1	1	1	1	1	1	1
#bcbcbc	NA	GT663_05945	GT663_05940	Clostridium innocuum BIOML-A5	GCA_009876375	Bacteria	Firmicutes	Clostridia			1	1	1	1	1	1	1
#bcbcbc	NA	GT654_07120	GT654_07115	Clostridium innocuum BIOML-A8	GCA_009876385	Bacteria	Firmicutes	Clostridia			1	1	1	1	1	1	1
#bcbcbc	NA	GT673_05465	GT673_05460	Clostridium innocuum BIOML-A1	GCA_009876415	Bacteria	Firmicutes	Clostridia			1	1	1	1	1	1	1
#bcbcbc	NA	GT666_05960	GT666_05955	Clostridium innocuum BIOML-A2	GCA_009876425	Bacteria	Firmicutes	Clostridia			1	1	1	1	1	1	1
#bcbcbc	NA	G4D55_11850	G4D55_11845	Clostridium innocuum LC-LUMC-CI-001	GCA_012271835	Bacteria	Firmicutes	Clostridia			1	1	1	1	1	1	1
#bcbcbc	NA	G4D54_12380	G4D54_12375	Clostridium innocuum ATCC 14501	GCA_012317185	Bacteria	Firmicutes	Clostridia			1	1	1	1	1	1	1
#bcbcbc	NA	unidentified	unidentified	Clostridium innocuum I46	GCA_016697325	Bacteria	Firmicutes	Clostridia
#bcbcbc	NA	KB151_003550	KB151_003549	Clostridium innocuum AG21-0284	GCA_017933695	Bacteria	Firmicutes	Clostridia			1	1	1	1	1	1	1
#bcbcbc	NA	KHW81_16550	KHW81_16545	Clostridium innocuum L3_102_000G1_dasL3_102_000G1_concoct_10	GCA_018370435	Bacteria	Firmicutes	Clostridia			1	1	1	1	1	1	1
#bcbcbc	NA	J7D43_17420	J7D43_17425	Clostridium innocuum ATCC 14501	GCA_018458805	Bacteria	Firmicutes	Clostridia			1	1	1	1	1	1	1
#bcbcbc	NA	KTG08_13035	KTG08_13030	Clostridium innocuum MSK.7.7	GCA_019041895	Bacteria	Firmicutes	Clostridia			1	1	1	1	1	1	1
#bcbcbc	NA	KTG07_17090	KTG07_17085	Clostridium innocuum MSK.6.1	GCA_019042135	Bacteria	Firmicutes	Clostridia			1	1	1	1	1	1	1
#bcbcbc	NA	KSU88_15475	KSU88_15480	Clostridium innocuum MSK.5.23	GCA_019125695	Bacteria	Firmicutes	Clostridia			1	1	1	1	1	1	1
#bcbcbc	NA	KSY85_16805	KSY85_16800	Clostridium innocuum MSK.15.85	GCA_019130895	Bacteria	Firmicutes	Clostridia			1	1	1	1	1	1	1
#bcbcbc	NA	KSY98_12605	KSY98_12610	Clostridium innocuum MSK.13.34	GCA_019131515	Bacteria	Firmicutes	Clostridia			1	1	1	1	1	1	1
#bcbcbc	NA	LK502_05825	LK502_05830	Clostridium innocuum DFI.4.57	GCA_020709235	Bacteria	Firmicutes	Clostridia			1	1	1	1	1	1	1
#bcbcbc	NA	LK530_09600	LK530_09605	Clostridium innocuum DFI.2.68	GCA_020709245	Bacteria	Firmicutes	Clostridia			1	1	1	1	1	1	1
#bcbcbc	NA	LK508_07325	LK508_07330	Clostridium innocuum DFI.4.74	GCA_020709275	Bacteria	Firmicutes	Clostridia			1	1	1	1	1	1	1
#bcbcbc	NA	LK525_09405	LK525_09410	Clostridium innocuum DFI.2.54	GCA_020709285	Bacteria	Firmicutes	Clostridia			1	1	1	1	1	1	1
#bcbcbc	NA	LK526_09420	LK526_09425	Clostridium innocuum DFI.2.25	GCA_020709315	Bacteria	Firmicutes	Clostridia			1	1	1	1	1	1	1
#bcbcbc	NA	LK531_09375	LK531_09380	Clostridium innocuum DFI.2.33	GCA_020709335	Bacteria	Firmicutes	Clostridia			1	1	1	1	1	1	1
#bcbcbc	NA	LK521_09165	LK521_09160	Clostridium innocuum DFI.2.55	GCA_020709385	Bacteria	Firmicutes	Clostridia			1	1	1	1	1	1	1
#bcbcbc	NA	LK506_05375	LK506_05380	Clostridium innocuum DFI.4.59	GCA_020709455	Bacteria	Firmicutes	Clostridia			1	1	1	1	1	1	1
#bcbcbc	NA	LK527_06295	LK527_06290	Clostridium innocuum DFI.5.67	GCA_020709465	Bacteria	Firmicutes	Clostridia			1	1	1	1	1	1	1
#bcbcbc	NA	LK524_09610	LK524_09605	Clostridium innocuum DFI.2.70	GCA_020709495	Bacteria	Firmicutes	Clostridia			1	1	1	1	1	1	1
#bcbcbc	NA	LK523_11810	LK523_11815	Clostridium innocuum DFI.1.91	GCA_020709505	Bacteria	Firmicutes	Clostridia			1	1	1	1	1	1	1
#bcbcbc	NA	LK528_07550	LK528_07545	Clostridium innocuum DFI.2.56	GCA_020709535	Bacteria	Firmicutes	Clostridia			1	1	1	1	1	1	1
#bcbcbc	NA	LK534_11770	LK534_11775	Clostridium innocuum DFI.1.86	GCA_020709555	Bacteria	Firmicutes	Clostridia			1	1	1	1	1	1	1
#bcbcbc	NA	LK529_12295	LK529_12300	Clostridium innocuum DFI.1.206	GCA_020709595	Bacteria	Firmicutes	Clostridia			1	1	1	1	1	1	1
#bcbcbc	NA	unidentified	unidentified	Clostridium innocuum FDAARGOS_1584	GCA_020731165	Bacteria	Firmicutes	Clostridia
#bcbcbc	NA	unidentified	unidentified	Clostridium innocuum DFI.1.7	GCA_020733105	Bacteria	Firmicutes	Clostridia
#bcbcbc	NA	L0O97_05050	L0O97_05055	Clostridium innocuum DFI.4.58	GCA_022132425	Bacteria	Firmicutes	Clostridia			1	1	1	1	1	1	1
#bcbcbc	NA	L0P73_07600	L0P73_07595	Clostridium innocuum DFI.7.33	GCA_022135235	Bacteria	Firmicutes	Clostridia			1	1	1	1	1	1	1
#bcbcbc	NA	MCH19_09695	MCH19_09690	Clostridium innocuum OA4	GCA_022440755	Bacteria	Firmicutes	Clostridia			1	1	1	1	1	1	1
#bcbcbc	NA	MCH21_09690	MCH21_09685	Clostridium innocuum OA5	GCA_022440795	Bacteria	Firmicutes	Clostridia			1	1	1	1	1	1	1
#bcbcbc	NA	LV812_08075	LV812_08070	Clostridium innocuum MRL7460	GCA_022693425	Bacteria	Firmicutes	Clostridia			1	1	1	1	1	1	1
#bcbcbc	NA	LV828_19410	LV828_19405	Clostridium innocuum MRL6604	GCA_022693435	Bacteria	Firmicutes	Clostridia			1	1	1	1	1	1	1
#bcbcbc	NA	LV833_16875	LV833_16870	Clostridium innocuum MRL6602	GCA_022693465	Bacteria	Firmicutes	Clostridia			1	1	1	1	1	1	1
#bcbcbc	NA	LV832_09665	LV832_09670	Clostridium innocuum MRL7493	GCA_022693475	Bacteria	Firmicutes	Clostridia			1	1	1	1	1	1	1
#bcbcbc	NA	LV809_17645	LV809_17650	Clostridium innocuum MRL6598	GCA_022693485	Bacteria	Firmicutes	Clostridia			1	1	1	1	1	1	1
#bcbcbc	NA	LV829_12045	LV829_12050	Clostridium innocuum MRL5543	GCA_022693525	Bacteria	Firmicutes	Clostridia			1	1	1	1	1	1	1
#bcbcbc	NA	LV830_08665	LV830_08670	Clostridium innocuum LK5-043	GCA_022693545	Bacteria	Firmicutes	Clostridia			1	1	1	1	1	1	1
#bcbcbc	NA	LV811_09405	LV811_09400	Clostridium innocuum LK3P-181	GCA_022693565	Bacteria	Firmicutes	Clostridia			1	1	1	1	1	1	1
#bcbcbc	NA	LV831_11165	LV831_11160	Clostridium innocuum LK5-005	GCA_022693575	Bacteria	Firmicutes	Clostridia			1	1	1	1	1	1	1
#bcbcbc	NA	LV810_16965	LV810_16960	Clostridium innocuum LK5-024	GCA_022693605	Bacteria	Firmicutes	Clostridia			1	1	1	1	1	1	1
#bcbcbc	NA	LV813_19805	LV813_19800	Clostridium innocuum LK3P-180	GCA_022693625	Bacteria	Firmicutes	Clostridia			1	1	1	1	1	1	1
#bcbcbc	NA	MSH59_00850	MSH59_00845	Clostridium innocuum,isolate: SUG1009	GCA_022784045	Bacteria	Firmicutes	Clostridia			1	1	1	1	1	1	1
#bcbcbc	NA	CE91St51_27440	CE91St51_27430	Clostridium innocuum CE91-St51	GCA_022845735	Bacteria	Firmicutes	Clostridia			1	1	1	1	1	1	1
#bcbcbc	NA	K5I27_07740	K5I27_07745	Clostridium innocuum VE303-07	GCA_023008265	Bacteria	Firmicutes	Clostridia			1	1	1	1	1	1	1
#bcbcbc	NA	NE459_15315	NE459_15310	Clostridium innocuum SL.2.24	GCA_024460135	Bacteria	Firmicutes	Clostridia			1	1	1	1	1	1	0
#bcbcbc	NA	MKC82_15790	MKC82_15785	Clostridium innocuum NU1-P-103I	GCA_024589875	Bacteria	Firmicutes	Clostridia			1	1	1	1	1	1	1
#bcbcbc	NA	MKA29_10195	MKA29_10190	Clostridium innocuum NU1-P-090v	GCA_024589895	Bacteria	Firmicutes	Clostridia			1	1	1	1	1	1	1
#bcbcbc	NA	MKC75_09735	MKC75_09730	Clostridium innocuum NU1-P-091v	GCA_024589905	Bacteria	Firmicutes	Clostridia			1	1	1	1	1	1	1
#bcbcbc	NA	MKA28_09760	MKA28_09765	Clostridium innocuum NU1-P-089s	GCA_024589935	Bacteria	Firmicutes	Clostridia			1	1	1	1	1	1	1
#bcbcbc	NA	MKC65_17180	MKC65_17175	Clostridium innocuum NU1-P-084v	GCA_024589955	Bacteria	Firmicutes	Clostridia			1	1	1	1	1	1	1
#bcbcbc	NA	MKC94_07905	MKC94_07910	Clostridium innocuum NU1-P-076v	GCA_024589975	Bacteria	Firmicutes	Clostridia			1	1	1	1	1	1	1
#bcbcbc	NA	MKC74_15470	MKC74_15475	Clostridium innocuum NU1-P-083v	GCA_024589995	Bacteria	Firmicutes	Clostridia			1	1	1	1	1	1	1
#bcbcbc	NA	MKA51_18750	MKA51_18755	Clostridium innocuum NU1-P-074v	GCA_024590015	Bacteria	Firmicutes	Clostridia			1	1	1	1	1	1	1
#bcbcbc	NA	MKC92_05265	MKC92_05260	Clostridium innocuum NU1-P-078v	GCA_024590035	Bacteria	Firmicutes	Clostridia			1	1	1	1	1	1	1
#bcbcbc	NA	MKC88_09505	MKC88_09510	Clostridium innocuum NU1-P-086v	GCA_024590055	Bacteria	Firmicutes	Clostridia			1	1	1	1	1	1	1
#bcbcbc	NA	MKC37_14300	MKC37_14305	Clostridium innocuum NU1-P-069v	GCA_024590065	Bacteria	Firmicutes	Clostridia			1	1	1	1	1	1	1
#bcbcbc	NA	MKC93_11300	MKC93_11295	Clostridium innocuum NU1-P-072v	GCA_024590085	Bacteria	Firmicutes	Clostridia			1	1	1	1	1	1	1
#bcbcbc	NA	MKC52_07160	MKC52_07165	Clostridium innocuum NU1-P-066vs	GCA_024590115	Bacteria	Firmicutes	Clostridia			1	1	1	1	1	1	1
#bcbcbc	NA	MKA43_11745	MKA43_11750	Clostridium innocuum NU1-P-056vs	GCA_024590435	Bacteria	Firmicutes	Clostridia			1	1	1	1	1	1	1
#bcbcbc	NA	MKC78_17685	MKC78_17680	Clostridium innocuum NU1-P-048v	GCA_024590475	Bacteria	Firmicutes	Clostridia			1	1	1	1	1	1	1
#bcbcbc	NA	MKC79_09615	MKC79_09610	Clostridium innocuum NU1-N-083v	GCA_024590495	Bacteria	Firmicutes	Clostridia			1	1	1	1	1	1	1
#bcbcbc	NA	MKA52_19445	MKA52_19440	Clostridium innocuum NU1-P-034vL	GCA_024590515	Bacteria	Firmicutes	Clostridia			1	1	1	1	1	1	1
#bcbcbc	NA	MKA49_21880	MKA49_21875	Clostridium innocuum NU1-N-084	GCA_024590525	Bacteria	Firmicutes	Clostridia			1	1	1	1	1	1	1
#bcbcbc	NA	MKC66_14475	MKC66_14470	Clostridium innocuum NU1-N-037v	GCA_024590555	Bacteria	Firmicutes	Clostridia			1	1	1	1	1	1	1
#bcbcbc	NA	MKA57_12045	MKA57_12050	Clostridium innocuum NU1-N-024v	GCA_024590565	Bacteria	Firmicutes	Clostridia			1	1	1	1	1	1	1
#bcbcbc	NA	MKC97_10035	MKC97_10040	Clostridium innocuum NU1-P-036v	GCA_024590595	Bacteria	Firmicutes	Clostridia			1	1	1	1	1	1	0
#bcbcbc	NA	MKA44_07110	MKA44_07115	Clostridium innocuum NU1-N-014v	GCA_024590615	Bacteria	Firmicutes	Clostridia			1	1	1	1	1	1	1
#bcbcbc	NA	MKC51_17610	MKC51_17615	Clostridium innocuum NU1-N-016v	GCA_024590625	Bacteria	Firmicutes	Clostridia			1	1	1	1	1	1	1
#bcbcbc	NA	MKA62_18310	MKA62_18315	Clostridium innocuum NU1-N-003	GCA_024590655	Bacteria	Firmicutes	Clostridia			1	1	1	1	1	1	1
#bcbcbc	NA	MKD00_08240	MKD00_08245	Clostridium innocuum NU1-AC-033v	GCA_024590665	Bacteria	Firmicutes	Clostridia			1	1	1	1	1	1	1
#bcbcbc	NA	MKC95_10850	MKC95_10845	Clostridium innocuum NU1-AC-029v	GCA_024590695	Bacteria	Firmicutes	Clostridia			1	1	1	1	1	1	1
#bcbcbc	NA	MKC69_15500	MKC69_15495	Clostridium innocuum NU1-AC-030v	GCA_024590715	Bacteria	Firmicutes	Clostridia			1	1	1	1	1	1	1
#bcbcbc	NA	MKC73_07335	MKC73_07340	Clostridium innocuum NU1-AC-022v	GCA_024590735	Bacteria	Firmicutes	Clostridia			1	1	1	1	1	1	1
#bcbcbc	NA	MKC80_13930	MKC80_13925	Clostridium innocuum NU1-AC-027	GCA_024590755	Bacteria	Firmicutes	Clostridia			1	1	1	1	1	1	1
#bcbcbc	NA	MKC68_08495	MKC68_08490	Clostridium innocuum NU1-AC-006	GCA_024590775	Bacteria	Firmicutes	Clostridia			1	1	1	1	1	1	1
#bcbcbc	NA	MKC44_13920	MKC44_13925	Clostridium innocuum NU1-AC-032	GCA_024590795	Bacteria	Firmicutes	Clostridia			1	1	1	1	1	1	1
#bcbcbc	NA	MKA36_15495	MKA36_15490	Clostridium innocuum NU1-AC-005	GCA_024590815	Bacteria	Firmicutes	Clostridia			1	1	1	1	1	1	1
#bcbcbc	NA	MKC46_03080	MKC46_03075	Clostridium innocuum LK4-084v	GCA_024590825	Bacteria	Firmicutes	Clostridia			1	1	1	1	1	1	1
#bcbcbc	NA	MKA31_07520	MKA31_07525	Clostridium innocuum LK4-067v	GCA_024590855	Bacteria	Firmicutes	Clostridia			1	1	1	1	1	1	1
#bcbcbc	NA	MKA50_07570	MKA50_07565	Clostridium innocuum LK4-066v	GCA_024590875	Bacteria	Firmicutes	Clostridia			1	1	1	1	1	1	1
#bcbcbc	NA	MKA40_06935	MKA40_06940	Clostridium innocuum LK4-059v	GCA_024590895	Bacteria	Firmicutes	Clostridia			1	1	1	1	1	1	1
#bcbcbc	NA	MKC47_15565	MKC47_15570	Clostridium innocuum LK4-037v	GCA_024590915	Bacteria	Firmicutes	Clostridia			1	1	1	1	1	1	1
#bcbcbc	NA	MKD01_14335	MKD01_14330	Clostridium innocuum LK4-042v	GCA_024590925	Bacteria	Firmicutes	Clostridia			1	1	1	1	1	1	1
#bcbcbc	NA	MKA48_13885	MKA48_13890	Clostridium innocuum LK3P-473v	GCA_024590955	Bacteria	Firmicutes	Clostridia			1	1	1	1	1	1	1
#bcbcbc	NA	MKC43_18660	MKC43_18655	Clostridium innocuum LK4-030v	GCA_024590965	Bacteria	Firmicutes	Clostridia			1	1	1	1	1	1	1
#bcbcbc	NA	MKC84_07205	MKC84_07210	Clostridium innocuum LK3P-471v	GCA_024590995	Bacteria	Firmicutes	Clostridia			1	1	1	1	1	1	1
#bcbcbc	NA	MKC89_09550	MKC89_09545	Clostridium innocuum LK3P-369v	GCA_024591015	Bacteria	Firmicutes	Clostridia			1	1	1	1	1	1	1
#bcbcbc	NA	MKC50_11515	MKC50_11520	Clostridium innocuum LK3P-351	GCA_024591025	Bacteria	Firmicutes	Clostridia			1	1	1	1	1	1	1
#bcbcbc	NA	MKA61_05545	MKA61_05550	Clostridium innocuum LK3P-366v	GCA_024591035	Bacteria	Firmicutes	Clostridia			1	1	1	1	1	1	1
#bcbcbc	NA	MKA41_05920	MKA41_05925	Clostridium innocuum LK3P-330v	GCA_024591065	Bacteria	Firmicutes	Clostridia			1	1	1	1	1	1	1
#bcbcbc	NA	MKA37_12405	MKA37_12410	Clostridium innocuum LK3P-322v	GCA_024591095	Bacteria	Firmicutes	Clostridia			1	1	1	1	1	1	1
#bcbcbc	NA	MKC81_08580	MKC81_08575	Clostridium innocuum LK3P-318m	GCA_024591115	Bacteria	Firmicutes	Clostridia			1	1	1	1	1	1	1
#bcbcbc	NA	MKA46_19785	MKA46_19780	Clostridium innocuum LK3N-164V	GCA_024591125	Bacteria	Firmicutes	Clostridia			1	1	1	1	1	1	1
#bcbcbc	NA	MKA58_11445	MKA58_11450	Clostridium innocuum LK3N-131v	GCA_024591135	Bacteria	Firmicutes	Clostridia			1	1	1	1	1	1	1
#bcbcbc	NA	MKD13_11200	MKD13_11195	Clostridium innocuum LK3N-120v	GCA_024591175	Bacteria	Firmicutes	Clostridia			1	1	1	1	1	1	1
#bcbcbc	NA	MKA38_09255	MKA38_09260	Clostridium innocuum LK3N-102	GCA_024591195	Bacteria	Firmicutes	Clostridia			1	1	1	1	1	1	1
#bcbcbc	NA	MKD15_14610	MKD15_14605	Clostridium innocuum LK3N-002v	GCA_024591215	Bacteria	Firmicutes	Clostridia			1	1	1	1	1	1	1
#bcbcbc	NA	MKD10_13060	MKD10_13065	Clostridium innocuum LK3N-042v	GCA_024591225	Bacteria	Firmicutes	Clostridia			1	1	1	1	1	1	1
#bcbcbc	NA	MKC59_08350	MKC59_08345	Clostridium innocuum LK3N-085v	GCA_024591235	Bacteria	Firmicutes	Clostridia			1	1	1	1	1	1	1
#bcbcbc	NA	MKD07_08665	MKD07_08670	Clostridium innocuum LK3N-119V	GCA_024591265	Bacteria	Firmicutes	Clostridia			1	1	1	1	1	1	1
#bcbcbc	NA	MKD08_10550	MKD08_10555	Clostridium innocuum ES-NU1-P-102v	GCA_024591295	Bacteria	Firmicutes	Clostridia			1	1	1	1	1	1	1
#bcbcbc	NA	MKD02_07860	MKD02_07865	Clostridium innocuum ES-NU1-P-088s	GCA_024591315	Bacteria	Firmicutes	Clostridia			1	1	1	1	1	1	1
#bcbcbc	NA	MKA27_09910	MKA27_09915	Clostridium innocuum ES-NU1-P-101v	GCA_024591335	Bacteria	Firmicutes	Clostridia			1	1	1	1	1	1	1
#bcbcbc	NA	MKC96_13240	MKC96_13235	Clostridium innocuum ES-NU1-P-098v	GCA_024591345	Bacteria	Firmicutes	Clostridia			1	1	1	1	1	1	1
#bcbcbc	NA	MKC70_14775	MKC70_14770	Clostridium innocuum ES-NU1-P-075v	GCA_024591375	Bacteria	Firmicutes	Clostridia			1	1	1	1	1	1	1
#bcbcbc	NA	MKA55_15680	MKA55_15675	Clostridium innocuum ES-NU1-P-030v	GCA_024591395	Bacteria	Firmicutes	Clostridia			1	1	1	1	1	1	1
#bcbcbc	NA	MKD14_09155	MKD14_09150	Clostridium innocuum ES-NU1-P-021v	GCA_024591405	Bacteria	Firmicutes	Clostridia			1	1	1	1	1	1	1
#bcbcbc	NA	MKC85_19495	MKC85_19490	Clostridium innocuum ES-NU1-P-023v	GCA_024591415	Bacteria	Firmicutes	Clostridia			1	1	1	1	1	1	1
#bcbcbc	NA	MKC58_09580	MKC58_09585	Clostridium innocuum ES-NU1-P-011vL	GCA_024591435	Bacteria	Firmicutes	Clostridia			1	1	1	1	1	1	1
#bcbcbc	NA	MKA39_09025	MKA39_09020	Clostridium innocuum ES-NU1-P-099v	GCA_024591445	Bacteria	Firmicutes	Clostridia			1	1	1	1	1	1	1
#bcbcbc	NA	MKC77_20525	MKC77_20520	Clostridium innocuum ES-NU1-N-006v	GCA_024591495	Bacteria	Firmicutes	Clostridia			1	1	1	1	1	1	1
#bcbcbc	NA	MKA56_18745	MKA56_18740	Clostridium innocuum ES-NU1-N-042V	GCA_024591505	Bacteria	Firmicutes	Clostridia			1	1	1	1	1	1	1
#bcbcbc	NA	MKC64_13620	MKC64_13615	Clostridium innocuum ES-NU1-AC-063L	GCA_024591535	Bacteria	Firmicutes	Clostridia			1	1	1	1	1	1	1
#bcbcbc	NA	MKC40_16185	MKC40_16180	Clostridium innocuum ES-NU1-AC-060v	GCA_024591545	Bacteria	Firmicutes	Clostridia			1	1	1	1	1	1	1
#bcbcbc	NA	MKC53_13555	MKC53_13560	Clostridium innocuum ES-NU1-AC-069v	GCA_024591565	Bacteria	Firmicutes	Clostridia			1	1	1	1	1	1	0
#bcbcbc	NA	MKD11_13690	MKD11_13695	Clostridium innocuum ES-NU1-AC-058v	GCA_024591595	Bacteria	Firmicutes	Clostridia			1	1	1	1	1	1	1
#bcbcbc	NA	MKA25_08145	MKA25_08140	Clostridium innocuum ES-NU1-AC-055v	GCA_024591615	Bacteria	Firmicutes	Clostridia			1	1	1	1	1	1	1
#bcbcbc	NA	MKC76_14140	MKC76_14135	Clostridium innocuum ES-NU1-AC-047v	GCA_024591625	Bacteria	Firmicutes	Clostridia			1	1	1	1	1	1	1
#bcbcbc	NA	MKA34_07325	MKA34_07320	Clostridium innocuum ES-NU1-AC-050v	GCA_024591655	Bacteria	Firmicutes	Clostridia			1	1	1	1	1	1	1
#bcbcbc	NA	MKA59_16995	MKA59_16990	Clostridium innocuum ES-NU1-AC-045v	GCA_024591665	Bacteria	Firmicutes	Clostridia			1	1	1	1	1	1	1
#bcbcbc	NA	MKC42_14955	MKC42_14950	Clostridium innocuum ES-NU1-AC-044v	GCA_024591695	Bacteria	Firmicutes	Clostridia			1	1	1	1	1	1	1
#bcbcbc	NA	MKC49_17125	MKC49_17120	Clostridium innocuum ES-NU1-AC-039	GCA_024591715	Bacteria	Firmicutes	Clostridia			1	1	1	1	1	1	1
#bcbcbc	NA	MKC41_15220	MKC41_15225	Clostridium innocuum ES-NU1-AC-043	GCA_024591735	Bacteria	Firmicutes	Clostridia			1	1	1	1	1	1	1
#bcbcbc	NA	MKD06_11005	MKD06_11000	Clostridium innocuum ES-NU1-AC-041v	GCA_024591745	Bacteria	Firmicutes	Clostridia			1	1	1	1	1	1	1
#bcbcbc	NA	MKA45_19560	MKA45_19555	Clostridium innocuum ES-NU1-AC-037v	GCA_024591755	Bacteria	Firmicutes	Clostridia			1	1	1	1	1	1	1
#bcbcbc	NA	MKA35_17820	MKA35_17815	Clostridium innocuum ES-NU1-AC-024s	GCA_024591795	Bacteria	Firmicutes	Clostridia			1	1	1	1	1	0	0
#bcbcbc	NA	MKD03_10580	MKD03_10575	Clostridium innocuum ES-NU1-AC-020v	GCA_024591815	Bacteria	Firmicutes	Clostridia			1	1	1	1	1	1	1
#bcbcbc	NA	MKC61_16400	MKC61_16395	Clostridium innocuum ES-NU1-AC-013L	GCA_024591835	Bacteria	Firmicutes	Clostridia			1	1	1	1	1	1	1
#bcbcbc	NA	MKC63_01625	MKC63_01620	Clostridium innocuum ES-NU1-AC-004v	GCA_024591855	Bacteria	Firmicutes	Clostridia			1	1	1	1	1	1	1
#bcbcbc	NA	MKA53_16310	MKA53_16305	Clostridium innocuum ES-NU1-AC-012L	GCA_024591865	Bacteria	Firmicutes	Clostridia			1	1	1	1	1	1	1
#bcbcbc	NA	MKD04_20800	MKD04_20805	Clostridium innocuum ES-NU1-AC-001	GCA_024591875	Bacteria	Firmicutes	Clostridia			1	1	1	0	0	0	0
#bcbcbc	NA	MKC39_17385	MKC39_17380	Clostridium innocuum ES-NU1-AC-019v	GCA_024591885	Bacteria	Firmicutes	Clostridia			1	1	1	1	1	1	1
#bcbcbc	NA	MKD09_15530	MKD09_15525	Clostridium innocuum ES-LK4-063	GCA_024591935	Bacteria	Firmicutes	Clostridia			1	1	1	1	1	1	1
#bcbcbc	NA	MKC38_02540	MKC38_02545	Clostridium innocuum ES-LK4-051s	GCA_024591955	Bacteria	Firmicutes	Clostridia			1	1	1	1	1	1	1
#bcbcbc	NA	MKC55_16290	MKC55_16295	Clostridium innocuum ES-LK4-049s	GCA_024591975	Bacteria	Firmicutes	Clostridia			1	1	1	1	1	1	1
#bcbcbc	NA	MKC86_06215	MKC86_06220	Clostridium innocuum ES-LK4-060v	GCA_024591985	Bacteria	Firmicutes	Clostridia			1	1	1	1	1	1	1
#bcbcbc	NA	MKA54_15710	MKA54_15705	Clostridium innocuum ES-LK4-047v	GCA_024592015	Bacteria	Firmicutes	Clostridia			1	1	1	1	1	1	1
#bcbcbc	NA	MKA60_18690	MKA60_18685	Clostridium innocuum ES-LK4-029v	GCA_024592035	Bacteria	Firmicutes	Clostridia			1	1	1	1	1	1	1
#bcbcbc	NA	MKC91_18385	MKC91_18380	Clostridium innocuum ES-LK4-023v	GCA_024592055	Bacteria	Firmicutes	Clostridia			1	1	1	1	1	1	1
#bcbcbc	NA	MKC56_07590	MKC56_07585	Clostridium innocuum ES-LK4-017	GCA_024592065	Bacteria	Firmicutes	Clostridia			1	1	1	1	1	1	1
#bcbcbc	NA	MKC71_14215	MKC71_14210	Clostridium innocuum ES-LK4-013v	GCA_024592085	Bacteria	Firmicutes	Clostridia			1	1	1	1	1	1	1
#bcbcbc	NA	MKC62_19435	MKC62_19430	Clostridium innocuum ES-LK4-057v	GCA_024592115	Bacteria	Firmicutes	Clostridia			1	1	1	1	1	1	1
#bcbcbc	NA	MKC45_12395	MKC45_12390	Clostridium innocuum ES-LK4-008	GCA_024592135	Bacteria	Firmicutes	Clostridia			1	1	1	1	1	1	1
#bcbcbc	NA	MKA63_10435	MKA63_10440	Clostridium innocuum ES-LK3P-476v	GCA_024592155	Bacteria	Firmicutes	Clostridia			1	1	1	1	1	1	1
#bcbcbc	NA	MKC67_10460	MKC67_10455	Clostridium innocuum ES-LK4-006	GCA_024592165	Bacteria	Firmicutes	Clostridia			1	1	1	1	1	1	1
#bcbcbc	NA	MKC60_12305	MKC60_12300	Clostridium innocuum ES-LK3P-477v	GCA_024592175	Bacteria	Firmicutes	Clostridia			1	1	1	1	1	1	1
#bcbcbc	NA	MKC99_01580	MKC99_01585	Clostridium innocuum ES-LK4-009v	GCA_024592215	Bacteria	Firmicutes	Clostridia			1	1	1	1	1	1	1
#bcbcbc	NA	MKC90_00960	MKC90_00965	Clostridium innocuum ES-LK3P-475v	GCA_024592235	Bacteria	Firmicutes	Clostridia			1	1	1	1	1	1	1
#bcbcbc	NA	MKD12_10240	MKD12_10245	Clostridium innocuum ES-LK3P-462v	GCA_024592255	Bacteria	Firmicutes	Clostridia			1	1	1	1	1	1	1
#bcbcbc	NA	MKA26_09845	MKA26_09850	Clostridium innocuum ES-LK3P-452v	GCA_024592275	Bacteria	Firmicutes	Clostridia			1	1	1	1	1	1	1
#bcbcbc	NA	MKC54_00960	MKC54_00965	Clostridium innocuum ES-LK3P-474v	GCA_024592285	Bacteria	Firmicutes	Clostridia			1	1	1	1	1	1	1
#bcbcbc	NA	MKA30_09415	MKA30_09410	Clostridium innocuum ES-LK3P-415v	GCA_024592305	Bacteria	Firmicutes	Clostridia			1	1	1	1	1	1	1
#bcbcbc	NA	MKA42_10580	MKA42_10585	Clostridium innocuum ES-LK3P-402v	GCA_024592335	Bacteria	Firmicutes	Clostridia			1	1	1	1	1	1	1
#bcbcbc	NA	MKC98_08490	MKC98_08485	Clostridium innocuum ES-LK3P-333v	GCA_024592355	Bacteria	Firmicutes	Clostridia			1	1	1	1	1	1	1
#bcbcbc	NA	MKC83_10350	MKC83_10345	Clostridium innocuum ES-LK3P-335v	GCA_024592365	Bacteria	Firmicutes	Clostridia			1	1	1	1	1	1	1
#bcbcbc	NA	MKA33_08135	MKA33_08130	Clostridium innocuum ES-LK3P-337v	GCA_024592375	Bacteria	Firmicutes	Clostridia			1	1	1	1	1	1	1
#bcbcbc	NA	MKA47_15025	MKA47_15020	Clostridium innocuum ES-LK3P-413v	GCA_024592415	Bacteria	Firmicutes	Clostridia			1	1	1	1	1	1	1
#bcbcbc	NA	MKD05_08305	MKD05_08300	Clostridium innocuum ES-LK3P-313v	GCA_024592425	Bacteria	Firmicutes	Clostridia			1	1	1	1	1	1	1
#bcbcbc	NA	MKC57_09400	MKC57_09405	Clostridium innocuum ES-LK3N-18vs	GCA_024592455	Bacteria	Firmicutes	Clostridia			1	1	1	1	1	1	1
#bcbcbc	NA	MKC72_04955	MKC72_04950	Clostridium innocuum ES-LK3N-157	GCA_024592475	Bacteria	Firmicutes	Clostridia			1	1	1	1	1	1	1
#bcbcbc	NA	MKC48_15640	MKC48_15635	Clostridium innocuum ES-LK3N-118	GCA_024592495	Bacteria	Firmicutes	Clostridia			1	1	1	1	1	1	1
#bcbcbc	NA	MKC87_17820	MKC87_17815	Clostridium innocuum ES-LK3N-099V	GCA_024592505	Bacteria	Firmicutes	Clostridia			1	1	1	1	1	1	1
#bcbcbc	NA	MKA64_11520	MKA64_11515	Clostridium innocuum ES-LK3N-089v	GCA_024592535	Bacteria	Firmicutes	Clostridia			1	1	1	1	1	1	1
#bcbcbc	NA	MKA32_08085	MKA32_08090	Clostridium innocuum ES-LK3N-079	GCA_024592555	Bacteria	Firmicutes	Clostridia			1	1	1	1	1	1	1
#bcbcbc	NA	NSA40_00350	NSA40_00345	Clostridium innocuum DSM 29132	GCA_024622965	Bacteria	Firmicutes	Clostridia			1	1	1	1	0	0	0
#bcbcbc	NA	SAMN05216507_11838	SAMN05216507_11837	Clostridium innocuum NLAE-zl-C381	GCA_900114575	Bacteria	Firmicutes	Clostridia			1	1	1	1	1	1	1
#bcbcbc	NA	SAMN04487929_11639	SAMN04487929_11638	Clostridium innocuum NLAE-zl-G197	GCA_900116735	Bacteria	Firmicutes	Clostridia			1	1	1	1	1	1	1
#bcbcbc	NA	B6N15_RS05395	B6N15_RS05390	Clostridium innocuum 2959	GCF_002814255	Bacteria	Firmicutes	Clostridia			1	1	1	1	1	1	1
#bcbcbc	NA	I2C46_RS05870	I2C46_RS05865	Clostridium innocuum 1001285H_161024_B5	GCF_015550705	Bacteria	Firmicutes	Clostridia			1	1	1	1	1	1	1
#bcbcbc	NA	PGY73_RS12355	PGY73_RS12360	Clostridium innocuum AF14-1LB	GCF_027685215	Bacteria	Firmicutes	Clostridia			1	1	1	1	1	1	0
#bcbcbc	NA	PGZ88_RS04225	PGZ88_RS04220	Clostridium innocuum AF07-33B	GCF_027687515	Bacteria	Firmicutes	Clostridia			1	1	1	1	1	1	1
#bcbcbc	NA	PG099_RS08425	PG099_RS08420	Clostridium innocuum TF03-11	GCF_027691005	Bacteria	Firmicutes	Clostridia			1	1	1	1	1	1	1
#bcbcbc	NA	PG814_RS02280	PG814_RS02275	Clostridium innocuum LG100-28	GCF_027695885	Bacteria	Firmicutes	Clostridia			1	1	1	1	1	1	1
#bcbcbc	NA	FN761_RS13490	FN761_RS13495	Clostridium innocuum 4928STDY7387914	GCF_902166045	Bacteria	Firmicutes	Clostridia			1	1	1	1	1	1	1
#bcbcbc	NA	FN766_RS12250	FN766_RS12245	Clostridium innocuum 4928STDY7387913	GCF_902166105	Bacteria	Firmicutes	Clostridia			1	1	1	1	1	1	1
#bcbcbc	NA	FY451_RS20775	FY451_RS20770	Clostridium innocuum MGYG-HGUT-01396	GCF_902374605	Bacteria	Firmicutes	Clostridia			1	1	1	1	1	1	0
#bcbcbc	NA	HMPREF0983_01859	HMPREF0983_01858	Clostridium innocuum (Erysipelotrichaceae bacterium 3_1_53)	GCA_000165065	Bacteria	Firmicutes	Clostridia			1	1	1	1	1	1	1
#bcbcbc	NA	HMPREF9406_2150	HMPREF9406_2149	Clostridium innocuum (Clostridium sp. HGF2)	GCA_000183585	Bacteria	Firmicutes	Clostridia			1	1	1	1	1	1	1
#bcbcbc	NA	HMPREF9022_04896	HMPREF9022_04897	Clostridium innocuum (Erysipelotrichaceae bacterium 2_2_44A)	GCA_000225685	Bacteria	Firmicutes	Clostridia			1	1	1	1	1	1	1
#bcbcbc	NA	HMPREF0982_04029	HMPREF0982_04028	Clostridium innocuum (Erysipelotrichaceae bacterium 21_3)	GCA_000242195	Bacteria	Firmicutes	Clostridia			1	1	1	1	1	1	1
#bcbcbc	NA	BN746_03300	BN746_03299	Clostridium innocuum(Erysipelotrichaceae bacterium CAG:64)	GCA_000435955	Bacteria	Firmicutes	Clostridia			1	1	1	1	1	1	1
#bcbcbc	NA	QSI_3715	QSI_3716	Clostridium innocuum (Clostridium difficile P28)	GCA_000450985	Bacteria	Firmicutes	Clostridia			1	1	1	1	1	1	1
#bcbcbc	NA	UC050102G04_RS12490	UC050102G04_RS12495	Clostridium innocuum (Clostridia bacterium UC5.1-2G4)	GCF_001305075	Bacteria	Firmicutes	Clostridia			1	1	1	0	1	0	0
#bcbcbc	NA	unidentified	unidentified	Clostridium innocuum(Erysipelotrichaceae bacterium I46)	GCA_001688965	Bacteria	Firmicutes	Clostridia
#bcbcbc	NA	DXB22_20160	DXB22_20165	Clostridium innocuum (Clostridiaceae bacterium OM02-2AC)	GCA_003481775	Bacteria	Firmicutes	Clostridia			1	1	1	1	1	1	1
#bcbcbc	NA	DWX45_15415	DWX45_15420	Clostridium innocuum (Erysipelotrichaceae bacterium AF19-24AC)	GCA_003603195	Bacteria	Firmicutes	Clostridia			1	1	1	1	1	1	1
#bcbcbc	NA	DWW36_10100	DWW36_10095	Clostridium innocuum (Erysipelotrichaceae bacterium AF15-26LB)	GCA_003603255	Bacteria	Firmicutes	Clostridia			1	1	1	1	1	1	1
#bcbcbc	NA	FN754_RS12875	FN754_RS12870	Clostridium innocuum (Clostridium butyricum; Warning: unverified source organism)	GCF_902165885	Bacteria	Firmicutes	Clostridia			1	1	1	1	1	1	1
